# Supplementary material for: Octa­kis(di­butyl­ammonium) deca­molybdate(VI)
Source: IUCrdata. 2024 May 31;9(Pt 5):x240463. doi: 10.1107/S2414314624004632 (PMC11151287; doi:10.1107/S2414314624004632)
Supplement: Supplementary file 1 [file x-09-x240463-sup1.cif]

##############################################################################
#                                                                            #
# This CIF contains the data for a data article accepted for                 #
# publication in IUCrData. It conforms to the requirements of                #
# Notes for Authors for IUCrData, and has been                               #
# peer reviewed under the auspices of IUCrData.                              #
#                                                                            #
# Full details of the Crystallographic Information File format               #
# are given in the paper "The Crystallographic Information File (CIF):       #
# a New Standard Archive File for Crystallography" by S. R. Hall, F. H.      #
# Allen and I. D. Brown [Acta Cryst. (1991), A47, 655-685].                  #
#                                                                            #
# The current version of the core CIF dictionary is obtainable from          #
# ftp://ftp.iucr.org/pub/cif_core.dic.                                       #
#                                                                            #
# Software is freely available for graphical display of the structure(s)     #
# in this CIF. For information consult the CIF software page                 #
# http://www.iucr.org/resources/cif/software.                                #
#                                                                            #
# This file may be used for bona fide research purposes within the           #
# scientific community so long as proper attribution is given to the data    # 
# article from which it was obtained.                                        #
#                                                                            #
##############################################################################
data_I
_audit_creation_method
;
Olex2 1.5
(compiled 2023.08.24 svn.re1ec1418 for OlexSys, GUI svn.r6817)
;
_journal_date_recd_electronic     2024-03-06
_journal_date_accepted     2024-05-18
_journal_name_full     'IUCrData'
_journal_year     2024
_journal_volume     9
_journal_issue      5
_journal_page_first     0
_journal_page_last     0
_journal_paper_category     HM
_journal_paper_doi     10.1107/S2414314624004632
_journal_coeditor_code     WM4210
_publ_contact_author_name     'Papa Aly Gueye'
_publ_contact_author_address
;
Laboratoire de Chimie Min\'erale et Analytique (LACHIMIA),
D\'epartement de Chimie, Facult\'e des Sciences et Techniques,
Universit\'e Cheikh Anta Diop de Dakar
Senegal
;
_publ_contact_author_email     papaaly1.gueye@ucad.edu.sn
_publ_contact_author_fax     ?
_publ_contact_author_phone     '221779789986'
_publ_section_title
;
Octakis(dibutylammonium) decamolybdate(VI)
;
loop_
    _publ_author_name
    _publ_author_footnote
    _publ_author_address
    'Gueye, Papa Aly' .
;
Laboratoire de Chimie Min\'erale et Analytique (LACHIMIA),
D\'epartement de Chimie, Facult\'e des Sciences et Techniques,
Universit\'e Cheikh Anta Diop de Dakar
Senegal
;
    'Yaffa, Lamine' .
;
Laboratoire de Chimie Min\'erale et Analytique (LACHIMIA),
D\'epartement de Chimie, Facult\'e des Sciences et Techniques,
Universit\'e Cheikh Anta Diop de Dakar
Senegal
;
    'Seye, Dame' .
;
D\'epartement Physique Chimie, UFR Sciences et Technologies,
Universit\'e Ibra Der Thiam de Thi\`es
Senegal
;
    'Ndoye, Daouda' .
;
Laboratoire de Chimie Min\'erale et Analytique (LACHIMIA),
D\'epartement de Chimie, Facult\'e des Sciences et Techniques,
Universit\'e Cheikh Anta Diop de Dakar
Senegal
;
    'Traor\'e, Bocar' .
;
Laboratoire de Chimie Min\'erale et Analytique (LACHIMIA),
D\'epartement de Chimie, Facult\'e des Sciences et Techniques,
Universit\'e Cheikh Anta Diop de Dakar
Senegal
;
    'Sidib\'e, Mamadou' .
;
Laboratoire de Chimie Min\'erale et Analytique (LACHIMIA),
D\'epartement de Chimie, Facult\'e des Sciences et Techniques,
Universit\'e Cheikh Anta Diop de Dakar
Senegal
;
    'Diop, Cheikh Abdoul Khadir' .
;
Laboratoire de Chimie Min\'erale et Analytique (LACHIMIA),
D\'epartement de Chimie, Facult\'e des Sciences et Techniques,
Universit\'e Cheikh Anta Diop de Dakar
Senegal
;
    'Shova, Sergiu' .
;
Inorganic Polymers Department,
"Petru Poni" Institute of Macramolecular Chemistry, Alea Gr. Ghica Voda 41 A,
Iasi 700487,
Romania
;
_publ_section_synopsis
;
(C~8~H~20~N)~8~[Mo~10~O~34~] comprises a centrosymmetric decamolybdate
polyanion linked through N---H...O hydrogen bonds to dibutylammonium
counter-cations.
;
_chemical_name_systematic
;
Octakis(dibutylammonium) decamolybdate(VI)
;
_chemical_name_common     ?
_chemical_formula_moiety     '8(C8 H20 N +), Mo10 O34 8-'
_chemical_formula_sum     'C64 H160 Mo10 N8 O34'
_chemical_formula_iupac     '(C8 H20 N)8 [Mo10 O34]'
_chemical_formula_weight     2545.39
_chemical_melting_point     ?
_space_group_crystal_system     monoclinic
_space_group_name_H-M_alt     'P 1 21/c 1'
_space_group_name_Hall     '-P 2ybc'
loop_
    _space_group_symop_operation_xyz
    'x, y, z'
    '-x, y+1/2, -z+1/2'
    '-x, -y, -z'
    'x, -y-1/2, z-1/2'
_cell_length_a     14.21628(18)
_cell_length_b     20.7477(2)
_cell_length_c     18.2210(2)
_cell_angle_alpha     90
_cell_angle_beta     110.0785(15)
_cell_angle_gamma     90
_cell_volume     5047.74(12)
_cell_formula_units_Z     2
_cell_measurement_reflns_used     25536
_cell_measurement_theta_min     3.2990
_cell_measurement_theta_max     76.6870
_cell_measurement_temperature     130.0(2)
_exptl_crystal_description     needle
_exptl_crystal_colour     'clear colourless'
_exptl_crystal_size_max     0.15
_exptl_crystal_size_mid     0.03
_exptl_crystal_size_min     0.02
_exptl_crystal_density_diffrn     1.675
_exptl_crystal_density_meas     ?
_exptl_crystal_density_method     ?
_exptl_crystal_F_000     2584
_exptl_absorpt_coefficient_mu     10.443
_exptl_absorpt_correction_type     multi-scan
_exptl_absorpt_process_details
;
(CrysAlisPro; Rigaku OD, 2023)
;
_exptl_absorpt_correction_T_min     0.49953
_exptl_absorpt_correction_T_max     1.00000
_diffrn_ambient_temperature     130.0(2)
_diffrn_source     'micro-focus sealed X-ray tube'
_diffrn_radiation_type     'Cu K\a'
_diffrn_radiation_wavelength     1.54184
_diffrn_radiation_monochromator     mirror
_diffrn_measurement_device_type     'XtaLAB Synergy, Dualflex, HyPix'
_diffrn_measurement_device     'four-circle diffractometer'
_diffrn_measurement_method     '\w scans'
_diffrn_detector     'Hybrid Pixel Array Detector'
_diffrn_detector_area_resol_mean     10.0000
_diffrn_reflns_number     42024
_diffrn_reflns_av_R_equivalents     0.0430
_diffrn_reflns_av_unetI/netI     0.0295
_diffrn_reflns_theta_min     3.310
_diffrn_reflns_theta_max     74.489
_diffrn_reflns_theta_full     67.684
_diffrn_measured_fraction_theta_max     0.954
_diffrn_measured_fraction_theta_full     0.995
_diffrn_reflns_limit_h_min     -17
_diffrn_reflns_limit_h_max     14
_diffrn_reflns_limit_k_min     -24
_diffrn_reflns_limit_k_max     24
_diffrn_reflns_limit_l_min     -22
_diffrn_reflns_limit_l_max     22
_diffrn_radiation_probe     x-ray
_refine_special_details     ?
_reflns_number_total     9853
_reflns_number_gt     8753
_reflns_threshold_expression     'I > 2\s(I)'
_refine_ls_structure_factor_coef     Fsqd
_refine_ls_matrix_type     full
_refine_ls_R_factor_all     0.0507
_refine_ls_R_factor_gt     0.0452
_refine_ls_wR_factor_gt     0.1153
_refine_ls_wR_factor_ref     0.1194
_refine_ls_goodness_of_fit_ref     1.024
_refine_ls_restrained_S_all     1.024
_refine_ls_number_reflns     9853
_refine_ls_number_parameters     541
_refine_ls_number_restraints     18
_refine_ls_hydrogen_treatment     constr
_refine_ls_weighting_scheme     calc
_refine_ls_weighting_details
             'w=1/[\s^2^(Fo^2^)+(0.0685P)^2^+16.9839P] where P=(Fo^2^+2Fc^2^)/3'
_atom_sites_solution_hydrogens     geom
_atom_sites_solution_primary     dual
_atom_sites_solution_secondary     ?
_refine_ls_shift/su_max     0.001
_refine_ls_shift/su_mean     0.000
_refine_diff_density_max     1.653
_refine_diff_density_min     -1.090
_refine_ls_extinction_method     none
_refine_ls_extinction_coef     .
loop_
    _atom_type_symbol
    _atom_type_description
    _atom_type_scat_dispersion_real
    _atom_type_scat_dispersion_imag
    _atom_type_scat_source
    'C' 'C' 0.0181 0.0091
                         'International Tables Vol C Tables 4.2.6.8 and 6.1.1.4'
    'H' 'H' 0.0000 0.0000
                         'International Tables Vol C Tables 4.2.6.8 and 6.1.1.4'
    'Mo' 'Mo' -0.0483 2.7339
                         'International Tables Vol C Tables 4.2.6.8 and 6.1.1.4'
    'N' 'N' 0.0311 0.0180
                         'International Tables Vol C Tables 4.2.6.8 and 6.1.1.4'
    'O' 'O' 0.0492 0.0322
                         'International Tables Vol C Tables 4.2.6.8 and 6.1.1.4'
_computing_data_collection
;
CrysAlisPro (Rigaku OD, 2023)
;
_computing_cell_refinement
;
CrysAlisPro (Rigaku OD, 2023)
;
_computing_data_reduction
;
CrysAlisPro (Rigaku OD, 2023)
;
_computing_structure_solution
;
<i>SHELXT</i> (Sheldrick, 2015a)
;
_computing_structure_refinement
;
SHELXL (Sheldrick, 2015b)
;
_computing_molecular_graphics
;
Olex2 (Dolomanov <i>et al.</i>,  2009)
;
_computing_publication_material
;
Olex2 (Dolomanov <i>et al.</i>,  2009)
;
loop_
    _atom_site_type_symbol
    _atom_site_label
    _atom_site_fract_x
    _atom_site_fract_y
    _atom_site_fract_z
    _atom_site_U_iso_or_equiv
    _atom_site_adp_type
    _atom_site_calc_flag
    _atom_site_occupancy
    _atom_site_disorder_assembly
    _atom_site_disorder_group
    Mo Mo1 0.46738(3) 0.39489(2) 0.35188(2) 0.02715(10) Uani d 1 . .
    Mo Mo2 0.39496(3) 0.38023(2) 0.50285(2) 0.02920(10) Uani d 1 . .
    Mo Mo3 0.60253(3) 0.46487(2) 0.57062(2) 0.02504(10) Uani d 1 . .
    Mo Mo4 0.50325(3) 0.45478(2) 0.70777(2) 0.02984(10) Uani d 1 . .
    Mo Mo5 0.60971(3) 0.54579(2) 0.89668(2) 0.03279(11) Uani d 1 . .
    O O1 0.3980(3) 0.37372(16) 0.25734(19) 0.0367(8) Uani d 1 . .
    O O2 0.5564(3) 0.45633(15) 0.33548(19) 0.0323(7) Uani d 1 . .
    O O3 0.5479(3) 0.33261(16) 0.3883(2) 0.0358(7) Uani d 1 . .
    O O4 0.5043(2) 0.43977(14) 0.47119(17) 0.0248(6) Uani d 1 . .
    O O5 0.3602(3) 0.37118(15) 0.39495(18) 0.0298(7) Uani d 1 . .
    O O6 0.2865(3) 0.37049(17) 0.5231(2) 0.0386(8) Uani d 1 . .
    O O7 0.4603(3) 0.30910(16) 0.53384(19) 0.0343(7) Uani d 1 . .
    O O8 0.4764(2) 0.43107(15) 0.59639(18) 0.0284(6) Uani d 1 . .
    O O9 0.6765(3) 0.39936(16) 0.60011(19) 0.0345(7) Uani d 1 . .
    O O10 0.6746(2) 0.51676(16) 0.53399(19) 0.0305(7) Uani d 1 . .
    O O11 0.6152(2) 0.50842(14) 0.66534(18) 0.0284(6) Uani d 1 . .
    O O12 0.3977(3) 0.41825(18) 0.7121(2) 0.0425(9) Uani d 1 . .
    O O13 0.5989(3) 0.39987(17) 0.7488(2) 0.0419(8) Uani d 1 . .
    O O14 0.5422(4) 0.50320(18) 0.8079(2) 0.0483(10) Uani d 1 . .
    O O15 0.5518(3) 0.61967(17) 0.9041(2) 0.0406(8) Uani d 1 . .
    O O16 0.7336(3) 0.5584(2) 0.9045(2) 0.0486(9) Uani d 1 . .
    O O17 0.6081(3) 0.49797(18) 0.9747(2) 0.0473(9) Uani d 1 . .
    N N1 1.2542(4) 0.5261(3) 0.5803(3) 0.0528(13) Uani d 1 . .
    H H1A 1.317838 0.533197 0.613310 0.063 Uiso calc 1 . .
    H H1B 1.257981 0.498154 0.542852 0.063 Uiso calc 1 . .
    C C1 1.0075(8) 0.6326(6) 0.3483(6) 0.103(4) Uani d 1 . .
    H H1C 1.003411 0.670808 0.315617 0.155 Uiso calc 1 . .
    H H1D 0.944901 0.627889 0.358998 0.155 Uiso calc 1 . .
    H H1E 1.018427 0.594290 0.320836 0.155 Uiso calc 1 . .
    C C2 1.0942(7) 0.6403(5) 0.4248(5) 0.087(3) Uani d 1 . .
    H H2A 1.152069 0.659291 0.414106 0.104 Uiso calc 1 . .
    H H2B 1.074403 0.670627 0.458930 0.104 Uiso calc 1 . .
    C C3 1.1249(5) 0.5784(4) 0.4665(4) 0.068(2) Uani d 1 . .
    H H3C 1.143849 0.547696 0.432336 0.081 Uiso calc 1 . .
    H H3D 1.067847 0.559794 0.478613 0.081 Uiso calc 1 . .
    C C4 1.2132(5) 0.5878(4) 0.5420(4) 0.0581(16) Uani d 1 . .
    H H4C 1.266756 0.611691 0.530394 0.070 Uiso calc 1 . .
    H H4D 1.191445 0.614235 0.578467 0.070 Uiso calc 1 . .
    C C5 1.1975(5) 0.4946(4) 0.6249(4) 0.0613(17) Uani d 1 . .
    H H5A 1.217167 0.448646 0.633571 0.074 Uiso calc 1 . .
    H H5B 1.124920 0.496506 0.594592 0.074 Uiso calc 1 . .
    C C6 1.2188(7) 0.5285(5) 0.7041(5) 0.078(2) Uani d 1 . .
    H H6A 1.292066 0.533544 0.729856 0.093 Uiso calc 1 . .
    H H6B 1.188595 0.572041 0.695217 0.093 Uiso calc 1 . .
    C C7 1.1781(8) 0.4919(6) 0.7566(6) 0.097(3) Uani d 1 . .
    H H7A 1.204890 0.447427 0.763302 0.116 Uiso calc 1 . .
    H H7B 1.104202 0.489454 0.733008 0.116 Uiso calc 1 . .
    C C8 1.2075(11) 0.5256(7) 0.8371(6) 0.132(5) Uani d 1 . .
    H H8A 1.164148 0.563035 0.833396 0.197 Uiso calc 1 . .
    H H8B 1.277455 0.539697 0.853090 0.197 Uiso calc 1 . .
    H H8C 1.199623 0.495291 0.875880 0.197 Uiso calc 1 . .
    N N2 0.5610(4) 0.7400(2) 0.8400(3) 0.0435(11) Uani d 1 . .
    H H2C 0.558726 0.697106 0.849875 0.052 Uiso calc 1 . .
    H H2D 0.551162 0.761770 0.880137 0.052 Uiso calc 1 . .
    C C9 0.9281(8) 0.7162(6) 0.9733(10) 0.136(5) Uani d 1 . .
    H H9A 0.925536 0.730830 1.023715 0.204 Uiso calc 1 . .
    H H9B 0.993739 0.726632 0.969919 0.204 Uiso calc 1 . .
    H H9C 0.917704 0.669441 0.968751 0.204 Uiso calc 1 . .
    C C10 0.8498(7) 0.7484(4) 0.9101(6) 0.083(3) Uani d 1 . .
    H H10A 0.856978 0.736603 0.859627 0.099 Uiso calc 1 . .
    H H10B 0.858736 0.795591 0.916640 0.099 Uiso calc 1 . .
    C C11 0.7436(5) 0.7304(3) 0.9077(4) 0.0569(16) Uani d 1 . .
    H H11A 0.737917 0.682872 0.908117 0.068 Uiso calc 1 . .
    H H11B 0.733897 0.747021 0.955539 0.068 Uiso calc 1 . .
    C C12 0.6631(5) 0.7559(3) 0.8388(4) 0.0496(14) Uani d 1 . .
    H H12A 0.670511 0.737780 0.790857 0.059 Uiso calc 1 . .
    H H12B 0.669932 0.803313 0.837023 0.059 Uiso calc 1 . .
    C C13 0.4791(5) 0.7553(3) 0.7679(3) 0.0521(15) Uani d 1 . .
    H H13A 0.487501 0.730037 0.724489 0.063 Uiso calc 1 . .
    H H13B 0.482772 0.801585 0.755759 0.063 Uiso calc 1 . .
    C C14 0.3794(6) 0.7416(4) 0.7727(5) 0.071(2) Uani d 1 . .
    H H14A 0.369298 0.768421 0.814244 0.085 Uiso calc 1 . .
    H H14B 0.376330 0.695772 0.786885 0.085 Uiso calc 1 . .
    C C15 0.2959(6) 0.7553(4) 0.6953(6) 0.085(3) Uani d 1 . .
    H H15A 0.301443 0.800569 0.680112 0.102 Uiso calc 1 . .
    H H15B 0.305073 0.727183 0.654378 0.102 Uiso calc 1 . .
    C C16 0.1939(9) 0.7446(7) 0.6986(9) 0.138(5) Uani d 1 . .
    H H16A 0.187367 0.767691 0.743506 0.207 Uiso calc 1 . .
    H H16B 0.183356 0.698427 0.703895 0.207 Uiso calc 1 . .
    H H16C 0.143702 0.760723 0.650403 0.207 Uiso calc 1 . .
    N N3 0.5165(4) 0.3786(2) 0.9706(3) 0.0484(12) Uani d 1 . .
    H H3A 0.498144 0.376434 1.013761 0.058 Uiso calc 1 . .
    H H3B 0.548926 0.416775 0.972730 0.058 Uiso calc 1 . .
    C C18 0.2616(9) 0.3213(6) 0.8363(6) 0.105(3) Uani d 1 . .
    H H18A 0.261341 0.352706 0.795295 0.126 Uiso calc 0.333(15) A 1
    H H18B 0.244014 0.278560 0.811063 0.126 Uiso calc 0.333(15) A 1
    H H18C 0.227094 0.359599 0.847226 0.126 Uiso calc 0.667(15) A 2
    H H18D 0.267273 0.327310 0.784033 0.126 Uiso calc 0.667(15) A 2
    C C19 0.3625(8) 0.3181(4) 0.8945(6) 0.091(3) Uani d 1 . .
    H H19A 0.398549 0.281599 0.881310 0.110 Uiso calc 1 . .
    H H19B 0.356831 0.309039 0.946131 0.110 Uiso calc 1 . .
    C C20 0.4248(7) 0.3793(4) 0.9009(4) 0.0668(19) Uani d 1 . .
    H H20A 0.443553 0.383491 0.853603 0.080 Uiso calc 1 . .
    H H20B 0.383793 0.417232 0.903352 0.080 Uiso calc 1 . .
    C C21 0.5880(6) 0.3257(4) 0.9748(6) 0.080(2) Uani d 1 . .
    H H21A 0.558598 0.284238 0.983043 0.096 Uiso calc 1 . .
    H H21B 0.600695 0.322988 0.924752 0.096 Uiso calc 1 . .
    C C22 0.6830(8) 0.3368(6) 1.0391(7) 0.102(3) Uani d 1 . .
    H H22A 0.668767 0.339739 1.088525 0.123 Uiso calc 1 . .
    H H22B 0.710307 0.378925 1.030655 0.123 Uiso calc 1 . .
    C C23 0.7605(11) 0.2871(8) 1.0484(10) 0.156(6) Uani d 1 . .
    H H23A 0.775827 0.284082 0.999411 0.187 Uiso calc 1 . .
    H H23B 0.734182 0.244800 1.057416 0.187 Uiso calc 1 . .
    C C24 0.8592(12) 0.3022(9) 1.1178(9) 0.163(7) Uani d 1 . .
    H H24A 0.891581 0.340187 1.105114 0.245 Uiso calc 1 . .
    H H24B 0.904591 0.265168 1.126657 0.245 Uiso calc 1 . .
    H H24C 0.843257 0.310613 1.165148 0.245 Uiso calc 1 . .
    C C17X 0.189(2) 0.3390(16) 0.868(2) 0.106(5) Uani d 0.333(15) A 1
    H H17A 0.124953 0.344533 0.825605 0.159 Uiso calc 0.333(15) A 1
    H H17B 0.208992 0.379747 0.896216 0.159 Uiso calc 0.333(15) A 1
    H H17C 0.183507 0.305427 0.903659 0.159 Uiso calc 0.333(15) A 1
    C C17 0.2031(13) 0.2674(8) 0.8340(12) 0.106(5) Uani d 0.667(15) A 2
    H H17D 0.234106 0.229559 0.819533 0.159 Uiso calc 0.667(15) A 2
    H H17E 0.136177 0.273997 0.795289 0.159 Uiso calc 0.667(15) A 2
    H H17F 0.197592 0.260561 0.885594 0.159 Uiso calc 0.667(15) A 2
    N N4 0.7926(4) 0.5318(3) 0.7782(3) 0.0639(17) Uani d 1 . .
    H H4A 0.733073 0.530722 0.737974 0.077 Uiso calc 1 . .
    H H4B 0.779178 0.542145 0.822093 0.077 Uiso calc 1 . .
    C C25 0.9612(7) 0.6165(5) 0.5961(6) 0.088(3) Uani d 1 . .
    H H25A 0.897792 0.615423 0.552036 0.132 Uiso calc 1 . .
    H H25B 0.997253 0.575933 0.598168 0.132 Uiso calc 1 . .
    H H25C 1.002122 0.652488 0.589347 0.132 Uiso calc 1 . .
    C C26 0.9400(8) 0.6254(5) 0.6717(7) 0.097(3) Uani d 1 . .
    H H26A 1.004535 0.628966 0.715395 0.116 Uiso calc 1 . .
    H H26B 0.903308 0.666367 0.668837 0.116 Uiso calc 1 . .
    C C27 0.8807(5) 0.5722(4) 0.6890(4) 0.0587(17) Uani d 1 . .
    H H27A 0.919594 0.531675 0.695964 0.070 Uiso calc 1 . .
    H H27B 0.818304 0.566349 0.643671 0.070 Uiso calc 1 . .
    C C28 0.8530(6) 0.5842(5) 0.7627(5) 0.076(2) Uani d 1 . .
    H H28A 0.915332 0.588959 0.808361 0.091 Uiso calc 1 . .
    H H28B 0.815198 0.625050 0.756318 0.091 Uiso calc 1 . .
    C C29 0.8358(6) 0.4650(5) 0.7886(5) 0.084(3) Uani d 1 . .
    H H29C 0.851243 0.451059 0.742069 0.100 Uiso calc 0.354(12) B 2
    H H29D 0.789472 0.433582 0.798999 0.100 Uiso calc 0.354(12) B 2
    H H29A 0.787341 0.437231 0.801932 0.100 Uiso calc 0.646(12) B 1
    H H29B 0.834884 0.450959 0.736475 0.100 Uiso calc 0.646(12) B 1
    C C30 0.9371(9) 0.4479(14) 0.8450(7) 0.116(9) Uani d 0.646(12) B 1
    H H30A 0.951345 0.402023 0.838008 0.140 Uiso calc 0.646(12) B 1
    H H30B 0.988524 0.474333 0.833678 0.140 Uiso calc 0.646(12) B 1
    C C31 0.9435(14) 0.4588(10) 0.9272(9) 0.118(4) Uani d 0.646(12) B 1
    H H31A 0.928863 0.504727 0.933306 0.142 Uiso calc 0.646(12) B 1
    H H31B 1.013140 0.450351 0.961847 0.142 Uiso calc 0.646(12) B 1
    C C32 0.8742(14) 0.4181(10) 0.9538(11) 0.118(4) Uani d 0.646(12) B 1
    H H32A 0.811153 0.411778 0.910258 0.178 Uiso calc 0.646(12) B 1
    H H32B 0.860589 0.439740 0.996901 0.178 Uiso calc 0.646(12) B 1
    H H32C 0.905380 0.376152 0.971561 0.178 Uiso calc 0.646(12) B 1
    C C30X 0.930(2) 0.4727(16) 0.8584(18) 0.116(9) Uani d 0.354(12) B 2
    H H30C 0.914077 0.496308 0.900096 0.140 Uiso calc 0.354(12) B 2
    H H30D 0.979275 0.498075 0.843703 0.140 Uiso calc 0.354(12) B 2
    C C31X 0.973(2) 0.4078(16) 0.888(2) 0.118(4) Uani d 0.354(12) B 2
    H H31C 1.040851 0.413603 0.926996 0.142 Uiso calc 0.354(12) B 2
    H H31D 0.978545 0.382011 0.844473 0.142 Uiso calc 0.354(12) B 2
    C C32X 0.910(2) 0.3715(18) 0.926(2) 0.118(4) Uani d 0.354(12) B 2
    H H32D 0.846812 0.358446 0.886039 0.178 Uiso calc 0.354(12) B 2
    H H32E 0.895563 0.399259 0.964503 0.178 Uiso calc 0.354(12) B 2
    H H32F 0.946241 0.333117 0.952337 0.178 Uiso calc 0.354(12) B 2
loop_
    _atom_site_aniso_label
    _atom_site_aniso_U_11
    _atom_site_aniso_U_22
    _atom_site_aniso_U_33
    _atom_site_aniso_U_12
    _atom_site_aniso_U_13
    _atom_site_aniso_U_23
    Mo1 0.0428(2) 0.01922(17) 0.02010(17) 0.00043(13) 0.01172(15) -0.00267(12)
    Mo2 0.0424(2) 0.02309(19) 0.02335(18) -0.00671(14) 0.01292(15) -0.00140(13)
    Mo3 0.03428(19) 0.01990(17) 0.02015(17) 0.00191(13) 0.00831(14) -0.00127(12)
    Mo4 0.0462(2) 0.02416(19) 0.01977(18) -0.00317(14) 0.01209(15) -0.00028(13)
    Mo5 0.0532(2) 0.02420(19) 0.02242(19) -0.00053(15) 0.01481(17) -0.00126(13)
    O1 0.056(2) 0.0296(17) 0.0240(16) -0.0013(15) 0.0126(15) -0.0059(13)
    O2 0.0432(19) 0.0299(17) 0.0275(16) 0.0011(13) 0.0169(14) -0.0018(13)
    O3 0.052(2) 0.0268(17) 0.0303(17) 0.0063(14) 0.0166(15) -0.0031(13)
    O4 0.0383(16) 0.0193(14) 0.0198(14) -0.0021(12) 0.0137(12) 0.0006(11)
    O5 0.0451(18) 0.0216(15) 0.0237(15) -0.0047(13) 0.0130(14) -0.0026(12)
    O6 0.047(2) 0.0343(19) 0.0380(19) -0.0090(15) 0.0195(16) -0.0030(15)
    O7 0.052(2) 0.0274(17) 0.0259(16) -0.0035(14) 0.0164(15) 0.0004(13)
    O8 0.0424(18) 0.0222(15) 0.0220(15) -0.0007(13) 0.0130(13) 0.0001(12)
    O9 0.0438(19) 0.0296(17) 0.0290(17) 0.0063(14) 0.0110(14) -0.0011(13)
    O10 0.0340(17) 0.0302(17) 0.0277(16) 0.0014(13) 0.0111(13) -0.0039(13)
    O11 0.0402(17) 0.0216(15) 0.0224(15) -0.0015(12) 0.0097(13) -0.0010(12)
    O12 0.065(2) 0.037(2) 0.0317(18) -0.0111(17) 0.0241(17) -0.0015(15)
    O13 0.061(2) 0.0318(18) 0.0295(18) -0.0034(16) 0.0103(16) 0.0049(14)
    O14 0.086(3) 0.0331(19) 0.0272(18) -0.0084(19) 0.0214(19) -0.0041(15)
    O15 0.062(2) 0.0308(18) 0.0322(18) 0.0013(16) 0.0202(17) -0.0009(14)
    O16 0.057(2) 0.044(2) 0.045(2) 0.0032(18) 0.0185(19) -0.0007(18)
    O17 0.076(3) 0.0330(19) 0.0311(19) -0.0027(18) 0.0162(18) 0.0021(15)
    N1 0.042(3) 0.078(4) 0.041(3) 0.005(2) 0.017(2) -0.016(3)
    C1 0.089(7) 0.137(9) 0.067(6) 0.042(6) 0.005(5) -0.010(6)
    C2 0.082(6) 0.102(7) 0.070(5) 0.033(5) 0.018(4) -0.002(5)
    C3 0.054(4) 0.088(6) 0.060(4) 0.018(4) 0.017(3) -0.008(4)
    C4 0.046(3) 0.082(5) 0.048(3) 0.009(3) 0.018(3) -0.009(3)
    C5 0.052(4) 0.080(5) 0.054(4) 0.003(3) 0.021(3) -0.007(3)
    C6 0.091(6) 0.087(6) 0.068(5) 0.018(5) 0.043(5) -0.006(4)
    C7 0.088(6) 0.138(9) 0.069(6) 0.022(6) 0.034(5) 0.010(6)
    C8 0.148(11) 0.186(13) 0.058(6) 0.072(10) 0.031(6) -0.005(7)
    N2 0.075(3) 0.024(2) 0.035(2) 0.003(2) 0.022(2) -0.0035(17)
    C9 0.067(6) 0.115(10) 0.221(17) -0.008(6) 0.044(8) 0.018(10)
    C10 0.080(5) 0.057(5) 0.125(8) -0.010(4) 0.051(6) 0.006(5)
    C11 0.071(4) 0.034(3) 0.075(5) -0.003(3) 0.037(4) 0.000(3)
    C12 0.082(4) 0.028(3) 0.051(3) -0.007(3) 0.039(3) -0.008(2)
    C13 0.082(4) 0.033(3) 0.039(3) 0.007(3) 0.018(3) -0.007(2)
    C14 0.089(5) 0.044(4) 0.064(5) -0.003(3) 0.005(4) -0.002(3)
    C15 0.070(5) 0.064(5) 0.095(7) 0.000(4) -0.005(4) -0.012(4)
    C16 0.086(8) 0.120(10) 0.179(15) -0.008(7) 0.010(8) 0.010(10)
    N3 0.076(3) 0.040(3) 0.042(3) -0.004(2) 0.035(3) -0.001(2)
    C18 0.103(8) 0.138(10) 0.080(7) 0.005(7) 0.038(6) 0.004(6)
    C19 0.108(7) 0.066(5) 0.074(6) -0.014(5) -0.002(5) 0.000(4)
    C20 0.103(6) 0.054(4) 0.042(4) 0.008(4) 0.023(4) 0.000(3)
    C21 0.071(5) 0.064(5) 0.109(7) 0.000(4) 0.035(5) -0.018(5)
    C22 0.090(7) 0.112(8) 0.100(8) 0.013(6) 0.026(6) 0.019(6)
    C23 0.120(10) 0.151(13) 0.176(15) 0.045(9) 0.025(10) -0.044(11)
    C24 0.143(13) 0.201(18) 0.128(12) 0.051(12) 0.023(10) -0.022(12)
    C17X 0.094(10) 0.100(10) 0.135(14) -0.002(8) 0.053(9) 0.015(9)
    C17 0.094(10) 0.100(10) 0.135(14) -0.002(8) 0.053(9) 0.015(9)
    N4 0.040(3) 0.114(5) 0.038(3) -0.007(3) 0.013(2) -0.019(3)
    C25 0.063(5) 0.129(8) 0.076(6) -0.003(5) 0.029(4) 0.022(5)
    C26 0.090(6) 0.107(8) 0.106(8) -0.035(6) 0.051(6) -0.028(6)
    C27 0.039(3) 0.085(5) 0.047(3) 0.001(3) 0.009(3) -0.007(3)
    C28 0.055(4) 0.116(7) 0.057(4) -0.021(4) 0.019(3) -0.034(4)
    C29 0.058(4) 0.131(8) 0.065(5) 0.012(5) 0.025(4) 0.019(5)
    C30 0.058(6) 0.20(2) 0.088(10) 0.030(9) 0.021(6) 0.058(12)
    C31 0.110(9) 0.138(12) 0.098(9) 0.018(7) 0.023(6) 0.028(8)
    C32 0.110(9) 0.138(12) 0.098(9) 0.018(7) 0.023(6) 0.028(8)
    C30X 0.058(6) 0.20(2) 0.088(10) 0.030(9) 0.021(6) 0.058(12)
    C31X 0.110(9) 0.138(12) 0.098(9) 0.018(7) 0.023(6) 0.028(8)
    C32X 0.110(9) 0.138(12) 0.098(9) 0.018(7) 0.023(6) 0.028(8)
_geom_special_details
;
 All esds (except the esd in the dihedral angle between two l.s. planes)
 are estimated using the full covariance matrix.  The cell esds are taken
 into account individually in the estimation of esds in distances, angles
 and torsion angles; correlations between esds in cell parameters are only
 used when they are defined by crystal symmetry.  An approximate (isotropic)
 treatment of cell esds is used for estimating esds involving l.s. planes.
;
loop_
    _geom_bond_atom_site_label_1
    _geom_bond_atom_site_label_2
    _geom_bond_site_symmetry_2
    _geom_bond_distance
    _geom_bond_publ_flag
    Mo1 O1 . 1.723(3) ?
    Mo1 O2 . 1.891(3) ?
    Mo1 O3 . 1.703(3) ?
    Mo1 O4 . 2.255(3) ?
    Mo1 O5 . 2.001(3) ?
    Mo1 O11 3_666 2.291(3) ?
    Mo2 O4 . 2.211(3) ?
    Mo2 O5 . 1.865(3) ?
    Mo2 O6 . 1.717(4) ?
    Mo2 O7 . 1.732(3) ?
    Mo2 O8 . 2.001(3) ?
    Mo2 O10 3_666 2.354(3) ?
    Mo3 O4 . 1.941(3) ?
    Mo3 O4 3_666 2.451(3) ?
    Mo3 O8 . 2.122(3) ?
    Mo3 O9 . 1.690(3) ?
    Mo3 O10 . 1.767(3) ?
    Mo3 O11 . 1.901(3) ?
    Mo4 O2 3_666 2.070(3) ?
    Mo4 O8 . 1.994(3) ?
    Mo4 O11 . 2.284(3) ?
    Mo4 O12 . 1.706(4) ?
    Mo4 O13 . 1.734(4) ?
    Mo4 O14 . 1.987(4) ?
    Mo5 O14 . 1.804(4) ?
    Mo5 O15 . 1.767(4) ?
    Mo5 O16 . 1.738(4) ?
    Mo5 O17 . 1.741(4) ?
    N1 H1A . 0.9100 ?
    N1 H1B . 0.9100 ?
    N1 C4 . 1.479(9) ?
    N1 C5 . 1.480(9) ?
    C1 H1C . 0.9800 ?
    C1 H1D . 0.9800 ?
    C1 H1E . 0.9800 ?
    C1 C2 . 1.520(12) ?
    C2 H2A . 0.9900 ?
    C2 H2B . 0.9900 ?
    C2 C3 . 1.480(13) ?
    C3 H3C . 0.9900 ?
    C3 H3D . 0.9900 ?
    C3 C4 . 1.523(10) ?
    C4 H4C . 0.9900 ?
    C4 H4D . 0.9900 ?
    C5 H5A . 0.9900 ?
    C5 H5B . 0.9900 ?
    C5 C6 . 1.540(10) ?
    C6 H6A . 0.9900 ?
    C6 H6B . 0.9900 ?
    C6 C7 . 1.485(13) ?
    C7 H7A . 0.9900 ?
    C7 H7B . 0.9900 ?
    C7 C8 . 1.547(14) ?
    C8 H8A . 0.9800 ?
    C8 H8B . 0.9800 ?
    C8 H8C . 0.9800 ?
    N2 H2C . 0.9100 ?
    N2 H2D . 0.9100 ?
    N2 C12 . 1.496(8) ?
    N2 C13 . 1.461(8) ?
    C9 H9A . 0.9800 ?
    C9 H9B . 0.9800 ?
    C9 H9C . 0.9800 ?
    C9 C10 . 1.460(16) ?
    C10 H10A . 0.9900 ?
    C10 H10B . 0.9900 ?
    C10 C11 . 1.541(10) ?
    C11 H11A . 0.9900 ?
    C11 H11B . 0.9900 ?
    C11 C12 . 1.476(10) ?
    C12 H12A . 0.9900 ?
    C12 H12B . 0.9900 ?
    C13 H13A . 0.9900 ?
    C13 H13B . 0.9900 ?
    C13 C14 . 1.477(11) ?
    C14 H14A . 0.9900 ?
    C14 H14B . 0.9900 ?
    C14 C15 . 1.526(11) ?
    C15 H15A . 0.9900 ?
    C15 H15B . 0.9900 ?
    C15 C16 . 1.489(16) ?
    C16 H16A . 0.9800 ?
    C16 H16B . 0.9800 ?
    C16 H16C . 0.9800 ?
    N3 H3A . 0.9100 ?
    N3 H3B . 0.9100 ?
    N3 C20 . 1.475(10) ?
    N3 C21 . 1.481(9) ?
    C18 H18A . 0.9900 ?
    C18 H18B . 0.9900 ?
    C18 H18C . 0.9900 ?
    C18 H18D . 0.9900 ?
    C18 C19 . 1.463(14) ?
    C18 C17X . 1.386(18) ?
    C18 C17 . 1.386(16) ?
    C19 H19A . 0.9900 ?
    C19 H19B . 0.9900 ?
    C19 C20 . 1.529(12) ?
    C20 H20A . 0.9900 ?
    C20 H20B . 0.9900 ?
    C21 H21A . 0.9900 ?
    C21 H21B . 0.9900 ?
    C21 C22 . 1.471(14) ?
    C22 H22A . 0.9900 ?
    C22 H22B . 0.9900 ?
    C22 C23 . 1.476(16) ?
    C23 H23A . 0.9900 ?
    C23 H23B . 0.9900 ?
    C23 C24 . 1.56(2) ?
    C24 H24A . 0.9800 ?
    C24 H24B . 0.9800 ?
    C24 H24C . 0.9800 ?
    C17X H17A . 0.9800 ?
    C17X H17B . 0.9800 ?
    C17X H17C . 0.9800 ?
    C17 H17D . 0.9800 ?
    C17 H17E . 0.9800 ?
    C17 H17F . 0.9800 ?
    N4 H4A . 0.9100 ?
    N4 H4B . 0.9100 ?
    N4 C28 . 1.471(11) ?
    N4 C29 . 1.500(12) ?
    C25 H25A . 0.9800 ?
    C25 H25B . 0.9800 ?
    C25 H25C . 0.9800 ?
    C25 C26 . 1.518(13) ?
    C26 H26A . 0.9900 ?
    C26 H26B . 0.9900 ?
    C26 C27 . 1.488(12) ?
    C27 H27A . 0.9900 ?
    C27 H27B . 0.9900 ?
    C27 C28 . 1.543(10) ?
    C28 H28A . 0.9900 ?
    C28 H28B . 0.9900 ?
    C29 H29C . 0.9900 ?
    C29 H29D . 0.9900 ?
    C29 H29A . 0.9900 ?
    C29 H29B . 0.9900 ?
    C29 C30 . 1.497(11) ?
    C29 C30X . 1.502(12) ?
    C30 H30A . 0.9900 ?
    C30 H30B . 0.9900 ?
    C30 C31 . 1.486(12) ?
    C31 H31A . 0.9900 ?
    C31 H31B . 0.9900 ?
    C31 C32 . 1.500(12) ?
    C32 H32A . 0.9800 ?
    C32 H32B . 0.9800 ?
    C32 H32C . 0.9800 ?
    C30X H30C . 0.9900 ?
    C30X H30D . 0.9900 ?
    C30X C31X . 1.502(13) ?
    C31X H31C . 0.9900 ?
    C31X H31D . 0.9900 ?
    C31X C32X . 1.502(12) ?
    C32X H32D . 0.9800 ?
    C32X H32E . 0.9800 ?
    C32X H32F . 0.9800 ?
loop_
    _geom_angle_atom_site_label_1
    _geom_angle_atom_site_label_2
    _geom_angle_atom_site_label_3
    _geom_angle_site_symmetry_1
    _geom_angle_site_symmetry_3
    _geom_angle
    _geom_angle_publ_flag
    O1 Mo1 O2 . . 101.45(16) ?
    O1 Mo1 O4 . . 158.94(15) ?
    O1 Mo1 O5 . . 94.45(16) ?
    O1 Mo1 O11 . 3_666 89.75(14) ?
    O2 Mo1 O4 . . 85.83(12) ?
    O2 Mo1 O5 . . 150.37(13) ?
    O2 Mo1 O11 . 3_666 74.19(13) ?
    O3 Mo1 O1 . . 105.88(17) ?
    O3 Mo1 O2 . . 100.13(16) ?
    O3 Mo1 O4 . . 92.02(14) ?
    O3 Mo1 O5 . . 99.31(15) ?
    O3 Mo1 O11 . 3_666 164.24(14) ?
    O4 Mo1 O11 . 3_666 73.09(11) ?
    O5 Mo1 O4 . . 71.33(12) ?
    O5 Mo1 O11 . 3_666 81.10(12) ?
    O4 Mo2 O10 . 3_666 71.49(11) ?
    O5 Mo2 O4 . . 74.75(12) ?
    O5 Mo2 O8 . . 144.85(13) ?
    O5 Mo2 O10 . 3_666 81.80(12) ?
    O6 Mo2 O4 . . 152.33(15) ?
    O6 Mo2 O5 . . 106.39(17) ?
    O6 Mo2 O7 . . 104.51(17) ?
    O6 Mo2 O8 . . 100.31(15) ?
    O6 Mo2 O10 . 3_666 81.24(15) ?
    O7 Mo2 O4 . . 102.40(14) ?
    O7 Mo2 O5 . . 100.16(15) ?
    O7 Mo2 O8 . . 94.73(15) ?
    O7 Mo2 O10 . 3_666 172.96(14) ?
    O8 Mo2 O4 . . 71.01(12) ?
    O8 Mo2 O10 . 3_666 80.09(12) ?
    O4 Mo3 O4 . 3_666 75.88(12) ?
    O4 Mo3 O8 . . 74.10(12) ?
    O8 Mo3 O4 . 3_666 81.68(11) ?
    O9 Mo3 O4 . 3_666 179.57(15) ?
    O9 Mo3 O4 . . 104.54(15) ?
    O9 Mo3 O8 . . 98.32(15) ?
    O9 Mo3 O10 . . 103.39(16) ?
    O9 Mo3 O11 . . 103.82(15) ?
    O10 Mo3 O4 . . 97.80(14) ?
    O10 Mo3 O4 . 3_666 76.62(12) ?
    O10 Mo3 O8 . . 158.14(14) ?
    O10 Mo3 O11 . . 99.60(14) ?
    O11 Mo3 O4 . 3_666 75.77(12) ?
    O11 Mo3 O4 . . 142.06(14) ?
    O11 Mo3 O8 . . 77.31(13) ?
    O2 Mo4 O11 3_666 . 71.28(12) ?
    O8 Mo4 O2 . 3_666 85.53(13) ?
    O8 Mo4 O11 . . 71.79(12) ?
    O12 Mo4 O2 . 3_666 99.29(17) ?
    O12 Mo4 O8 . . 94.19(15) ?
    O12 Mo4 O11 . . 163.32(15) ?
    O12 Mo4 O13 . . 105.07(19) ?
    O12 Mo4 O14 . . 98.93(17) ?
    O13 Mo4 O2 . 3_666 155.20(16) ?
    O13 Mo4 O8 . . 97.15(15) ?
    O13 Mo4 O11 . . 86.08(15) ?
    O13 Mo4 O14 . . 90.34(18) ?
    O14 Mo4 O2 . 3_666 81.24(15) ?
    O14 Mo4 O8 . . 162.67(14) ?
    O14 Mo4 O11 . . 93.27(14) ?
    O15 Mo5 O14 . . 112.07(19) ?
    O16 Mo5 O14 . . 111.0(2) ?
    O16 Mo5 O15 . . 110.43(19) ?
    O16 Mo5 O17 . . 108.5(2) ?
    O17 Mo5 O14 . . 107.55(18) ?
    O17 Mo5 O15 . . 107.13(18) ?
    Mo1 O2 Mo4 . 3_666 116.86(17) ?
    Mo1 O4 Mo3 . 3_666 96.86(11) ?
    Mo2 O4 Mo1 . . 93.97(11) ?
    Mo2 O4 Mo3 . 3_666 96.67(11) ?
    Mo3 O4 Mo1 . . 149.92(16) ?
    Mo3 O4 Mo2 . . 104.56(12) ?
    Mo3 O4 Mo3 . 3_666 104.12(12) ?
    Mo2 O5 Mo1 . . 115.25(16) ?
    Mo2 O8 Mo3 . . 105.76(13) ?
    Mo4 O8 Mo2 . . 148.17(17) ?
    Mo4 O8 Mo3 . . 105.24(14) ?
    Mo3 O10 Mo2 . 3_666 114.80(15) ?
    Mo3 O11 Mo1 . 3_666 114.04(14) ?
    Mo3 O11 Mo4 . . 102.46(13) ?
    Mo4 O11 Mo1 . 3_666 95.11(12) ?
    Mo5 O14 Mo4 . . 165.0(3) ?
    H1A N1 H1B . . 107.4 ?
    C4 N1 H1A . . 108.2 ?
    C4 N1 H1B . . 108.2 ?
    C4 N1 C5 . . 116.2(5) ?
    C5 N1 H1A . . 108.2 ?
    C5 N1 H1B . . 108.2 ?
    H1C C1 H1D . . 109.5 ?
    H1C C1 H1E . . 109.5 ?
    H1D C1 H1E . . 109.5 ?
    C2 C1 H1C . . 109.5 ?
    C2 C1 H1D . . 109.5 ?
    C2 C1 H1E . . 109.5 ?
    C1 C2 H2A . . 109.1 ?
    C1 C2 H2B . . 109.1 ?
    H2A C2 H2B . . 107.8 ?
    C3 C2 C1 . . 112.5(9) ?
    C3 C2 H2A . . 109.1 ?
    C3 C2 H2B . . 109.1 ?
    C2 C3 H3C . . 109.4 ?
    C2 C3 H3D . . 109.4 ?
    C2 C3 C4 . . 111.0(7) ?
    H3C C3 H3D . . 108.0 ?
    C4 C3 H3C . . 109.4 ?
    C4 C3 H3D . . 109.4 ?
    N1 C4 C3 . . 112.6(6) ?
    N1 C4 H4C . . 109.1 ?
    N1 C4 H4D . . 109.1 ?
    C3 C4 H4C . . 109.1 ?
    C3 C4 H4D . . 109.1 ?
    H4C C4 H4D . . 107.8 ?
    N1 C5 H5A . . 109.6 ?
    N1 C5 H5B . . 109.6 ?
    N1 C5 C6 . . 110.1(6) ?
    H5A C5 H5B . . 108.1 ?
    C6 C5 H5A . . 109.6 ?
    C6 C5 H5B . . 109.6 ?
    C5 C6 H6A . . 109.2 ?
    C5 C6 H6B . . 109.2 ?
    H6A C6 H6B . . 107.9 ?
    C7 C6 C5 . . 112.1(8) ?
    C7 C6 H6A . . 109.2 ?
    C7 C6 H6B . . 109.2 ?
    C6 C7 H7A . . 109.7 ?
    C6 C7 H7B . . 109.7 ?
    C6 C7 C8 . . 110.0(11) ?
    H7A C7 H7B . . 108.2 ?
    C8 C7 H7A . . 109.7 ?
    C8 C7 H7B . . 109.7 ?
    C7 C8 H8A . . 109.5 ?
    C7 C8 H8B . . 109.5 ?
    C7 C8 H8C . . 109.5 ?
    H8A C8 H8B . . 109.5 ?
    H8A C8 H8C . . 109.5 ?
    H8B C8 H8C . . 109.5 ?
    H2C N2 H2D . . 107.6 ?
    C12 N2 H2C . . 108.6 ?
    C12 N2 H2D . . 108.6 ?
    C13 N2 H2C . . 108.6 ?
    C13 N2 H2D . . 108.6 ?
    C13 N2 C12 . . 114.6(5) ?
    H9A C9 H9B . . 109.5 ?
    H9A C9 H9C . . 109.5 ?
    H9B C9 H9C . . 109.5 ?
    C10 C9 H9A . . 109.5 ?
    C10 C9 H9B . . 109.5 ?
    C10 C9 H9C . . 109.5 ?
    C9 C10 H10A . . 109.0 ?
    C9 C10 H10B . . 109.0 ?
    C9 C10 C11 . . 112.7(8) ?
    H10A C10 H10B . . 107.8 ?
    C11 C10 H10A . . 109.0 ?
    C11 C10 H10B . . 109.0 ?
    C10 C11 H11A . . 108.8 ?
    C10 C11 H11B . . 108.8 ?
    H11A C11 H11B . . 107.7 ?
    C12 C11 C10 . . 113.8(6) ?
    C12 C11 H11A . . 108.8 ?
    C12 C11 H11B . . 108.8 ?
    N2 C12 H12A . . 109.1 ?
    N2 C12 H12B . . 109.1 ?
    C11 C12 N2 . . 112.4(5) ?
    C11 C12 H12A . . 109.1 ?
    C11 C12 H12B . . 109.1 ?
    H12A C12 H12B . . 107.9 ?
    N2 C13 H13A . . 109.0 ?
    N2 C13 H13B . . 109.0 ?
    N2 C13 C14 . . 112.9(6) ?
    H13A C13 H13B . . 107.8 ?
    C14 C13 H13A . . 109.0 ?
    C14 C13 H13B . . 109.0 ?
    C13 C14 H14A . . 109.3 ?
    C13 C14 H14B . . 109.3 ?
    C13 C14 C15 . . 111.6(7) ?
    H14A C14 H14B . . 108.0 ?
    C15 C14 H14A . . 109.3 ?
    C15 C14 H14B . . 109.3 ?
    C14 C15 H15A . . 108.9 ?
    C14 C15 H15B . . 108.9 ?
    H15A C15 H15B . . 107.7 ?
    C16 C15 C14 . . 113.3(10) ?
    C16 C15 H15A . . 108.9 ?
    C16 C15 H15B . . 108.9 ?
    C15 C16 H16A . . 109.5 ?
    C15 C16 H16B . . 109.5 ?
    C15 C16 H16C . . 109.5 ?
    H16A C16 H16B . . 109.5 ?
    H16A C16 H16C . . 109.5 ?
    H16B C16 H16C . . 109.5 ?
    H3A N3 H3B . . 107.4 ?
    C20 N3 H3A . . 108.3 ?
    C20 N3 H3B . . 108.3 ?
    C20 N3 C21 . . 116.0(6) ?
    C21 N3 H3A . . 108.3 ?
    C21 N3 H3B . . 108.3 ?
    H18A C18 H18B . . 107.8 ?
    H18C C18 H18D . . 107.6 ?
    C19 C18 H18A . . 109.0 ?
    C19 C18 H18B . . 109.0 ?
    C19 C18 H18C . . 108.6 ?
    C19 C18 H18D . . 108.6 ?
    C17X C18 H18A . . 109.0 ?
    C17X C18 H18B . . 109.0 ?
    C17X C18 C19 . . 113.1(19) ?
    C17 C18 H18C . . 108.6 ?
    C17 C18 H18D . . 108.6 ?
    C17 C18 C19 . . 114.5(12) ?
    C18 C19 H19A . . 108.6 ?
    C18 C19 H19B . . 108.6 ?
    C18 C19 C20 . . 114.7(9) ?
    H19A C19 H19B . . 107.6 ?
    C20 C19 H19A . . 108.6 ?
    C20 C19 H19B . . 108.6 ?
    N3 C20 C19 . . 112.1(6) ?
    N3 C20 H20A . . 109.2 ?
    N3 C20 H20B . . 109.2 ?
    C19 C20 H20A . . 109.2 ?
    C19 C20 H20B . . 109.2 ?
    H20A C20 H20B . . 107.9 ?
    N3 C21 H21A . . 109.5 ?
    N3 C21 H21B . . 109.5 ?
    H21A C21 H21B . . 108.1 ?
    C22 C21 N3 . . 110.5(8) ?
    C22 C21 H21A . . 109.5 ?
    C22 C21 H21B . . 109.5 ?
    C21 C22 H22A . . 108.5 ?
    C21 C22 H22B . . 108.5 ?
    C21 C22 C23 . . 115.3(11) ?
    H22A C22 H22B . . 107.5 ?
    C23 C22 H22A . . 108.5 ?
    C23 C22 H22B . . 108.5 ?
    C22 C23 H23A . . 109.1 ?
    C22 C23 H23B . . 109.1 ?
    C22 C23 C24 . . 112.3(12) ?
    H23A C23 H23B . . 107.9 ?
    C24 C23 H23A . . 109.1 ?
    C24 C23 H23B . . 109.1 ?
    C23 C24 H24A . . 109.5 ?
    C23 C24 H24B . . 109.5 ?
    C23 C24 H24C . . 109.5 ?
    H24A C24 H24B . . 109.5 ?
    H24A C24 H24C . . 109.5 ?
    H24B C24 H24C . . 109.5 ?
    C18 C17X H17A . . 109.5 ?
    C18 C17X H17B . . 109.5 ?
    C18 C17X H17C . . 109.5 ?
    H17A C17X H17B . . 109.5 ?
    H17A C17X H17C . . 109.5 ?
    H17B C17X H17C . . 109.5 ?
    C18 C17 H17D . . 109.5 ?
    C18 C17 H17E . . 109.5 ?
    C18 C17 H17F . . 109.5 ?
    H17D C17 H17E . . 109.5 ?
    H17D C17 H17F . . 109.5 ?
    H17E C17 H17F . . 109.5 ?
    H4A N4 H4B . . 107.2 ?
    C28 N4 H4A . . 107.9 ?
    C28 N4 H4B . . 107.9 ?
    C28 N4 C29 . . 117.8(6) ?
    C29 N4 H4A . . 107.9 ?
    C29 N4 H4B . . 107.9 ?
    H25A C25 H25B . . 109.5 ?
    H25A C25 H25C . . 109.5 ?
    H25B C25 H25C . . 109.5 ?
    C26 C25 H25A . . 109.5 ?
    C26 C25 H25B . . 109.5 ?
    C26 C25 H25C . . 109.5 ?
    C25 C26 H26A . . 108.8 ?
    C25 C26 H26B . . 108.8 ?
    H26A C26 H26B . . 107.7 ?
    C27 C26 C25 . . 114.0(8) ?
    C27 C26 H26A . . 108.8 ?
    C27 C26 H26B . . 108.8 ?
    C26 C27 H27A . . 108.9 ?
    C26 C27 H27B . . 108.9 ?
    C26 C27 C28 . . 113.4(7) ?
    H27A C27 H27B . . 107.7 ?
    C28 C27 H27A . . 108.9 ?
    C28 C27 H27B . . 108.9 ?
    N4 C28 C27 . . 112.8(6) ?
    N4 C28 H28A . . 109.0 ?
    N4 C28 H28B . . 109.0 ?
    C27 C28 H28A . . 109.0 ?
    C27 C28 H28B . . 109.0 ?
    H28A C28 H28B . . 107.8 ?
    N4 C29 H29C . . 111.3 ?
    N4 C29 H29D . . 111.3 ?
    N4 C29 H29A . . 106.3 ?
    N4 C29 H29B . . 106.3 ?
    N4 C29 C30X . . 102.4(16) ?
    H29C C29 H29D . . 109.2 ?
    H29A C29 H29B . . 106.4 ?
    C30 C29 N4 . . 124.2(13) ?
    C30 C29 H29A . . 106.3 ?
    C30 C29 H29B . . 106.3 ?
    C30X C29 H29C . . 111.3 ?
    C30X C29 H29D . . 111.3 ?
    C29 C30 H30A . . 109.3 ?
    C29 C30 H30B . . 109.3 ?
    H30A C30 H30B . . 108.0 ?
    C31 C30 C29 . . 111.5(13) ?
    C31 C30 H30A . . 109.3 ?
    C31 C30 H30B . . 109.3 ?
    C30 C31 H31A . . 108.5 ?
    C30 C31 H31B . . 108.5 ?
    C30 C31 C32 . . 114.9(13) ?
    H31A C31 H31B . . 107.5 ?
    C32 C31 H31A . . 108.5 ?
    C32 C31 H31B . . 108.5 ?
    C31 C32 H32A . . 109.5 ?
    C31 C32 H32B . . 109.5 ?
    C31 C32 H32C . . 109.5 ?
    H32A C32 H32B . . 109.5 ?
    H32A C32 H32C . . 109.5 ?
    H32B C32 H32C . . 109.5 ?
    C29 C30X H30C . . 109.6 ?
    C29 C30X H30D . . 109.6 ?
    C29 C30X C31X . . 110(2) ?
    H30C C30X H30D . . 108.1 ?
    C31X C30X H30C . . 109.6 ?
    C31X C30X H30D . . 109.6 ?
    C30X C31X H31C . . 109.1 ?
    C30X C31X H31D . . 109.1 ?
    C30X C31X C32X . . 112.5(14) ?
    H31C C31X H31D . . 107.8 ?
    C32X C31X H31C . . 109.1 ?
    C32X C31X H31D . . 109.1 ?
    C31X C32X H32D . . 109.5 ?
    C31X C32X H32E . . 109.5 ?
    C31X C32X H32F . . 109.5 ?
    H32D C32X H32E . . 109.5 ?
    H32D C32X H32F . . 109.5 ?
    H32E C32X H32F . . 109.5 ?
loop_
    _geom_torsion_atom_site_label_1
    _geom_torsion_atom_site_label_2
    _geom_torsion_atom_site_label_3
    _geom_torsion_atom_site_label_4
    _geom_torsion_site_symmetry_1
    _geom_torsion_site_symmetry_2
    _geom_torsion_site_symmetry_3
    _geom_torsion_site_symmetry_4
    _geom_torsion
    _geom_torsion_publ_flag
    O1 Mo1 O2 Mo4 . . . 3_666 72.5(2) ?
    O3 Mo1 O2 Mo4 . . . 3_666 -178.82(17) ?
    O4 Mo1 O2 Mo4 . . . 3_666 -87.51(17) ?
    O4 Mo2 O5 Mo1 . . . . 18.83(15) ?
    O4 Mo3 O10 Mo2 . . . 3_666 78.67(16) ?
    O4 Mo3 O10 Mo2 3_666 . . 3_666 5.27(13) ?
    O5 Mo1 O2 Mo4 . . . 3_666 -48.5(4) ?
    O6 Mo2 O5 Mo1 . . . . 170.08(17) ?
    O7 Mo2 O5 Mo1 . . . . -81.38(19) ?
    O8 Mo2 O5 Mo1 . . . . 32.2(3) ?
    O8 Mo3 O10 Mo2 . . . 3_666 12.3(4) ?
    O9 Mo3 O10 Mo2 . . . 3_666 -174.29(16) ?
    O10 Mo2 O5 Mo1 3_666 . . . 91.78(17) ?
    O11 Mo1 O2 Mo4 3_666 . . 3_666 -13.91(15) ?
    O11 Mo3 O10 Mo2 . . . 3_666 -67.48(17) ?
    O15 Mo5 O14 Mo4 . . . . 130.5(8) ?
    O16 Mo5 O14 Mo4 . . . . 6.5(9) ?
    O17 Mo5 O14 Mo4 . . . . -112.0(9) ?
    N1 C5 C6 C7 . . . . -170.0(7) ?
    C1 C2 C3 C4 . . . . 178.8(7) ?
    C2 C3 C4 N1 . . . . -172.8(6) ?
    C4 N1 C5 C6 . . . . -77.2(8) ?
    C5 N1 C4 C3 . . . . -78.5(7) ?
    C5 C6 C7 C8 . . . . 176.2(8) ?
    N2 C13 C14 C15 . . . . -177.5(6) ?
    C9 C10 C11 C12 . . . . -172.9(9) ?
    C10 C11 C12 N2 . . . . -177.6(6) ?
    C12 N2 C13 C14 . . . . -177.5(5) ?
    C13 N2 C12 C11 . . . . -171.1(5) ?
    C13 C14 C15 C16 . . . . -177.6(8) ?
    N3 C21 C22 C23 . . . . -179.5(12) ?
    C18 C19 C20 N3 . . . . 168.1(8) ?
    C20 N3 C21 C22 . . . . 170.1(8) ?
    C21 N3 C20 C19 . . . . 60.7(9) ?
    C21 C22 C23 C24 . . . . 180.0(14) ?
    C17X C18 C19 C20 . . . . -95.2(19) ?
    C17 C18 C19 C20 . . . . -176.1(12) ?
    N4 C29 C30 C31 . . . . 64(2) ?
    N4 C29 C30X C31X . . . . 168(2) ?
    C25 C26 C27 C28 . . . . -175.7(8) ?
    C26 C27 C28 N4 . . . . 178.8(8) ?
    C28 N4 C29 C30 . . . . 52.8(12) ?
    C28 N4 C29 C30X . . . . 60.7(19) ?
    C29 N4 C28 C27 . . . . 57.9(9) ?
    C29 C30 C31 C32 . . . . 63(3) ?
    C29 C30X C31X C32X . . . . -70(4) ?
loop_
    _geom_hbond_atom_site_label_D
    _geom_hbond_atom_site_label_H
    _geom_hbond_atom_site_label_A
    _geom_hbond_site_symmetry_A
    _geom_hbond_distance_DH
    _geom_hbond_distance_HA
    _geom_hbond_distance_DA
    _geom_hbond_angle_DHA
    _geom_hbond_publ_flag
    N1 H1A O2 3_766 0.91 1.72 2.627(6) 171.6 yes
    N1 H1B O10 3_766 0.91 1.97 2.755(6) 143.0 yes
    N2 H2C O15 . 0.91 1.91 2.778(6) 159.6 yes
    N2 H2D O7 2_656 0.91 1.90 2.812(5) 176.2 yes
    N3 H3A O15 3_667 0.91 1.87 2.770(6) 172.4 yes
    N3 H3B O17 . 0.91 1.88 2.786(6) 176.4 yes
    N4 H4A O11 . 0.91 1.80 2.695(6) 166.0 yes
    N4 H4B O16 . 0.91 1.86 2.762(7) 171.8 yes
_shelx_space_group_comment
;
The symmetry employed for this shelxl refinement is uniquely defined
by the following loop, which should always be used as a source of
symmetry information in preference to the above space-group names.
They are only intended as comments.
;
_shelx_estimated_absorpt_T_min     ?
_shelx_estimated_absorpt_T_max     ?
_shelx_hkl_file
;
   0   0   1    0.29    0.30
   0   0   2  214.09    6.76
   0   0   3    0.15    0.87
   0   0   4   61.56    3.06
   0   0  -5   -0.72    1.63
   0   0  -6   12.55    2.03
   0   0  -7   -1.46    1.99
   0   0  -8   43.65    3.46
   0   0  -9   -2.90    2.40
   0   0 -10  334.86   12.42
   0   0  10  312.19    9.18
   0   0  11    0.02    0.41
   0   0 -11    1.59    2.29
   0   0  11   -1.45    2.06
   0   0 -12   79.40    5.70
   0   0  12   74.29    5.21
   0   0  12   77.77    2.51
   0   0  13   -0.06    0.45
   0   0 -13   -0.35    3.14
   0   0  13    2.24    2.13
   0   0 -14   98.92    7.20
   0   0  14  113.74    3.58
   0   0  15   -0.21    2.41
   0   0  16   72.08    6.06
   0   0  16   70.88    2.80
   0   0  17   -0.28    0.99
   0   0 -18    8.57    1.15
   0   0  18    9.10    1.14
   0   0  19   -0.91    0.90
   0   0 -19   -0.68    0.98
   0   0  20  157.07    5.16
   0   0 -20  173.83    5.20
   0   0  21    0.15    0.56
   0   0  21   -0.05    0.54
   0   1   1 1369.63   37.73
   0   1  -1 1274.04   37.64
   0   1   2    5.13    0.89
   0   1   3   19.94    1.62
   0   1   4  216.25    7.56
   0   1  -4  205.83    7.33
   0   1   5  793.07   24.43
   0   1  -5  793.85   24.13
   0   1   6  152.22    6.51
   0   1  -6  151.20    6.26
   0   1   7    4.56    1.63
   0   1  -7    4.46    1.94
   0  -1  -7    3.83    1.75
   0   1  -8  174.69    7.48
   0  -1  -8  167.57    7.19
   0   1  -9   99.54    5.62
   0  -1  -9   56.68    4.12
   0  -1  10    0.81    0.41
   0   1 -10    0.81    2.09
   0  -1 -10   -0.48    1.88
   0  -1  10    2.27    1.88
   0   1 -11   20.17    3.17
   0  -1 -11   19.19    2.99
   0   1  11   16.17    0.77
   0  -1  11   17.41    0.83
   0  -1  11   17.54    2.73
   0  -1 -12   26.08    3.52
   0   1 -12   27.62    4.02
   0  -1  12   28.10    1.16
   0  -1  12   30.99    3.52
   0   1 -13  336.98   14.14
   0  -1 -13  319.04   13.51
   0  -1  13  328.10    9.72
   0  -1  14    2.34    0.53
   0  -1 -14   -3.35    3.42
   0   1 -14    4.62    3.56
   0  -1  14    1.92    2.38
   0   1 -15  330.71   15.63
   0  -1  15  385.22   11.29
   0   1  16   -0.46    1.06
   0  -1  16   -2.40    3.11
   0   1  17   37.31    1.89
   0   1 -18    3.04    1.05
   0   1  18    1.55    0.99
   0   1 -19    8.00    1.06
   0   1  19    7.38    1.02
   0   1 -20   17.28    1.11
   0   1  20   13.21    1.04
   0   1  21   20.16    0.96
   0   1  21   18.54    0.95
   0   2   0 4162.87  120.01
   0   2   0 4330.68  120.20
   0   2  -1   91.20    3.31
   0   2  -2    6.70    1.22
   0   2   2    7.59    1.16
   0   2   3   62.92    3.09
   0   2   4   30.83    2.41
   0   2  -5  713.88   22.35
   0   2   5  739.24   22.64
   0   2  -6  235.55    8.87
   0   2   6  238.76    9.08
   0   2  -7  143.52    6.60
   0   2   7  152.46    6.74
   0  -2  -8  134.40    6.16
   0   2  -8  152.46    6.98
   0   2   8  139.36    6.90
   0  -2  -9   90.28    5.00
   0   2  -9   98.28    5.71
   0  -2   9   95.13    2.95
   0   2 -10  164.38    7.97
   0  -2 -10  160.79    7.29
   0  -2  10  169.16    7.36
   0  -2  10  154.41    4.70
   0   2 -11   48.32    4.50
   0  -2 -11   40.46    3.76
   0  -2  11   43.11    1.59
   0   2  11   49.38    4.07
   0  -2  11   52.55    4.11
   0  -2 -12    1.01    2.29
   0  -2  12    1.85    0.52
   0   2  12    3.68    2.14
   0  -2  12    7.01    2.36
   0  -2 -13   28.86    4.05
   0  -2  13   25.25    1.13
   0   2  13   21.38    3.35
   0  -2  13   22.26    3.34
   0   2 -14   46.27    5.80
   0  -2 -14   64.66    2.28
   0  -2  14   60.49    5.25
   0   2  14   59.10    5.15
   0  -2  14   50.74    1.97
   0   2  15    7.53    2.80
   0  -2  15    5.63    2.70
   0   2 -15    4.89    3.53
   0  -2  15    4.90    0.64
   0  -2  16   14.46    0.84
   0   2  16   13.47    3.39
   0  -2  16   13.05    3.38
   0   2  16   13.30    1.27
   0  -2  16   14.66    1.29
   0  -2  17   69.63    2.79
   0   2  17   69.67    2.78
   0  -2  18   -0.21    0.91
   0   2  18    0.28    0.93
   0   2 -18    0.37    0.97
   0  -2  19   58.35    2.36
   0   2  19   58.16    2.34
   0  -2 -19   58.40    2.36
   0   2 -19   62.49    2.37
   0  -2  20    9.73    0.94
   0   2  20   11.51    0.95
   0  -2 -20   10.87    0.95
   0   2 -20   10.87    0.95
   0   2  21    1.30    0.53
   0  -2  21    2.29    0.58
   0  -2  21    1.81    0.54
   0   2  21    1.56    0.52
   0   3   0   -0.06    1.05
   0   3   0    0.19    1.31
   0   3  -1    0.30    1.08
   0   3  -2    0.62    1.28
   0   3  -3   -0.35    1.51
   0   3   3    0.28    1.26
   0   3   4  113.71    4.96
   0   3   5    2.16    1.52
   0   3  -6  120.95    5.80
   0   3   6  125.85    5.81
   0   3  -7  689.12   22.24
   0   3   7  683.81   22.35
   0   3  -8 1368.55   41.72
   0   3   8 1349.56   41.95
   0  -3   9  276.69   10.02
   0   3   9  265.46    9.92
   0   3   9  274.67   11.05
   0  -3  -9  246.61    9.69
   0   3  -9  268.57   10.80
   0  -3   9  249.43    7.43
   0   3  10    0.81    1.83
   0  -3  10    0.92    1.71
   0   3 -10    3.23    2.61
   0  -3 -10   -0.44    1.88
   0  -3  10    1.91    0.48
   0  -3  11   37.49    3.61
   0   3  11   33.42    3.47
   0  -3  11   37.22    1.41
   0  -3 -11   32.00    3.25
   0   3 -11   36.00    4.33
   0   3  12  204.07    9.09
   0  -3  12  211.82    9.15
   0  -3 -12  161.17    8.16
   0   3 -12  179.99    9.66
   0  -3  12  175.37    5.41
   0   3  13    1.05    2.16
   0  -3  13   -0.17    1.98
   0  -3 -13    4.67    2.52
   0  -3  13   -0.13    0.57
   0   3  14   15.89    3.20
   0  -3  14   19.00    3.40
   0  -3  14   13.46    0.93
   0  -3 -15   57.16    2.28
   0  -3  15   62.01    2.44
   0   3  15   62.90    2.45
   0  -3  15   54.64    2.09
   0  -3  15   63.54    5.57
   0   3  15   61.39    5.53
   0  -3  16    3.66    2.41
   0   3  16    2.58    2.24
   0  -3  16    2.86    0.97
   0   3  16    3.64    1.00
   0  -3  16    2.51    0.57
   0   3  17   19.25    1.41
   0  -3  17   17.69    1.40
   0   3 -18    0.86    0.96
   0  -3 -18    1.77    0.97
   0   3  18    0.67    0.90
   0  -3  18    0.58    0.95
   0   3 -19   26.85    1.48
   0  -3 -19   25.37    1.47
   0  -3  19   27.63    1.50
   0   3  19   26.58    1.46
   0   3 -20   74.83    2.55
   0  -3 -20   73.14    2.54
   0   3  20   71.39    2.52
   0  -3  20   68.35    2.52
   0  -3  21  113.54    3.05
   0   3  21  111.85    3.04
   0   3  21   85.72    2.98
   0  -3  21   78.41    2.98
   0   4   0    4.68    1.54
   0   4   0    5.63    1.91
   0  -4   1    0.61    0.44
   0   4   1    0.67    0.44
   0   4  -1    0.44    1.44
   0   4  -2  643.53   19.68
   0   4   3  165.90    6.49
   0   4  -3  167.84    6.48
   0   4   4   28.49    2.49
   0   4  -4   25.82    2.72
   0   4   5  413.05   14.11
   0   4   6  350.60   12.64
   0   4   7    4.80    1.91
   0   4  -7    5.14    2.34
   0   4   8  932.46   29.17
   0  -4   8  897.82   25.62
   0   4  -8  938.31   29.07
   0   4   8  862.89   27.75
   0   4   9  259.71   10.82
   0  -4   9  241.13    7.21
   0  -4  -9  236.80    9.35
   0   4   9  245.27    9.59
   0  -4   9  241.15    9.57
   0   4  10    6.47    2.19
   0   4  10    3.53    1.90
   0  -4  10    4.19    1.84
   0  -4  10    5.05    0.56
   0  -4 -10    2.76    1.99
   0   4 -10    1.82    2.76
   0   4 -11   -1.48    3.30
   0  -4 -11   -1.30    1.83
   0   4  11   -0.14    1.79
   0  -4  11    0.27    1.80
   0  -4  11    0.51    0.49
   0   4 -12   98.50    7.40
   0  -4 -12   93.04    5.74
   0  -4  12  102.87    3.34
   0   4  12  114.45    6.52
   0  -4  12  114.75    6.53
   0  -4  13  273.04    8.17
   0   4  13  291.03   12.25
   0  -4  13  302.82   12.32
   0   4  14   24.07    3.61
   0  -4  14   28.33    3.85
   0   4  15   17.20    1.31
   0  -4  15   17.36    1.31
   0   4 -15   18.78    4.63
   0  -4  15   17.30    3.47
   0   4  15   19.10    3.56
   0  -4  15   15.90    1.01
   0  -4 -15   18.11    1.21
   0   4  16    3.10    0.98
   0  -4  16    2.92    0.96
   0   4  16    1.69    2.19
   0  -4  16    3.40    2.33
   0  -4  16    3.57    0.66
   0  -4 -16    3.79    0.75
   0   4  17   89.18    3.18
   0  -4  17   89.78    3.19
   0  -4 -17   86.69    3.15
   0   4 -17   88.64    3.18
   0   4  18    1.11    0.88
   0  -4  18    0.50    0.89
   0  -4 -18    1.16    0.93
   0   4 -18    0.94    0.94
   0  -4  19   26.93    1.45
   0   4  19   26.55    1.42
   0  -4 -19   27.12    1.45
   0   4 -19   26.33    1.45
   0   4  20   98.25    3.28
   0  -4  20   97.28    3.30
   0  -4 -20  103.79    3.31
   0   4 -20  103.75    3.31
   0   4  21   -0.08    0.41
   0  -4  21    0.24    0.43
   0  -4  21    0.49    0.45
   0   4  21   -0.12    0.41
   0   5   0    0.89    2.17
   0   5   0    1.29    1.73
   0   5  -1  811.86   23.97
   0   5   1  807.50   24.75
   0  -5   1  786.67   22.48
   0  -5   2 1615.43   46.67
   0   5   2 1598.04   46.66
   0   5  -3   38.15    3.14
   0   5   4   45.27    3.19
   0   5  -4   41.64    3.26
   0   5   5  248.86    9.58
   0   5   6    4.10    1.75
   0   5   7  549.40   18.11
   0   5   7  612.81   19.72
   0   5   8 1139.30   34.56
   0   5  -8 1173.65   34.59
   0  -5   8 1031.94   32.67
   0   5   8 1035.39   32.69
   0  -5   8 1072.06   30.56
   0   5   9  105.90    6.24
   0   5  -9  103.10    6.50
   0  -5   9  100.29    5.21
   0   5   9   95.85    5.23
   0  -5   9   99.05    3.14
   0   5  10   -1.09    2.01
   0   5 -10   -1.97    3.33
   0  -5 -10   -1.64    1.93
   0   5  10   -0.36    1.65
   0  -5  10    0.71    1.64
   0  -5  10    0.50    0.49
   0   5  11    4.28    2.27
   0   5 -11    5.19    3.50
   0  -5 -11   -3.48    2.53
   0   5  11    3.46    1.90
   0  -5  11    2.84    1.92
   0  -5  11    5.45    0.63
   0   5  12   -1.26    1.93
   0  -5  12    0.15    1.82
   0  -5  13   81.69    5.87
   0   5  13   87.52    6.07
   0  -5  13   84.19    2.87
   0   5 -13   82.04    7.03
   0  -5  14   -0.22    0.61
   0   5 -14   -0.24    3.89
   0   5  14    0.77    2.12
   0  -5  14    3.80    2.40
   0  -5  14    0.79    0.76
   0  -5  15    0.81    2.60
   0   5  15    0.20    2.65
   0  -5 -15    4.00    0.84
   0   5  15    2.36    0.93
   0  -5  15    4.31    0.95
   0  -5  15    3.55    0.69
   0  -5 -16    3.63    0.80
   0  -5  16    2.86    0.65
   0   5  16    1.89    0.97
   0  -5  16    1.30    0.93
   0  -5 -17    4.30    1.04
   0   5 -17    4.00    1.05
   0  -5  17    4.81    1.03
   0   5  17    3.79    1.00
   0  -5 -17    2.74    0.72
   0  -5  17    4.70    0.66
   0  -5 -18   48.04    2.08
   0   5 -18   47.06    2.06
   0  -5  18   50.87    2.09
   0   5  18   46.19    2.04
   0  -5 -19   43.68    1.86
   0   5 -19   43.74    1.86
   0  -5  19   46.86    1.89
   0   5  19   43.81    1.84
   0  -5 -20   49.14    1.73
   0   5 -20   49.87    1.74
   0   5  20   41.46    1.67
   0  -5  20   36.98    1.68
   0  -5  20   44.70    1.71
   0   5  20   45.76    1.68
   0   6   0  506.07   16.07
   0   6   0  490.19   16.58
   0   6  -1  230.21    8.30
   0   6   1  219.26    9.07
   0   6  -1  218.44    8.63
   0   6  -2  162.80    6.59
   0  -6   2  157.99    4.91
   0   6   2  152.69    4.88
   0   6  -3   88.98    4.69
   0   6   3   87.46    3.27
   0  -6   3   85.50    3.26
   0   6   4   10.54    2.05
   0   6  -4   11.77    2.60
   0   6   4    7.43    1.23
   0  -6   4    8.55    1.24
   0   6   5   16.01    2.29
   0   6   5   13.45    1.62
   0   6   6    7.66    1.97
   0  -6   6    5.59    1.48
   0   6   6    6.38    1.52
   0   6   7   67.53    4.51
   0  -6   7   57.20    3.40
   0   6   7   57.16    3.42
   0   6   8   57.40    4.40
   0  -6   8   52.73    3.49
   0   6   8   51.53    3.47
   0   6   9   59.89    4.76
   0  -6   9   52.24    1.87
   0   6  -9   53.31    5.01
   0   6   9   59.61    3.89
   0  -6   9   50.97    3.66
   0   6  10    0.76    1.93
   0  -6 -10   -1.09    1.54
   0   6 -10    4.46    3.53
   0  -6  10   -0.47    1.58
   0   6  10    0.73    1.67
   0  -6  10    0.10    0.51
   0  -6  11  161.24    5.06
   0   6  11  164.42    9.16
   0   6  11  163.32    7.95
   0  -6  11  158.93    7.83
   0   6  12    9.54    2.54
   0  -6  12    8.92    2.51
   0  -6  12   10.09    0.81
   0  -6  13  526.10   18.67
   0   6  13  515.53   18.74
   0   6 -13  462.77   19.87
   0  -6  13  491.36   14.43
   0  -6 -14   22.28    1.37
   0  -6  14   16.89    1.05
   0   6  14   15.35    3.14
   0  -6  14   17.08    3.08
   0   6 -14   22.20    4.98
   0   6  14   15.43    1.22
   0  -6  14   14.56    1.16
   0  -6  15   99.35    3.31
   0  -6  15  104.10    6.98
   0  -6  15   94.57    3.46
   0   6  15   95.94    3.51
   0  -6 -15  101.03    3.56
   0   6  16   23.62    1.51
   0  -6  16   24.94    1.50
   0  -6  16   25.23    1.24
   0  -6 -16   21.55    1.48
   0   6 -16   24.13    1.52
   0  -6 -16   23.11    1.39
   0  -6  17   64.62    2.43
   0   6  17   60.37    2.40
   0  -6 -17   57.00    2.29
   0  -6  17   56.29    2.10
   0  -6 -17   55.24    2.37
   0   6 -17   58.30    2.41
   0   6  18   -0.49    0.84
   0  -6  18    0.55    0.84
   0  -6 -18   -0.19    0.88
   0   6 -18   -0.08    0.89
   0   6  19    4.62    0.77
   0  -6  19    4.39    0.79
   0  -6 -19    5.33    0.82
   0   6 -19    6.23    0.83
   0   6  20   44.12    1.56
   0  -6  20   44.37    1.61
   0   7   0    0.73    1.97
   0   7   0    0.10    2.38
   0   7  -1  171.87    7.58
   0   7  -1  180.99    7.23
   0   7   1  162.07    7.88
   0  -7   2  883.60   24.59
   0   7   2  826.83   24.53
   0   7   3   23.70    1.45
   0  -7   3   27.37    1.55
   0   7  -3   26.81    3.07
   0  -7   4    6.57    1.16
   0   7   4    8.32    2.04
   0  -7   5  134.73    5.23
   0   7   5  134.08    5.25
   0   7  -5  143.40    7.07
   0   7   5  146.49    6.87
   0  -7   6    3.42    0.50
   0   7   6    1.87    1.84
   0   7   6    1.45    1.23
   0  -7   6    2.42    1.28
   0  -7   7  109.30    3.41
   0   7   7  111.98    5.09
   0  -7   7  108.98    5.00
   0   7   7  117.04    6.45
   0   7   8  130.96    5.96
   0  -7   8  124.02    5.81
   0   7   9   37.91    3.19
   0  -7   9   35.31    3.06
   0   7   9   41.28    4.15
   0  -7  10    7.92    0.71
   0   7 -10   11.05    3.99
   0  -7  10    8.82    2.09
   0   7  10    8.28    2.16
   0   7  10    6.81    2.32
   0   7  11   56.65    5.24
   0  -7  11   57.10    2.09
   0  -7  11   56.22    1.98
   0   7 -11   66.50    6.65
   0  -7  11   57.45    4.33
   0   7  11   62.48    4.59
   0  -7  12   69.57    2.48
   0   7  12   65.64    5.95
   0   7  12   67.38    5.07
   0  -7  12   64.52    4.94
   0   7  13   27.31    1.48
   0  -7  13   25.00    1.40
   0  -7  13   24.30    3.49
   0   7  13   30.68    3.79
   0   7 -13   29.32    5.77
   0  -7  13   27.97    1.35
   0   7 -14    7.07    4.20
   0   7  14   16.42    1.17
   0  -7  14   16.13    1.13
   0  -7  14    9.55    0.94
   0  -7 -14   14.45    1.25
   0  -7  14   15.94    3.10
   0   7  14   18.27    3.24
   0   7  15    1.15    0.87
   0  -7  15    1.62    0.85
   0  -7  15    2.73    0.72
   0  -7 -15    2.98    0.86
   0   7 -16   61.30    2.57
   0  -7 -16   59.97    2.54
   0  -7  16   66.85    2.57
   0   7  16   64.76    2.57
   0  -7  16   70.17    2.41
   0  -7 -16   70.69    2.66
   0   7 -17   69.61    2.62
   0  -7 -17   67.24    2.61
   0  -7  17   75.34    2.65
   0   7  17   70.64    2.62
   0  -7  17   65.79    2.39
   0  -7 -17   61.08    2.54
   0   7 -18   66.67    2.37
   0  -7 -18   62.34    2.35
   0   7  18   65.04    2.35
   0  -7  18   70.45    2.41
   0  -7 -18   59.40    2.27
   0  -7  18   55.21    2.11
   0   7  19    5.30    0.70
   0   7 -19    6.69    0.79
   0   7  20   11.70    0.63
   0   7  20    9.61    0.60
   0   8   0  347.87   12.44
   0   8   0  337.15   13.10
   0   8  -1  101.03    5.83
   0   8  -1  101.99    5.35
   0   8   1   92.12    6.07
   0   8  -2   48.61    3.86
   0   8  -2   50.56    4.12
   0  -8   3    0.31    0.66
   0   8   3    0.23    0.63
   0   8  -3    1.53    2.51
   0   8  -4  106.42    5.91
   0  -8   4   99.38    3.85
   0   8   4   97.77    3.84
   0   8   4  109.76    5.77
   0   8   5    1.93    1.06
   0  -8   5    2.73    1.14
   0   8   5    1.36    1.77
   0  -8   6  519.28   14.59
   0   8  -6  507.57   18.35
   0   8   6  471.85   15.96
   0  -8   6  469.73   15.91
   0   8   6  497.05   18.14
   0  -8   7  189.10    5.71
   0   8  -7  220.65   10.13
   0   8   7  189.22    7.41
   0  -8   7  183.68    7.31
   0   8   7  210.45    9.37
   0   8   8  246.36    9.56
   0  -8   8  235.79    9.39
   0  -8   8  257.71    7.56
   0   8   8  269.42   11.57
   0   8   9    6.56    1.87
   0  -8   9    5.78    1.79
   0   8   9    6.01    2.27
   0   8 -10   55.07    5.94
   0  -8  10   56.03    4.10
   0   8  10   56.74    4.12
   0   8  10   60.41    5.19
   0  -8  11  174.26    5.42
   0   8  11  177.64    9.77
   0   8  11  179.95    8.42
   0  -8  11  177.43    8.23
   0   8 -11  172.65   10.33
   0  -8  12  216.82    6.50
   0   8  12  220.33   11.40
   0  -8  12  205.54    6.47
   0   8  12  209.39    6.53
   0   8 -12  207.82   11.83
   0   8  12  223.49    9.92
   0  -8  12  222.45    9.75
   0   8  13  335.25   10.09
   0  -8  13  329.70   10.03
   0   8 -13  327.16   15.75
   0  -8  13  332.18   13.67
   0   8  13  347.68   13.91
   0  -8  13  342.27   10.03
   0  -8  14   51.67    2.06
   0  -8  14   53.25    2.13
   0   8  14   49.98    2.15
   0  -8  14   52.64    4.76
   0  -8 -14   57.45    2.40
   0  -8  15  153.38    4.88
   0   8  15  146.31    4.90
   0  -8  15  158.56    4.82
   0  -8 -15  160.04    5.10
   0   8 -15  141.77    4.88
   0  -8 -15  142.84    4.87
   0  -8  16   45.12    1.93
   0   8  16   42.95    1.92
   0  -8  16   46.54    1.82
   0  -8 -16   44.91    2.02
   0   8 -16   41.82    1.94
   0  -8 -16   41.12    1.93
   0  -8  17   87.57    2.89
   0   8  17   79.35    2.85
   0  -8  17   78.98    2.72
   0   8 -17   77.13    2.84
   0  -8 -17   78.23    2.85
   0  -8 -17   75.17    2.89
   0  -8  18    0.43    0.50
   0  -8 -18   -0.29    0.60
   0   8 -18    0.17    0.73
   0   8  18    0.53    0.65
   0  -8  19   -0.17    0.57
   0   8  19   -0.05    0.50
   0   8  19    0.58    0.51
   0   9   0   -0.12    2.21
   0   9   0    1.47    2.92
   0   9  -1  233.87   10.39
   0   9  -1  241.82    9.82
   0   9  -2  382.71   14.60
   0   9  -2  385.41   14.06
   0   9  -3    2.74    2.41
   0   9  -3    0.83    2.48
   0   9   4   30.68    1.68
   0  -9   4   32.89    1.81
   0   9   5   91.44    5.58
   0  -9   5   82.44    3.62
   0   9   5   85.08    3.62
   0   9  -5   85.53    5.96
   0  -9   5   84.61    2.69
   0  -9   6   12.33    0.72
   0  -9   6    6.86    1.40
   0   9   6    7.99    1.41
   0   9   6   11.68    2.66
   0   9  -6   10.82    3.50
   0  -9  -7  835.79   24.86
   0   9   7  902.55   29.37
   0   9   7  849.98   26.57
   0  -9   7  806.48   26.41
   0   9  -7  877.80   29.40
   0  -9   7  903.81   24.80
   0   9   8   33.16    3.93
   0   9   8   31.31    2.79
   0  -9   8   27.87    2.62
   0   9  -8   41.22    5.15
   0  -9   8   39.62    1.48
   0   9   9   54.24    4.94
   0   9   9   54.53    3.79
   0  -9   9   45.29    3.51
   0  -9   9   54.39    1.97
   0   9  10   22.54    3.69
   0   9  10   26.03    2.89
   0  -9  10   22.34    2.72
   0   9  11   29.29    3.98
   0   9 -11   23.36    5.36
   0   9  11   31.04    3.32
   0  -9  11   27.24    3.15
   0  -9  12   31.33    1.45
   0   9  12   31.73    3.52
   0  -9  12   31.91    3.40
   0   9  12   31.46    1.48
   0  -9  12   27.72    1.37
   0   9 -12   27.90    5.54
   0   9  12   31.60    4.24
   0  -9  12   30.08    1.34
   0  -9 -13  104.72    3.70
   0  -9  13  103.91    3.41
   0  -9  13   94.86    3.35
   0   9  13  100.39    3.43
   0   9  13   88.31    6.08
   0   9 -13   85.44    7.91
   0   9 -14    0.06    0.88
   0  -9 -14    0.44    0.85
   0  -9  14    1.06    0.72
   0  -9  14    0.29    0.71
   0   9  14    0.31    0.75
   0  -9 -15   28.18    1.59
   0  -9  15   27.72    1.38
   0   9  15   27.58    1.44
   0  -9  15   27.63    1.41
   0  -9 -15   25.40    1.45
   0   9 -15   25.11    1.46
   0  -9 -16   49.03    2.09
   0  -9  16   48.90    1.87
   0   9  16   44.66    1.88
   0  -9  16   47.33    1.88
   0  -9 -16   40.84    1.87
   0   9 -16   44.67    1.92
   0  -9  17   19.30    1.06
   0  -9 -17   16.80    1.17
   0   9  17   18.68    1.10
   0  -9 -18   -0.58    0.60
   0   9  18   -1.03    0.63
   0  -9  18   -0.20    0.68
   0  -9  18    0.75    0.51
   0  -9  19   43.46    1.64
   0  10   0  203.14    9.97
   0  10   0  199.70    9.19
   0  10  -1   49.10    4.84
   0  10  -1   45.76    4.20
   0  10  -2   41.29    3.99
   0  10  -2   37.08    4.32
   0 -10   3    1.66    0.49
   0  10  -3    2.84    2.73
   0  10  -3    0.64    2.68
   0 -10   4   19.37    0.90
   0 -10   4   20.42    0.94
   0  10   5  110.15    6.53
   0 -10  -5  106.61    3.37
   0 -10   5  104.95    3.34
   0 -10   5  108.84    3.38
   0 -10  -6  500.10   14.88
   0  10   6  513.67   19.10
   0 -10   6  540.96   14.85
   0  10  -6  516.56   19.30
   0 -10  -7   39.39    1.63
   0 -10   7   39.48    1.53
   0  10   7   37.41    2.63
   0  10   7   43.38    4.38
   0  10  -7   39.59    4.93
   0 -10   8  191.60    5.77
   0  10   8  174.81    7.43
   0  10   8  190.66    9.80
   0  10  -8  190.78   10.32
   0  10   9   13.73    2.10
   0  10   9   15.66    3.21
   0  10  10  385.60   16.26
   0 -10  10  374.35   11.04
   0  10  10  365.69   13.60
   0  10  11    0.25    2.24
   0  10  11    0.39    1.66
   0 -10  12   31.85    1.38
   0  10  12   31.91    4.43
   0 -10 -12   26.97    1.39
   0 -10 -13   23.29    1.33
   0 -10  13   25.89    1.38
   0  10 -13   23.80    5.17
   0  10  13   20.31    3.85
   0 -10 -14    2.44    0.77
   0 -10  14    2.52    0.66
   0 -10  14    2.87    0.78
   0 -10 -14    3.45    0.91
   0  10 -14    5.80    3.30
   0 -10 -15    3.56    0.89
   0 -10 -15    3.26    0.76
   0  10  15    3.89    0.76
   0 -10  15    3.79    0.77
   0 -10  16    4.29    0.93
   0 -10  16    5.81    0.77
   0 -10 -16    3.96    0.86
   0 -10  17   72.10    2.40
   0 -10 -17   67.39    2.57
   0 -10  18   15.74    1.00
   0 -10  18   16.94    0.89
   0 -11   0    0.18    0.42
   0  11   0    0.40    3.18
   0 -11  -1    2.97    0.49
   0  11  -1    2.12    3.14
   0  11  -1    1.71    2.66
   0  11  -2   61.66    5.52
   0 -11  -2   59.90    2.11
   0  11  -2   57.37    4.80
   0 -11   2   67.86    2.16
   0 -11   3   85.93    2.74
   0  11  -3   86.09    6.37
   0  11  -3   95.48    6.15
   0 -11   3   83.84    2.69
   0 -11   4  139.85    4.29
   0  11  -4  137.11    8.18
   0  11  -4  146.28    7.92
   0 -11   4  139.28    4.25
   0  11  -5  538.06   19.45
   0 -11   5  515.88   14.89
   0 -11   5  524.77   14.87
   0  11   5  522.87   19.28
   0  11  -5  503.74   19.53
   0 -11  -5  501.87   14.89
   0  11  -6   92.37    6.62
   0 -11   6   89.90    2.87
   0 -11   6   87.01    2.82
   0  11   6   88.59    6.16
   0 -11  -6   80.98    2.85
   0  11  -7  205.37   10.79
   0 -11   7  222.56    6.42
   0 -11   7  216.73    6.37
   0  11   7  203.20   10.43
   0 -11  -7  194.20    6.41
   0 -11   8   38.29    1.60
   0 -11   8   42.28    1.68
   0  11   9    0.47    2.08
   0  11  -9    2.23    4.03
   0 -11   9    0.77    0.62
   0  11  10   12.13    3.09
   0 -11  10   13.78    0.99
   0 -11  11    0.77    0.70
   0  11  11   -0.78    2.48
   0  11 -12   27.90    5.04
   0  11  12   19.97    3.74
   0 -11 -12   27.82    1.64
   0 -11  12   20.05    1.16
   0  11 -13   31.83    5.16
   0  11  13   24.89    4.09
   0 -11  13   27.84    1.33
   0 -11 -13   33.08    1.77
   0 -11  14   16.62    1.10
   0 -11  14   14.99    1.26
   0 -11 -14   15.48    1.28
   0 -11  15  269.87    7.92
   0 -11 -15  254.98    8.16
   0 -11  15  254.88    8.05
   0 -11  16    1.92    0.66
   0 -11  16    1.06    0.80
   0 -11 -16    1.63    0.76
   0 -11  17    1.46    0.58
   0 -11 -17    0.36    0.65
   0 -11  17    0.83    0.68
   0 -11  18   62.64    2.18
   0 -11  18   61.42    2.10
   0 -12   0 1279.62   36.41
   0 -12   1   30.45    1.21
   0  12  -1   26.83    4.67
   0  12  -1   31.20    4.24
   0 -12  -1   30.26    1.23
   0  12  -2  187.57   10.03
   0 -12   2  174.20    5.08
   0  12  -2  183.16    9.18
   0 -12  -2  159.11    5.19
   0 -12  -2  174.66    5.18
   0  12  -3   54.53    5.06
   0  12  -3   58.93    5.82
   0 -12   3   59.71    2.05
   0 -12   3   57.42    1.96
   0  12  -4    4.94    3.22
   0 -12   4    6.82    0.65
   0 -12   4    7.02    0.62
   0  12   4    7.57    2.35
   0  12  -4    7.63    2.96
   0  12  -5  239.78   11.36
   0 -12  -5  217.65    6.89
   0 -12   5  238.25    6.90
   0 -12   5  234.34    6.86
   0  12  -5  220.00   11.48
   0  12   5  228.96   11.07
   0  12  -6   44.79    5.03
   0 -12  -6   44.93    1.84
   0 -12   6   50.17    1.85
   0 -12   6   52.33    1.83
   0  12  -6   53.38    5.37
   0  12   6   46.93    4.68
   0  12  -7   48.42    5.40
   0 -12   7   46.50    1.69
   0 -12  -7   36.76    1.70
   0 -12   7   44.38    1.72
   0  12   7   40.63    4.64
   0  12   8    5.44    2.49
   0  12  -8    6.66    3.52
   0 -12   8    3.39    0.66
   0 -12   8    4.01    0.72
   0 -12   9   45.01    1.82
   0  12  -9   51.02    5.86
   0 -12   9   47.24    1.89
   0 -12  10  336.61   10.07
   0  12  10  328.92   15.33
   0  12 -10  353.90   16.18
   0 -12  10  339.26   10.15
   0 -12  11    9.91    0.97
   0 -12  11   10.67    1.06
   0  12  11    9.01    2.97
   0 -12  12   25.24    1.47
   0  12  12   20.70    3.79
   0 -12  12   26.06    1.38
   0  12 -12   23.13    4.50
   0 -12  12   23.36    1.27
   0 -12 -12   28.79    1.68
   0 -12  13   39.60    1.83
   0  12 -13   34.47    5.06
   0 -12  13   35.09    1.58
   0 -12 -13   38.45    1.94
   0  12 -13   37.01    5.30
   0  12  13   38.43    4.69
   0 -12  14  117.22    4.07
   0 -12 -14  123.33    4.25
   0 -12  15   46.56    1.99
   0 -12 -15   43.09    2.07
   0 -12  15   47.26    1.89
   0 -12  16    2.41    0.76
   0 -12  16    4.16    0.69
   0 -12 -16    2.05    0.72
   0 -12  17    4.03    0.66
   0 -12  17    4.84    0.63
   0 -12 -17    2.97    0.67
   0 -12  18   18.26    0.88
   0 -12  18   18.25    0.91
   0 -13   0    0.82    0.52
   0 -13  -1  353.76   10.41
   0 -13   1  358.71   10.39
   0  13  -1  336.22   15.93
   0 -13  -2  205.48    6.20
   0 -13   2  203.50    6.07
   0 -13  -2  206.17    6.24
   0  13  -2  213.09   10.71
   0  13  -2  215.01   11.46
   0 -13  -3   11.46    0.84
   0 -13   3   12.62    0.74
   0  13  -3   13.21    3.41
   0  13  -3   13.68    3.84
   0  13  -4   14.65    3.95
   0 -13   4   15.55    0.86
   0  13  -4   15.86    3.53
   0  13   4   15.61    3.11
   0 -13  -4   15.12    1.01
   0 -13   4   16.64    0.94
   0 -13   5  426.62   12.33
   0  13  -5  423.68   17.46
   0 -13  -5  417.23   12.38
   0 -13   5  426.33   12.37
   0  13   5  418.24   17.26
   0  13  -5  402.19   17.87
   0 -13   6   18.18    1.03
   0 -13   6   16.67    0.97
   0  13  -6   12.89    3.75
   0  13  -6   15.93    3.89
   0  13   6   18.52    3.39
   0 -13  -6   16.09    1.02
   0 -13   7    0.31    0.58
   0 -13   7    0.10    0.61
   0 -13  -7    0.72    0.64
   0  13  -7   -1.24    3.31
   0  13   7   -0.24    2.17
   0 -13   8   -0.14    0.67
   0  13   8   -1.00    2.40
   0  13  -8   -1.06    3.36
   0 -13   8    0.41    0.61
   0 -13   9   11.53    0.94
   0 -13   9   10.02    0.98
   0  13   9    8.30    2.89
   0  13  -9   12.25    3.88
   0 -13 -10   25.66    1.35
   0  13  10   22.39    3.92
   0  13 -10   21.48    4.53
   0  13 -10   22.70    4.54
   0 -13  10   25.16    1.32
   0 -13  10   24.16    1.37
   0 -13 -10   27.39    1.67
   0 -13  11    1.57    0.80
   0  13  11    0.54    2.06
   0  13 -11    0.30    3.43
   0 -13  11    1.59    0.73
   0 -13  11    1.68    0.71
   0  13 -11    1.77    3.13
   0  13  12    5.63    2.66
   0 -13  12    5.88    0.95
   0 -13  12    6.53    0.88
   0  13 -12    7.05    3.55
   0 -13 -12    6.34    1.04
   0 -13  12    7.82    0.83
   0 -13  13  243.35    7.35
   0 -13  13  220.29    7.18
   0 -13 -13  241.93    7.57
   0 -13  13  246.64    7.27
   0 -13 -14    2.63    0.83
   0 -13  14    3.16    0.86
   0 -13  15  312.40    9.37
   0 -13 -15  311.49    9.56
   0 -13  16    9.59    0.86
   0 -13 -16    9.94    0.93
   0 -13  16   11.13    0.83
   0 -13  17    2.35    0.53
   0 -13  17    2.41    0.59
   0 -13 -17    1.61    0.56
   0 -14   0 1462.10   41.64
   0 -14  -1    5.31    0.67
   0 -14   1    5.93    0.65
   0  14  -2   -0.28    3.69
   0 -14  -2    0.35    0.61
   0 -14   2    0.57    0.53
   0 -14  -2   -0.27    0.53
   0 -14   3   69.31    2.30
   0  14  -3   69.67    6.79
   0 -14  -3   69.21    2.48
   0  14  -3   72.58    6.34
   0  14   4   70.77    5.99
   0  14  -4   78.72    7.24
   0 -14   4   74.68    2.47
   0 -14  -4   71.68    2.65
   0  14  -4   74.26    6.47
   0  14  -5    0.24    3.30
   0  14   5    3.87    2.30
   0 -14   5    3.10    0.67
   0 -14   5    2.33    0.57
   0 -14  -5    3.07    0.64
   0 -14  -5    3.89    0.76
   0  14  -5    4.15    3.58
   0  14  -6   11.23    3.88
   0 -14   6   10.91    0.82
   0 -14   6   10.12    0.84
   0 -14  -6   10.86    0.88
   0 -14  -6   13.27    1.09
   0  14   6   11.16    2.96
   0  14  -6    9.44    3.41
   0  14   7  201.65   11.03
   0 -14   7  205.94    6.20
   0 -14   7  204.69    6.15
   0 -14  -7  199.28    6.40
   0  14  -7  197.15   11.36
   0 -14  -7  192.10    6.21
   0 -14   8    0.11    0.67
   0  14   8   -0.79    2.12
   0  14  -8   -1.40    3.23
   0 -14  -8    2.63    0.91
   0 -14   8   -0.03    0.62
   0 -14   9    3.38    0.79
   0 -14   9    4.90    0.78
   0 -14  -9    5.57    1.02
   0  14   9    0.54    2.25
   0  14  -9    4.37    3.46
   0  14 -10   -1.50    3.63
   0  14  10    2.44    2.51
   0  14 -10    1.23    3.21
   0 -14  10    2.71    0.79
   0 -14  10    2.03    0.75
   0 -14 -10    3.49    0.77
   0 -14 -10    3.51    0.97
   0 -14  11    4.93    0.88
   0 -14  11    4.33    0.84
   0  14  11    3.50    2.20
   0  14 -11    7.37    3.62
   0 -14  11    5.06    0.82
   0 -14  12   27.01    1.41
   0 -14  12   29.32    1.52
   0 -14  12   29.87    1.45
   0 -14  13   53.62    2.10
   0 -14  13   46.66    1.97
   0 -14 -13   47.48    2.23
   0 -14  13   53.82    2.03
   0 -14 -14  169.14    5.67
   0 -14  14  171.56    5.47
   0 -14  14  178.69    5.43
   0 -14  15   48.48    1.90
   0 -14 -15   45.90    2.01
   0 -14 -16    0.34    0.58
   0 -14  16    2.20    0.61
   0 -14  17    6.59    0.60
   0 -15   0    0.39    0.57
   0 -15  -1   43.65    1.74
   0 -15   1   44.05    1.70
   0 -15   2   88.19    2.91
   0 -15  -2   85.61    2.85
   0 -15   3   95.42    3.09
   0 -15   3   90.64    2.98
   0  15  -3  102.32    8.53
   0 -15  -3   93.62    3.20
   0  15  -3   95.47    7.51
   0  15  -4    6.42    3.83
   0 -15   4    7.76    0.68
   0 -15  -4    7.81    0.81
   0  15   4    5.32    2.69
   0  15  -4    9.14    3.62
   0 -15  -4    7.32    0.75
   0  15  -5    5.20    4.16
   0 -15  -5    3.82    0.73
   0 -15   5    5.76    0.66
   0  15   5    5.69    2.61
   0  15  -5    2.94    3.76
   0 -15  -5    5.90    0.74
   0 -15   6   36.18    1.53
   0  15  -6   31.46    5.44
   0 -15  -6   32.32    1.60
   0 -15   6   32.61    1.41
   0 -15  -6   30.55    1.48
   0  15   6   32.20    4.48
   0  15  -6   31.86    5.00
   0  15   7   38.19    4.76
   0 -15   7   37.38    1.61
   0  15  -7   37.19    5.81
   0  15  -7   40.89    5.50
   0 -15   7   36.64    1.54
   0 -15  -7   36.41    1.78
   0 -15  -7   33.87    1.63
   0  15  -8  184.11   11.11
   0 -15   8  184.22    5.61
   0 -15   8  175.53    5.54
   0  15   8  172.42   10.33
   0 -15  -8  174.91    5.83
   0 -15   9   92.38    3.20
   0 -15   9   94.95    3.15
   0 -15  -9   88.49    3.41
   0  15  -9   80.30    7.62
   0  15   9   79.80    6.94
   0  15 -10   10.58    4.16
   0 -15  10    9.12    0.88
   0 -15 -10    6.13    1.04
   0 -15 -10   10.53    0.95
   0  15  10   11.98    3.22
   0  15 -10    3.95    3.62
   0 -15  10    8.71    0.94
   0 -15  11   32.82    1.49
   0 -15  11   28.68    1.51
   0 -15 -11   29.00    1.70
   0 -15  11   32.10    1.54
   0 -15  12   65.61    2.48
   0 -15  12   67.97    2.45
   0 -15  12   65.33    2.48
   0 -15  13   56.02    2.21
   0 -15  13   59.05    2.27
   0 -15  13   62.66    2.24
   0 -15  14    0.29    0.65
   0 -15 -14   -0.42    0.77
   0 -15  14    0.43    0.69
   0 -15 -15   69.12    2.62
   0 -15  15   70.36    2.46
   0 -15  15   72.56    2.46
   0 -15  16   -0.14    0.51
   0 -16   0   14.87    0.97
   0 -16  -1    5.81    0.77
   0 -16   1    6.00    0.72
   0 -16   2   36.03    1.51
   0 -16  -2   34.95    1.45
   0 -16   3  203.72    6.07
   0 -16  -3  190.25    6.17
   0  16   4  130.06    8.69
   0  16  -4  126.41    9.89
   0 -16  -4  130.25    4.12
   0 -16   4  130.37    4.07
   0 -16  -4  119.30    4.19
   0 -16   4  124.44    3.96
   0 -16  -5  164.00    5.28
   0  16  -5  166.55   10.54
   0  16  -5  157.37   11.11
   0 -16  -5  164.76    5.41
   0  16   5  161.94    9.98
   0 -16   5  171.90    5.16
   0 -16  -6  138.08    4.60
   0 -16  -6  143.37    4.76
   0  16  -6  138.88   10.26
   0  16  -6  137.78    9.68
   0  16   6  145.90    9.34
   0 -16   6  146.16    4.50
   0 -16  -7   68.63    2.75
   0  16  -7   75.45    7.57
   0  16  -7   62.78    6.76
   0 -16   7   72.45    2.51
   0  16   7   69.51    6.47
   0 -16   8  144.81    4.63
   0  16   8  144.25    9.41
   0  16  -8  138.88    9.97
   0 -16  -8  138.08    4.83
   0 -16   8  144.74    4.56
   0 -16   9   77.53    2.73
   0  16  -9   73.78    7.48
   0 -16   9   76.40    2.68
   0 -16  -9   72.26    2.93
   0 -16  10   86.59    3.04
   0 -16  10   87.47    2.98
   0 -16  10   90.02    3.11
   0 -16 -10   80.28    3.22
   0 -16  11    6.81    0.87
   0 -16  11    7.01    0.82
   0 -16  11    7.87    0.90
   0 -16 -11    7.84    0.99
   0 -16  12    6.35    0.79
   0 -16 -12    4.84    0.89
   0 -16  12    4.45    0.80
   0 -16  12    4.51    0.79
   0 -16  13   56.37    1.95
   0 -16 -13   44.40    2.08
   0 -16  13   53.16    1.99
   0 -16  13   45.04    1.92
   0 -16  14   33.76    1.42
   0 -16  14   32.62    1.43
   0 -16  15   -0.04    0.48
   0 -16  16    0.53    0.42
   0 -16  16   -0.64    0.45
   0 -17   0   -0.20    0.64
   0 -17   1    1.16    0.64
   0 -17  -1    0.60    0.54
   0 -17   2   32.65    1.46
   0  17   3   14.07    3.47
   0 -17   3   18.42    1.07
   0 -17  -4   45.03    1.98
   0  17   4   43.89    5.16
   0 -17   4   48.49    1.88
   0 -17  -4   47.41    1.93
   0 -17   4   47.63    1.74
   0  17  -5  144.08   10.87
   0 -17  -5  143.43    4.86
   0  17   5  144.99    9.52
   0 -17   5  151.70    4.71
   0 -17  -5  143.28    4.74
   0 -17   5  150.61    4.60
   0  17  -6   56.80    7.35
   0 -17  -6   66.86    2.51
   0 -17  -6   65.49    2.61
   0  17   6   65.27    6.27
   0 -17   6   68.21    2.45
   0 -17   6   67.58    2.37
   0 -17  -7  214.38    6.82
   0 -17   7  215.51    6.52
   0  17   7  214.71   11.88
   0  17  -7  194.63   12.85
   0  17  -7  202.23   12.36
   0  17   8  409.53   17.65
   0 -17   8  398.76   11.53
   0  17  -8  376.38   18.18
   0 -17  -8  378.12   11.81
   0 -17  -9   63.58    2.72
   0 -17   9   71.68    2.49
   0 -17   9   71.35    2.63
   0 -17 -10    0.61    0.81
   0 -17  10    1.08    0.65
   0 -17  10    2.09    0.75
   0 -17 -11    0.83    0.74
   0 -17  11    2.61    0.73
   0 -17  11    1.94    0.67
   0 -17  12   75.37    2.66
   0 -17  12   76.16    2.57
   0 -17  13    6.07    0.69
   0 -17 -13    4.85    0.76
   0 -17  14   19.27    0.94
   0 -17 -14   14.45    1.01
   0 -17  15    2.20    0.49
   0 -17  15    3.47    0.51
   0 -18   0  132.84    4.33
   0 -18   1   13.10    1.00
   0 -18  -1   13.52    0.92
   0 -18   2    0.54    0.66
   0  18   3   58.71    6.02
   0 -18   3   60.43    2.24
   0 -18  -3   59.84    2.30
   0 -18  -4   11.12    0.98
   0  18   4    9.23    3.03
   0 -18   4   12.78    0.95
   0 -18  -4   14.16    1.02
   0 -18  -5  102.21    3.80
   0  18   5  113.91    8.38
   0 -18   5  115.61    3.70
   0 -18   5  113.72    3.56
   0 -18  -5  110.91    3.75
   0 -18  -6   88.06    3.30
   0  18   6   91.98    7.49
   0 -18   6   93.53    3.14
   0 -18   6   93.05    3.03
   0 -18  -6   90.14    3.19
   0 -18  -7    7.12    0.93
   0  18  -7    6.78    3.99
   0  18   7   10.23    3.06
   0 -18   7    7.51    0.83
   0 -18   7    7.44    0.76
   0 -18  -8  107.41    3.83
   0 -18   8  108.39    3.56
   0 -18   8  112.11    3.64
   0 -18   9  105.37    3.51
   0 -18   9  107.59    3.45
   0 -18   9  110.65    3.62
   0 -18  10   25.61    1.28
   0 -18  10   26.64    1.24
   0 -18  10   27.79    1.39
   0 -18 -11    2.05    0.71
   0 -18  11    3.93    0.76
   0 -18  11    3.15    0.63
   0 -18  11    2.66    0.64
   0 -18 -12   -0.54    0.68
   0 -18  12   -0.46    0.60
   0 -18  12   -0.14    0.58
   0 -18  12   -0.14    0.66
   0 -18  13   69.24    2.41
   0 -18  13   72.09    2.40
   0 -18  14    0.34    0.45
   0 -18  14   -0.35    0.52
   0 -19   0    0.80    0.62
   0 -19   1   17.41    1.11
   0  19   2  162.53   10.44
   0 -19   2  175.58    5.52
   0 -19  -2  177.46    5.43
   0 -19  -3  135.71    4.39
   0 -19   3  134.05    4.34
   0 -19  -4   16.52    1.09
   0 -19   4   16.38    1.05
   0  19   5   46.84    5.36
   0 -19   5   51.94    1.97
   0 -19  -5   47.35    1.99
   0 -19   6   24.71    1.25
   0 -19   6   23.69    1.11
   0 -19  -7   39.96    1.87
   0 -19   7   44.85    1.77
   0 -19   7   43.22    1.87
   0 -19   7   41.75    1.63
   0 -19  -8   65.85    2.66
   0 -19   8   71.11    2.43
   0 -19   8   74.36    2.54
   0 -19   9   11.31    0.86
   0 -19  -9   10.00    0.93
   0 -19   9   11.44    0.97
   0 -19  -9   10.08    0.87
   0 -19   9   10.60    0.79
   0 -19  10    0.33    0.58
   0 -19  10    0.81    0.55
   0 -19  10    0.49    0.65
   0 -19 -10   -0.35    0.68
   0 -19  11   52.31    2.01
   0 -19  11   49.87    1.90
   0 -19  11   51.79    1.86
   0 -19  12    0.30    0.52
   0 -19  12    0.04    0.52
   0 -19  12    0.28    0.60
   0 -19  13   11.92    0.74
   0 -19  13   12.64    0.75
   0 -20   0   69.04    2.45
   0 -20   0   66.71    2.41
   0 -20   1   67.91    2.44
   0 -20  -1   69.53    2.44
   0 -20   2  171.96    5.52
   0 -20  -2  181.66    5.58
   0 -20   3   11.10    0.92
   0 -20  -3   11.58    0.94
   0 -20   4  109.78    3.65
   0 -20  -4  112.06    3.71
   0 -20   5   11.37    0.88
   0 -20   5   11.80    0.97
   0 -20  -5    9.76    0.90
   0 -20   6    0.53    0.60
   0 -20   6    0.34    0.68
   0 -20   7   36.82    1.57
   0 -20   7   38.76    1.69
   0 -20   8    3.65    0.66
   0 -20   8    3.69    0.57
   0 -20   9    2.75    0.54
   0 -20   9    2.16    0.60
   0 -20   9    3.06    0.70
   0 -20  10    2.59    0.54
   0 -20  10    2.01    0.58
   0 -20  10    3.15    0.68
   0 -20  11   22.68    1.08
   0 -20  11   23.10    1.03
   0 -20  11   24.39    1.18
   0 -20  12   34.31    1.33
   0 -21   0    0.51    0.56
   0 -21   1   70.61    2.50
   0 -21   1   75.41    2.57
   0 -21  -1   69.62    2.47
   0 -21  -1   74.29    2.61
   0 -21   2  133.98    4.14
   0 -21   2  121.41    4.04
   0 -21  -2  127.93    4.14
   0 -21   3   81.86    2.77
   0 -21   3   75.33    2.66
   0 -21  -3   76.80    2.73
   0 -21   4    3.71    0.69
   0 -21  -4    4.18    0.70
   0 -21   4    4.51    0.74
   0 -21   5   26.25    1.30
   0 -21   5   24.79    1.22
   0 -21   6    4.72    0.66
   0 -21   6    4.05    0.73
   0 -21   7   51.27    1.94
   0 -21   7   45.89    1.80
   0 -21   8    7.55    0.71
   0 -21  -8    8.19    0.75
   0 -21   9   56.56    2.00
   0 -21   9   55.82    2.09
   0 -21  10    5.03    0.60
   0 -21  10    6.88    0.70
   0 -21  11   74.70    2.45
   0 -21  11   77.38    2.56
   0 -22   0   31.20    1.32
   0 -22   0   30.74    1.41
   0 -22   1   41.91    1.64
   0 -22  -1   40.38    1.67
   0 -22   2   35.06    1.50
   0 -22   2   35.66    1.44
   0 -22  -2   35.31    1.51
   0 -22   3   61.66    2.22
   0 -22   3   68.24    2.33
   0 -22  -3   62.82    2.28
   0 -22   4   10.87    0.78
   0 -22   4   11.17    0.86
   0 -22   5    1.25    0.54
   0 -22   5    0.52    0.59
   0 -22   6   55.79    2.04
   0 -22   6   61.23    2.16
   0 -22   7   25.45    1.20
   0 -22   7   22.26    1.07
   0 -22   8   25.05    1.19
   0 -22   8   23.47    1.07
   0 -22   9    1.21    0.47
   0 -22  10   38.67    1.49
   0 -23   0    0.48    0.52
   0 -23   1   18.83    0.94
   0 -23   1   18.54    1.00
   0 -23  -1   17.66    0.97
   0 -23   2   22.61    1.05
   0 -23   2   22.06    1.09
   0 -23  -2   20.17    1.04
   0 -23   3    1.50    0.56
   0 -23   4   13.12    0.78
   0 -23   4   14.08    0.86
   0 -23   5   54.41    1.96
   0 -23   5   61.66    2.08
   0 -23   6    4.84    0.57
   0 -23   6    5.38    0.66
   0 -23   7   72.96    2.47
   0 -23   7   81.40    2.59
   0 -23   8   21.74    1.02
   0 -24   0  111.62    3.50
   0 -24  -1    0.60    0.46
   0 -24   1    0.71    0.46
   0 -24   2    8.18    0.65
   0 -24   2    8.64    0.62
   0 -24   3   73.04    2.43
   0 -24   3   73.72    2.41
   0 -24   4   30.36    1.24
   0 -24   4   30.97    1.24
   0 -24   5   11.92    0.72
   0 -24   5   10.49    0.68
   0 -24   6   23.06    1.01
  -1   0  22   44.92    1.51
  -1   0  21   -0.82    0.66
   1   0 -21    1.20    0.64
  -1   0  21    0.94    0.62
  -1   0  20  120.96    4.10
   1   0 -20  131.28    4.15
   1   0 -19    0.39    0.94
  -1   0  19   -0.09    0.87
  -1   0  18   46.92    2.12
  -1   0  17    0.55    0.94
  -1   0  16   17.26    1.30
  -1   0  16   12.91    3.07
  -1   0  15    0.86    0.85
  -1   0  15   -0.60    2.51
   1   0 -14   94.55    6.95
  -1   0  14  119.40    7.05
   1   0 -13    2.93    2.84
  -1   0  13   -0.49    1.90
  -1   0  13   -0.28    0.42
  -1   0  12   80.45    2.61
   1   0 -12   85.34    5.84
  -1   0  11    2.40    1.94
  -1   0  11    0.19    0.38
  -1   0  10   20.53    2.59
   1   0 -10   13.07    2.82
  -1   0   9   -0.47    1.63
   1   0  -9   -0.45    2.14
  -1   0   8  357.42   12.22
   1   0  -8  353.17   12.63
  -1   0   7    0.33    1.48
  -1   0   6    0.22    1.45
  -1   0   5    3.32    1.33
  -1   0   4   12.65    1.40
  -1   0   3   -0.05    0.85
  -1   0   2   13.15    0.98
  -1   0   1    0.50    0.52
  -1   0   1   -0.01    0.43
  -1   0   0 9999.00  282.62
  -1   0  -1    0.20    0.51
  -1   0  -2  154.57    5.01
  -1   0  -3    0.03    1.08
  -1   0  -4    1.41    1.37
  -1   0  -5    0.16    1.43
  -1   0  -6   11.98    1.96
  -1   0  -7    0.64    1.71
  -1   0  -8    2.73    1.99
  -1   0  -9   43.20    5.15
  -1   0 -10  538.10   18.56
   1   0  11    0.45    0.45
  -1   0 -11   -2.78    2.69
   1   0  11   -1.14    2.36
   1   0  12  276.56    8.18
  -1   0 -12  259.85   11.67
   1   0  13    0.56    0.48
   1   0  13   -1.86    2.47
   1   0  14  236.40   10.66
   1   0  14  180.70    5.56
   1   0  15   -0.66    2.41
  -1   0 -16   79.43    3.07
   1   0  16   77.23    3.04
  -1   0 -17   -0.10    1.09
   1   0  17    0.52    0.98
  -1   0 -18    3.88    1.04
   1   0  18    3.78    1.00
  -1   0 -19    1.99    0.90
   1   0  19    0.08    0.92
   1   0  20  131.56    4.44
  -1   0 -20  153.57    4.48
   1   0  21    0.15    0.39
  -1   1  22   -0.38    0.36
  -1   1  21    2.77    0.63
  -1   1  21    2.08    0.64
   1   1 -21    2.59    0.66
   1   1 -20   61.85    2.27
  -1   1  20   54.15    2.21
   1   1 -19   18.57    1.33
  -1   1  19   18.70    1.30
  -1   1  18   20.99    1.41
  -1   1  17   65.66    2.65
  -1  -1  16    4.16    2.47
  -1   1  16    4.95    0.98
  -1  -1  15  295.80    9.05
  -1  -1  15  370.60   14.28
   1  -1 -15  271.03   13.21
   1   1 -15  287.56   13.81
  -1   1  15  341.50    9.48
  -1  -1  14    0.18    2.08
   1   1 -14    1.24    3.04
   1  -1 -14    2.85    2.83
  -1  -1  14    0.40    0.43
   1  -1 -13  499.74   18.67
   1   1 -13  507.65   19.02
  -1  -1  13  491.51   14.37
   1   1 -12  126.81    7.44
   1  -1 -12  126.34    7.17
  -1  -1  12  127.63    3.94
   1  -1 -11  100.76    5.95
   1   1 -11  106.68    6.30
  -1  -1  11  110.38    5.86
  -1  -1  11   98.61    3.10
   1  -1 -10   19.08    2.90
   1   1 -10   20.02    3.06
  -1  -1  10   21.70    2.68
  -1  -1  10   20.05    0.86
   1   1  -9  111.19    5.99
   1  -1  -9  112.43    5.80
  -1  -1   9  119.83    5.63
   1   1  -8    5.38    2.08
  -1  -1   8    5.33    1.76
   1   1  -7  166.44    7.06
  -1  -1   7  169.14    6.59
  -1  -1   6  441.30   14.06
  -1  -1   5 1178.37   34.53
  -1  -1   4  111.84    4.18
  -1  -1   3   43.16    2.01
  -1  -1   2   16.86    1.08
  -1   1   1 1930.54   55.43
  -1   1   1 1939.71   55.42
  -1  -1   1 1979.93   55.40
  -1   1   0  213.20    6.57
   1   1   1   68.79    2.53
  -1  -1  -2   20.34    1.12
  -1   1  -2   21.63    1.53
   1   1   2   21.25    1.45
  -1   1  -3  660.93   20.60
  -1  -1  -3  689.19   20.30
  -1  -1  -4   24.21    1.97
   1   1   4   30.79    2.23
  -1  -1  -5  221.59    7.66
  -1   1  -5  212.14    7.90
   1   1   5  231.85    8.28
  -1  -1  -6   30.51    2.45
  -1   1  -6   34.32    2.77
   1   1   6   33.82    2.72
  -1  -1  -7   41.91    2.98
  -1   1  -7   41.77    3.26
  -1  -1  -8  459.36   15.52
  -1   1  -8  474.31   16.02
  -1   1  -9   33.37    3.98
  -1  -1  -9   28.15    3.73
  -1  -1 -10   47.09    3.81
  -1   1 -10   47.45    4.19
   1  -1  10   51.02    1.77
   1   1  11   26.28    1.07
   1  -1  11   26.39    1.12
  -1  -1 -11   22.53    3.05
  -1   1 -11   22.48    3.45
   1  -1  11   26.02    3.31
   1   1  12   -0.13    0.44
   1  -1  12    0.64    0.48
   1  -1  12   -0.82    2.37
   1  -1  13  199.77    5.90
   1   1  13  187.66    5.83
  -1   1 -13  184.72    9.73
   1  -1  14    0.62    2.74
   1  -1  14    1.93    0.58
   1  -1  15  213.56    6.55
   1  -1  15  308.84   12.59
  -1   1 -16    0.93    1.12
   1   1  16   -0.26    0.98
   1   1  17   12.06    1.27
  -1   1 -17   14.79    1.36
  -1   1 -18    0.90    0.99
   1   1  18    0.91    0.95
   1   1  19   19.41    1.28
  -1   1 -19   20.08    1.28
  -1   1 -20    0.43    0.64
   1   1  20    0.70    0.65
   1   1  21   32.01    1.04
   1   1  21   20.24    0.96
  -1  -2  21    1.82    0.61
  -1   2  21    2.31    0.60
  -1   2  21    1.21    0.61
  -1  -2  21    0.70    0.63
   1  -2 -21    2.53    0.63
   1   2 -21    3.18    0.64
  -1   2  20   16.51    1.12
  -1  -2  20   15.96    1.12
   1  -2 -20   15.86    1.14
   1   2 -20   15.56    1.13
  -1   2  19   71.92    2.73
  -1  -2  19   71.82    2.72
   1   2 -19   73.58    2.75
  -1   2  18   22.16    1.43
  -1  -2  18   22.29    1.46
  -1  -2  17   67.46    2.73
  -1   2  17   68.88    2.71
  -1  -2  16    1.37    0.48
  -1   2  16    3.75    2.51
  -1  -2  16    4.22    0.96
  -1   2  16    3.18    0.95
  -1  -2  15   24.50    1.15
  -1  -2  15   27.87    3.84
  -1   2  15   27.08    3.91
  -1   2  15   29.14    1.54
  -1  -2  15   28.25    1.54
  -1  -2  14   39.63    1.58
   1  -2 -14   43.44    4.84
   1   2 -14   33.88    4.92
  -1  -2  14   50.79    4.62
  -1   2  14   48.59    4.69
  -1   2  14   45.10    1.90
  -1  -2  14   45.23    1.89
  -1  -2  13    3.94    0.56
  -1   2  13    6.28    2.35
  -1  -2  13    9.04    2.49
   1  -2 -13    3.40    2.64
   1   2 -13    7.96    3.25
  -1  -2  12   92.36    3.00
  -1  -2  12  117.59    6.31
  -1   2  12  108.48    6.16
   1  -2 -12   93.89    6.00
   1   2 -12   88.67    6.32
  -1  -2  11   83.85    2.71
   1   2 -11   92.39    6.03
   1  -2 -11   82.28    5.36
  -1  -2  10   13.06    0.70
   1   2 -10   11.23    2.81
   1  -2 -10   12.24    2.51
  -1  -2  10   10.38    2.20
   1   2  -9  142.75    7.11
  -1  -2   9  146.57    6.51
   1   2  -8    0.43    2.08
  -1  -2   8    0.48    1.51
   1   2  -7  682.56   21.66
  -1  -2   7  668.34   20.96
  -1   2   6    0.22    1.38
  -1  -2   6    0.11    1.42
  -1   2   5 2654.02   78.88
  -1  -2   5 2850.24   78.93
   1   2  -4   34.33    2.52
  -1   2   4   32.07    1.99
  -1  -2   4   34.11    2.01
   1   2  -3    7.19    1.45
  -1   2   3    6.92    1.08
  -1  -2   3    5.83    1.04
   1   2  -2    0.59    1.04
  -1  -2   2    0.51    0.68
  -1   2   2    0.48    0.71
  -1  -2   1    0.79    0.51
  -1   2   1    0.92    0.50
   1   2  -1    1.01    0.71
  -1   2   1    0.60    0.52
  -1  -2   1    0.93    0.54
  -1   2   1    0.76    0.62
  -1  -2   1    0.64    0.61
   1   2   0 1507.79   43.16
  -1   2   0 1519.39   43.79
  -1   2   0 1524.34   43.36
  -1  -2   0 1530.16   43.42
   1   2   1   51.54    2.25
   1   2   2   76.63    3.17
   1   2   3  742.23   22.72
  -1   2  -3  769.07   22.70
   1   2   4   68.44    3.53
  -1   2  -4   69.58    3.66
   1   2   5    1.04    1.34
  -1  -2  -5    0.93    1.21
  -1   2  -5    1.72    1.73
   1   2   6  170.68    7.14
  -1  -2  -6  173.56    6.39
  -1   2  -6  166.47    7.10
   1   2   7   99.15    5.18
  -1  -2  -7   98.89    4.55
  -1   2  -7   97.28    5.18
  -1  -2  -8  367.11   12.92
  -1   2  -8  401.32   13.92
  -1   2  -9  267.88   10.84
  -1  -2  -9  252.20    9.87
  -1  -2 -10  341.15   13.15
  -1   2 -10  384.63   14.43
   1  -2  10  374.37   10.82
   1  -2  11   72.30    2.42
   1   2  11   75.10    5.20
   1  -2  11   79.39    5.28
  -1  -2 -11   63.75    4.49
  -1   2 -11   73.46    5.60
   1  -2  12   35.42    1.44
  -1  -2 -12   40.47    1.62
   1  -2  12   29.10    3.77
   1   2  12   29.41    3.65
  -1  -2 -12   25.65    3.32
  -1   2 -12   38.52    5.12
   1  -2  13   50.58    1.90
  -1  -2 -13   51.86    2.03
  -1   2 -13   46.18    5.12
   1   2  13   47.84    4.70
   1  -2  13   53.47    4.90
   1  -2  14   52.31    1.96
  -1   2 -14   42.84    5.54
   1   2  14   58.91    5.38
   1  -2  14   54.19    5.23
   1   2  15   36.73    4.60
   1  -2  15   32.06    4.38
   1  -2  15   30.69    1.37
   1   2  16   58.06    2.37
   1  -2  16   56.90    2.38
  -1   2 -16   57.65    2.39
   1   2  17   17.38    1.36
   1  -2  17   19.37    1.44
  -1   2 -17   20.00    1.45
   1   2  18   20.25    1.42
   1  -2  18   18.85    1.39
   1  -2  19   16.23    1.20
   1   2  19   16.35    1.17
  -1   2 -19   18.48    1.21
  -1  -2 -19   17.22    1.19
   1  -2  20    7.97    0.81
   1   2  20    9.26    0.82
  -1  -2 -20    9.99    0.82
  -1   2 -20    9.21    0.80
   1   2  21   13.05    0.62
   1  -2  21   14.69    0.64
   1   2  21    8.00    0.57
   1  -2  21    8.33    0.59
  -1   3  21   70.68    2.21
  -1  -3  21   71.59    2.23
  -1  -3  21   55.94    2.19
  -1   3  21   58.88    2.18
   1   3 -20  233.02    6.83
   1  -3 -20  224.86    6.81
  -1  -3  20  222.08    6.80
  -1   3  20  211.59    6.76
  -1  -3  19   -0.12    0.82
  -1   3  19    0.20    0.80
   1  -3 -19    1.34    0.92
   1   3 -19    0.19    0.87
  -1  -3  18   21.47    1.39
  -1   3  18   21.20    1.41
  -1  -3  17   24.76    1.49
  -1   3  17   25.39    1.49
  -1  -3  16    1.68    0.52
  -1  -3  16    2.03    0.91
  -1   3  16    1.53    0.91
  -1   3  16    2.68    2.31
  -1  -3  16    2.66    2.36
   1   3 -15   51.09    5.92
  -1  -3  15   49.66    1.87
  -1  -3  15   51.01    2.18
  -1   3  15   53.45    2.22
  -1   3  15   52.16    4.95
  -1  -3  15   56.13    5.13
   1   3 -14   49.69    5.78
   1  -3 -14   52.52    5.05
  -1  -3  14   66.79    2.35
  -1  -3  14   71.19    2.63
  -1   3  14   71.98    2.64
  -1   3  14   75.53    5.73
  -1  -3  14   86.24    5.88
  -1  -3  13   19.34    0.97
  -1   3  13   21.66    3.28
  -1  -3  13   20.11    3.11
   1   3 -13    9.61    3.74
   1  -3 -13   13.25    2.96
  -1  -3  12  206.61    6.28
  -1  -3  12  232.00    9.76
  -1   3  12  233.63    9.86
   1   3 -12  218.34   10.57
   1  -3 -12  208.56    9.60
   1   3 -11    1.02    2.55
   1  -3 -11   -1.08    2.13
  -1  -3  11    0.69    0.45
  -1   3  11    0.51    1.79
  -1  -3  11    0.51    1.88
   1   3 -10   79.93    5.53
  -1   3  10   86.79    4.89
  -1  -3  10   89.42    4.96
  -1  -3  10   77.77    2.54
   1   3  -9  270.78   10.88
  -1   3   9  256.84    9.79
  -1  -3   9  274.17    9.94
  -1  -3   9  252.24    7.45
   1   3  -8  423.78   14.44
  -1  -3   8  398.41   13.43
  -1   3   7  374.65   12.79
  -1  -3   7  395.73   12.86
  -1   3   6  275.91    9.59
  -1  -3   6  288.28    9.63
   1   3  -5  113.60    5.14
  -1   3   5  105.18    4.39
  -1  -3   5  112.65    4.43
  -1  -3   4  426.22   13.51
  -1   3   4  421.93   13.50
   1   3  -3   41.87    2.58
  -1  -3   3   38.18    1.91
  -1   3   3   38.17    1.93
  -1  -3   2   44.56    1.87
  -1   3   2   41.41    1.85
   1   3  -1   66.15    2.72
  -1  -3   1   66.76    2.25
  -1   3   1   62.25    2.25
  -1  -3   1   65.45    2.28
  -1   3   1   67.48    2.29
  -1  -3   1   66.12    2.29
  -1   3   1   66.75    2.30
  -1   3   0  138.77    5.00
   1   3   0  125.06    4.35
   1   3   0  126.85    4.78
  -1  -3   0  137.30    4.32
  -1   3   0  132.42    4.22
  -1   3  -1   33.45    2.19
   1   3   2  225.46    7.65
   1   3   3  560.20   17.39
   1   3   4   67.70    3.55
  -1   3  -4   63.80    3.77
   1   3   5   19.34    2.14
  -1   3  -5   20.89    2.48
   1   3   6   37.60    2.96
  -1  -3  -6   38.31    2.45
  -1   3  -6   42.21    3.57
   1   3   7  717.19   23.95
  -1  -3  -7  723.07   22.73
   1   3   8 2117.46   63.62
  -1  -3  -8 2018.07   62.01
  -1  -3  -9   61.50    3.84
  -1   3  -9   68.54    5.23
   1  -3  10  184.33    5.55
  -1  -3 -10  176.35    7.62
   1  -3  11   48.44    1.80
  -1  -3 -11   52.43    4.42
  -1   3 -11   50.55    5.24
   1   3  11   53.32    4.43
   1  -3  11   49.49    4.31
  -1   3 -12  116.76    7.67
   1  -3  12  138.69    7.33
   1   3  12  139.54    7.37
   1  -3  12  111.60    3.63
  -1  -3 -12  111.48    3.80
  -1   3 -13    1.81    3.27
   1   3  13    0.75    2.25
   1  -3  13    0.93    2.23
  -1  -3 -13    2.30    0.71
   1  -3  13    0.80    0.59
   1  -3  14   22.63    1.14
  -1  -3 -14   20.37    1.22
   1  -3  14   21.18    3.64
   1   3  14   17.27    3.51
   1  -3  15   11.77    0.90
   1   3  15   15.31    3.25
   1   3  16    6.16    1.08
   1  -3  16    6.24    1.08
  -1  -3 -16    6.89    1.19
  -1   3 -16    6.03    1.21
   1  -3  16    6.74    0.73
   1   3  17   15.45    1.33
   1  -3  17   17.16    1.38
  -1   3 -17   18.87    1.47
  -1  -3 -17   20.18    1.45
   1  -3  18   10.83    1.13
   1   3  18    9.17    1.09
  -1   3 -18   11.08    1.15
  -1  -3 -18    9.44    1.12
   1   3  19   34.32    1.63
   1  -3  19   35.15    1.65
  -1   3 -19   35.67    1.63
  -1  -3 -19   34.41    1.63
  -1  -3 -20    1.76    0.63
  -1   3 -20    1.55    0.62
   1  -3  20    1.12    0.62
   1   3  20    1.79    0.62
  -1   4  21    2.63    0.57
  -1  -4  21    2.04    0.58
  -1   4  21    2.24    0.54
  -1  -4  21    1.95    0.56
   1  -4 -20   44.85    1.84
   1   4 -20   48.64    1.88
  -1  -4  20   45.73    1.84
  -1   4  20   43.52    1.81
   1  -4 -19   12.08    1.12
   1   4 -19   12.80    1.12
  -1  -4  19   11.84    1.07
  -1   4  19   12.16    1.07
  -1  -4  18   30.76    1.60
  -1   4  18   28.09    1.58
  -1  -4  17   43.21    1.95
  -1   4  17   44.95    2.00
  -1  -4  17   39.86    1.57
   1  -4 -17   40.07    1.79
   1  -4 -16    6.92    0.91
  -1  -4  16    2.13    0.59
  -1   4  16    2.45    2.25
  -1  -4  16    4.04    2.22
  -1  -4  16    2.55    0.92
  -1   4  16    2.61    0.92
  -1  -4  15   37.71    1.60
   1   4 -15   49.13    6.13
  -1   4  15   41.01    4.55
  -1  -4  15   47.71    4.73
  -1   4  15   42.39    1.91
  -1  -4  15   42.30    1.89
  -1  -4  14   37.78    1.52
   1   4 -14   28.48    5.10
  -1   4  14   39.34    4.35
  -1  -4  14   35.33    4.11
  -1  -4  14   36.48    1.72
  -1   4  14   37.27    1.75
  -1  -4  13  174.13    8.60
  -1   4  13  164.84    8.46
   1  -4 -13  149.67    8.19
   1   4 -13  146.01    9.32
  -1  -4  13  166.62    5.07
  -1  -4  12  156.00    7.73
  -1   4  12  153.09    7.70
   1  -4 -12  129.43    7.26
   1   4 -12  132.34    8.54
  -1  -4  12  148.59    4.54
  -1   4  11    9.01    2.24
  -1  -4  11    7.39    2.20
  -1  -4  11    9.29    0.68
   1   4 -11    8.63    3.14
   1  -4 -11    7.66    2.21
  -1  -4  10    0.34    1.72
  -1   4  10   -1.13    1.84
   1   4 -10    1.28    2.42
  -1  -4  10    0.84    0.45
  -1  -4   9  551.99   16.02
  -1   4   9  577.10   18.57
  -1  -4   9  594.16   18.63
   1   4  -9  574.79   19.66
  -1  -4   8  394.25   13.26
  -1   4   8  378.92   13.19
  -1   4   7  150.83    6.19
  -1  -4   7  154.89    6.24
  -1   4   6    7.11    1.57
  -1  -4   6    9.16    1.61
  -1  -4   5  805.26   24.22
  -1   4   5  775.24   24.18
  -1   4   4    9.91    1.37
  -1  -4   4   10.28    1.36
   1   4  -4   13.31    2.23
  -1  -4   3  681.03   20.02
  -1   4   3  657.07   20.01
  -1  -4   2  871.71   25.04
  -1   4   2  841.61   25.02
   1   4  -2  931.50   25.92
  -1   4   1   95.95    3.03
  -1  -4   1   91.81    2.99
   1   4  -1   97.05    3.77
   1   4   0   15.20    1.53
  -1   4   0   17.50    2.07
   1   4   0   15.95    2.05
  -1  -4   0   16.03    0.95
  -1   4   0   16.78    0.96
  -1   4   0   15.93    1.01
  -1  -4   0   18.27    1.14
  -1   4  -1  527.35   16.41
  -1   4  -2   11.88    2.02
   1   4   3  185.29    6.97
   1   4   4   81.08    4.11
   1   4   5    2.67    1.40
  -1   4  -5    0.98    1.98
   1   4   6  525.00   17.72
  -1   4  -6  540.68   17.97
   1   4   7  125.51    6.19
  -1  -4  -7  120.47    5.11
   1   4   8 1050.54   32.52
  -1   4  -8 1119.37   32.91
   1  -4   9  219.11    6.47
   1   4   9  226.32    9.88
  -1  -4  -9  217.02    6.59
  -1   4  -9  237.95   10.28
   1  -4  10   17.82    0.92
  -1  -4 -10   14.46    2.15
  -1   4 -10   18.63    4.06
   1  -4  11   19.79    1.01
   1   4  11   13.75    2.74
   1  -4  11   12.82    2.66
   1  -4  12   15.56    0.96
   1   4  12   17.79    3.14
   1  -4  12   15.08    3.02
  -1   4 -12    9.89    3.81
  -1  -4 -13  150.18    5.02
   1  -4  13  155.45    4.87
   1  -4  13  173.86    8.88
   1   4  13  176.37    8.88
  -1   4 -13  146.12    9.27
  -1   4 -14   17.63    4.24
   1  -4  14   21.61    1.17
   1  -4  14   23.55    3.75
   1   4  14   28.26    4.00
  -1  -4 -14   21.20    1.29
  -1  -4 -15    0.02    0.69
   1  -4  15   -0.66    2.32
   1   4  15   -0.22    2.31
   1  -4  15    0.54    0.65
   1  -4  16   12.68    0.97
  -1   4 -16   16.16    1.40
  -1  -4 -16   17.10    1.40
   1  -4  16   16.56    1.37
   1   4  16   15.79    1.30
  -1  -4 -17   59.34    2.41
   1  -4  17   62.93    2.46
   1   4  17   56.66    2.39
  -1   4 -18   35.89    1.71
  -1  -4 -18   33.12    1.69
   1  -4  18   34.51    1.73
   1   4  18   33.17    1.68
  -1   4 -19   19.24    1.20
  -1  -4 -19   20.21    1.20
   1   4  19   19.54    1.18
   1  -4  19   19.58    1.24
   1   4  20   83.75    2.76
   1  -4  20   85.96    2.78
  -1  -5  21   66.26    2.03
  -1   5  21   67.62    2.02
   1  -5 -20   93.28    3.05
   1   5 -20   95.25    3.07
  -1   5  20   89.90    3.01
  -1  -5  20   83.32    3.02
  -1   5  20   91.21    3.01
  -1  -5  20   91.50    3.03
   1  -5 -19    2.85    0.88
   1   5 -19    3.26    0.90
  -1  -5  19    3.34    0.81
  -1   5  19    4.03    0.86
   1  -5 -18   25.27    1.53
   1   5 -18   25.64    1.52
  -1  -5  18   28.33    1.51
  -1   5  18   28.02    1.53
   1  -5 -17   12.04    1.05
  -1  -5  17   13.40    0.87
  -1   5  17   16.67    1.25
  -1  -5  17   15.13    1.21
  -1   5  16    8.24    1.05
   1  -5 -16   11.43    1.06
  -1  -5  16    4.56    2.53
  -1   5  16    8.20    2.80
  -1  -5  16    7.83    1.02
  -1  -5  16    6.29    0.74
  -1  -5  15    0.57    2.22
  -1   5  15    2.16    2.33
  -1  -5  15    0.93    0.59
  -1   5  15    1.55    0.84
  -1  -5  15    1.04    0.79
  -1   5  14  208.83    6.48
  -1  -5  14  211.64    6.46
  -1  -5  14  198.76    6.25
  -1   5  14  223.41   10.49
  -1  -5  14  230.88   10.49
  -1   5  13  104.55    3.59
  -1  -5  13  106.69    3.57
  -1   5  13  115.49    6.87
  -1  -5  13  117.09    6.78
  -1  -5  13  106.69    3.44
   1  -5 -13   91.64    6.00
   1   5 -13   88.48    7.54
  -1  -5  12   39.98    1.72
   1  -5 -12   33.07    3.59
   1   5 -12   34.85    4.88
  -1  -5  12   47.64    4.13
  -1   5  12   39.02    3.93
  -1  -5  12   40.66    1.58
   1  -5 -11    5.47    2.02
  -1  -5  11    7.32    0.65
  -1  -5  11    8.62    2.28
  -1   5  11    8.90    2.27
  -1  -5  10   13.59    0.72
  -1  -5  10   14.55    0.81
  -1  -5  10   16.11    2.46
  -1   5  10   15.35    2.47
   1   5 -10   14.88    3.43
  -1  -5   9  107.84    3.37
  -1   5   9  108.31    5.50
  -1  -5   9  110.48    5.50
  -1  -5   8  501.40   14.27
  -1  -5   8  488.11   16.35
  -1   5   8  457.26   16.19
  -1   5   7  112.35    5.04
  -1  -5   7  111.36    5.02
  -1   5   6   -0.06    1.41
  -1  -5   6    0.76    1.38
   1   5  -5   10.30    2.30
  -1  -5   5    7.81    1.43
  -1   5   5    4.74    1.34
   1   5  -4  266.21    9.65
  -1  -5   4  262.98    8.53
  -1   5   4  265.93    8.56
  -1   5   3   39.87    2.01
  -1  -5   3   39.53    1.96
  -1   5   2 1149.67   34.73
  -1  -5   2 1234.72   34.78
   1   5  -1  402.78   12.75
  -1   5   1  395.10   13.77
  -1  -5   0   54.62    2.00
  -1   5   0   55.24    1.95
   1   5   0   63.62    3.02
  -1   5   0   64.03    3.53
  -1   5   0   61.93    3.85
   1   5   0   60.56    3.58
  -1   5   0   56.16    1.92
  -1   5  -1    6.06    1.20
  -1   5  -1    4.50    1.86
   1   5   1    4.84    2.43
  -1   5  -2 1477.55   43.74
   1   5   3    8.78    1.74
  -1   5  -3   25.90    5.03
   1   5   4  141.77    6.08
   1   5   5  257.15    9.73
   1   5   6  111.20    5.58
  -1   5  -6  100.81    5.79
   1   5   7  843.72   26.06
  -1   5  -7  752.13   25.99
  -1  -5  -8  773.29   24.62
   1  -5   8  819.43   23.14
   1   5   8  845.50   26.83
  -1   5  -9   23.09    4.02
  -1  -5  -9   16.05    1.97
  -1  -5  -9   20.72    1.10
   1  -5   9   19.41    0.96
   1   5   9   17.81    2.80
  -1   5 -10   26.58    4.08
   1   5  10   21.32    3.08
   1  -5  10   22.70    1.08
   1   5  10   24.35    2.95
   1  -5  10   21.30    2.89
  -1   5 -11    1.20    3.54
   1  -5  11    6.14    0.70
   1  -5  11    6.69    2.27
   1   5  11    4.45    2.10
  -1   5 -12   12.16    4.34
   1  -5  12   10.04    0.88
   1   5  12    8.11    2.72
   1  -5  12    7.47    2.58
  -1   5 -13   47.21    6.05
   1  -5  13   57.91    2.18
   1  -5  13   56.16    5.20
   1   5  13   52.24    5.09
  -1  -5 -13   59.68    2.36
   1  -5  14   45.37    4.91
   1   5  14   47.61    4.97
  -1  -5 -14   56.22    2.27
   1  -5  14   53.80    2.08
  -1   5 -14   40.92    5.57
   1  -5  15   22.32    1.25
  -1  -5 -15   22.11    1.36
   1   5  15   25.97    1.52
   1  -5  15   25.75    1.53
  -1  -5 -15   24.71    1.58
  -1   5 -15   26.61    1.63
   1  -5  15   24.39    3.94
   1   5  15   25.94    4.02
   1  -5  16  126.98    4.18
   1   5  16  118.25    4.13
   1  -5  16  115.54    3.87
  -1  -5 -16  112.37    4.09
  -1   5 -16  125.38    4.18
  -1  -5 -16  118.92    4.03
   1  -5  17    0.73    0.61
   1   5  17    0.02    0.92
   1  -5  17    0.33    0.95
  -1   5 -17    0.73    1.02
  -1  -5 -17    0.16    0.98
   1  -5  18   51.65    2.14
   1   5  18   49.99    2.10
  -1  -5 -18   51.14    2.11
  -1   5 -18   50.62    2.12
   1   5  19   64.47    2.31
   1  -5  19   62.99    2.34
  -1   5 -19   63.98    2.32
  -1  -5 -19   63.29    2.32
   1   5  20    8.58    0.64
   1  -5  20    7.52    0.65
   1   5  20    6.60    0.63
   1  -5  20    5.54    0.66
  -1  -6  20   19.00    1.08
  -1  -6  20   23.60    1.09
  -1   6  20   23.96    1.09
   1   6 -20   25.15    1.15
  -1  -6  20   18.69    1.11
  -1   6  20   20.48    1.08
  -1  -6  19   57.68    2.16
  -1   6  19   54.85    2.14
   1   6 -19   57.38    2.18
   1  -6 -19   55.08    2.16
  -1   6  18    0.26    0.84
  -1  -6  18   -0.38    0.84
   1   6 -18    0.86    0.92
   1  -6 -18    0.54    0.90
   1  -6 -18   -0.49    0.66
  -1   6  17    6.35    0.99
  -1  -6  17    6.13    0.95
   1  -6 -17    6.11    0.88
  -1  -6  17    6.47    0.70
  -1  -6  16    9.99    1.06
  -1   6  16    9.94    1.09
  -1  -6  16    9.97    0.83
  -1   6  15   58.55    2.39
  -1  -6  15   59.16    2.37
  -1  -6  15   57.68    5.19
  -1   6  15   48.39    5.01
   1   6 -15   43.88    5.99
  -1  -6  15   61.48    2.20
  -1  -6  14   29.24    1.50
  -1   6  14   29.89    1.54
  -1  -6  14   23.84    3.61
  -1   6  14   28.10    3.82
   1   6 -14   32.22    5.65
  -1  -6  14   28.25    1.37
  -1  -6  13  787.37   23.00
  -1   6  13  789.15   23.04
  -1   6  13  874.67   27.52
  -1  -6  13  856.48   27.22
  -1  -6  13  802.05   22.91
  -1   6  12   11.54    2.99
  -1  -6  12   11.72    0.83
  -1   6  12   12.96    2.56
  -1  -6  12    9.03    2.35
  -1  -6  12   10.59    0.86
  -1   6  12   10.46    0.90
   1  -6 -12    8.67    2.19
   1   6 -12    6.79    3.92
  -1  -6  12   12.24    0.98
  -1  -6  11  334.44   10.11
  -1   6  11  364.52   15.18
  -1  -6  11  357.68   13.23
  -1   6  11  351.99   13.26
   1   6 -11  346.58   14.83
  -1  -6  11  343.05   10.04
  -1   6  10   -0.47    1.72
  -1  -6  10    0.46    1.59
  -1  -6  10    0.26    0.40
  -1   6  10    0.20    1.88
  -1  -6  10    0.65    0.51
  -1   6   9  306.45   11.19
  -1  -6   9  305.40   11.10
  -1   6   9  306.07   12.83
  -1  -6   9  293.71    8.69
  -1  -6   8  110.54    5.20
  -1   6   8  107.37    5.18
  -1   6   8  119.29    6.61
  -1  -6   8  106.05    3.33
  -1   6   7   66.84    3.75
  -1  -6   7   68.55    3.79
  -1   6   7   71.08    4.83
  -1  -6   6    1.01    1.31
  -1   6   6    1.38    1.30
   1   6  -6    3.26    2.44
  -1   6   6    2.67    1.95
  -1   6   5   75.63    3.65
  -1  -6   5   83.99    3.72
   1   6  -5   93.28    5.10
  -1   6   5   98.11    5.16
  -1  -6   4   63.34    2.84
  -1   6   4   62.67    2.84
   1   6  -4   63.81    3.99
  -1   6   4   67.14    4.08
  -1   6   3   70.04    2.81
  -1  -6   3   72.86    2.82
   1   6  -3   78.86    4.21
  -1  -6   2  485.64   14.03
  -1   6   2  481.36   14.04
  -1  -6   2  482.70   14.00
  -1   6   2  460.61   13.99
   1   6  -1   90.60    4.28
  -1   6   1   82.18    5.17
  -1   6   0  111.41    5.05
   1   6   0  114.40    4.52
  -1   6   0  113.37    5.44
   1   6   0  114.65    5.26
  -1  -6  -1 1935.36   57.51
  -1   6  -1 1993.76   57.32
   1   6   1 2173.18   59.64
  -1   6  -1 2233.91   59.22
  -1   6  -2   22.62    2.73
  -1   6  -3    0.09    2.04
   1   6   3   -0.43    1.36
   1   6   4   21.55    2.43
   1   6   5    2.86    1.60
   1   6   6   36.24    3.14
   1   6   7   30.23    3.37
  -1   6  -7  192.06    8.03
   1   6   8   54.88    4.24
  -1  -6  -8   54.08    1.95
  -1  -6  -8   46.53    2.86
  -1   6  -8   55.47    5.46
   1  -6   9    5.32    0.62
  -1  -6  -9    4.92    0.71
   1   6   9    5.36    2.11
   1   6   9    4.72    1.86
   1  -6   9    5.25    1.84
  -1   6  -9    3.19    2.95
   1  -6  10   30.13    1.31
  -1   6 -10   25.47    4.39
  -1  -6 -10   30.78    1.42
   1  -6  10   29.79    3.23
   1   6  10   29.76    3.24
   1   6  10   27.56    3.50
  -1   6 -11    4.96    4.18
   1   6  11    0.60    1.84
   1  -6  11    0.58    1.79
   1  -6  11    1.90    0.61
  -1   6 -12    6.27    4.11
   1  -6  12    4.56    0.74
  -1  -6 -12   10.50    1.02
   1  -6  12   -1.99    2.89
   1   6  12   -1.18    3.07
   1  -6  13  121.99    4.02
   1   6  13  144.80    7.97
   1  -6  13  139.41    7.80
  -1  -6 -13  120.51    4.20
  -1   6 -13  112.06    8.54
  -1  -6 -14   47.79    2.07
   1  -6  14   45.72    1.90
   1  -6  14   46.01    4.81
   1   6  14   49.34    4.97
   1  -6  15  151.52    9.16
  -1  -6 -15  169.44    5.43
  -1   6 -15  165.40    5.42
  -1  -6 -15  154.17    5.36
   1  -6  15  171.33    5.23
   1   6  15  161.44    5.39
   1  -6  15  169.14    5.41
  -1  -6 -16   32.49    1.67
  -1  -6 -16   35.76    1.82
  -1   6 -16   34.64    1.84
   1  -6  16   36.07    1.58
   1  -6  16   39.48    1.85
   1   6  16   35.55    1.79
  -1  -6 -17   64.23    2.57
   1  -6  17   67.99    2.48
  -1  -6 -17   74.74    2.76
  -1   6 -17   75.72    2.77
   1  -6  17   80.94    2.83
   1   6  17   75.69    2.76
  -1   6 -18   -0.53    0.84
  -1  -6 -18   -0.36    0.84
   1  -6  18   -0.12    0.81
   1   6  18   -0.56    0.78
  -1   6 -19    1.52    0.67
   1  -6  19    0.65    0.67
   1   6  19    1.69    0.64
   1   6  20   33.42    1.20
  -1  -7  20   21.30    1.08
  -1   7  20   21.90    0.99
  -1   7  20   23.29    1.01
   1   7 -19    3.33    0.78
   1  -7 -19    3.45    0.78
  -1   7  19    4.13    0.72
  -1  -7  19    4.73    0.78
  -1  -7  19    3.61    0.74
  -1   7  19    4.11    0.72
   1  -7 -18   76.36    2.76
   1   7 -18   78.87    2.79
   1  -7 -18   69.28    2.72
  -1   7  18   80.71    2.77
  -1  -7  18   84.11    2.79
  -1  -7  18   72.20    2.53
   1   7 -17   61.05    2.42
   1  -7 -17   59.12    2.41
  -1  -7  17   60.06    2.19
  -1  -7  17   63.93    2.40
  -1   7  17   63.28    2.43
   1  -7 -17   58.02    2.41
  -1  -7  16   15.94    1.03
  -1   7  16   16.21    1.24
  -1  -7  16   16.88    1.20
   1   7 -15    2.12    4.26
  -1  -7  15    0.57    0.63
  -1  -7  15    0.18    2.16
  -1  -7  15    1.06    0.78
  -1   7  15    1.13    0.83
  -1  -7  14  323.05   12.91
  -1   7  14  314.46   13.00
  -1   7  14  301.49    8.94
  -1  -7  14  299.11    8.88
  -1  -7  14  278.05    8.74
   1   7 -14  272.44   14.20
   1   7 -13    5.05    4.90
  -1  -7  13    0.28    0.64
  -1   7  13    0.33    2.05
  -1  -7  13    1.13    1.98
  -1  -7  13    1.76    0.75
  -1   7  13    0.71    0.78
  -1  -7  12  306.30    9.09
   1   7 -12  277.53   14.09
  -1   7  12  317.82   14.46
  -1   7  12  321.01   12.61
  -1  -7  12  311.52   12.36
  -1   7  12  298.48    9.11
  -1  -7  12  294.83    9.07
  -1  -7  12  311.60    9.03
   1   7 -11   10.78    4.38
  -1  -7  11    7.87    0.86
  -1   7  11    7.59    0.79
  -1  -7  11    8.34    0.75
  -1   7  11    7.77    2.11
  -1  -7  11    8.53    2.26
  -1  -7  11    9.09    0.66
  -1   7  11    9.33    2.73
  -1   7  10    7.24    2.44
  -1  -7  10    3.17    0.57
  -1  -7  10    3.59    1.71
  -1   7  10    3.95    1.87
  -1  -7   9   14.72    2.22
  -1   7   9   16.06    2.31
  -1   7   9   20.14    3.22
  -1   7   8   32.55    2.78
  -1  -7   8   29.48    2.73
  -1   7   8   35.40    3.75
   1   7  -8   34.30    4.30
  -1  -7   7  274.38    9.90
  -1   7   7  264.72    9.90
  -1  -7   7  282.36    8.21
  -1   7   7  302.51   11.98
   1   7  -7  277.96   11.59
  -1   7   6   26.42    2.23
  -1  -7   6   25.68    2.18
  -1   7   6   32.74    3.31
   1   7  -6   26.78    3.42
  -1  -7   5   33.63    2.24
  -1   7   5   38.49    2.33
  -1   7   5   42.94    3.58
   1   7  -5   39.00    3.58
  -1   7   4   35.85    2.03
  -1  -7   4   38.03    2.07
  -1   7   3    8.71    0.94
  -1  -7   3    9.55    0.99
   1   7  -3   10.06    2.44
   1   7  -2  297.52   10.67
   1   7  -1   28.10    2.76
   1   7  -1   32.40    3.29
  -1   7   1   30.17    3.80
   1   7   0  187.85    7.29
  -1   7   0  188.76    7.91
   1   7   0  187.58    8.08
  -1   7   0  189.76    8.36
  -1   7  -1    1.94    0.47
  -1  -7  -1    2.59    0.78
  -1   7  -1    4.61    2.15
  -1  -7  -1    2.28    0.49
  -1   7  -1    1.64    2.40
   1   7   1    2.67    2.73
  -1   7  -2 1354.71   37.61
  -1   7  -2 1192.48   35.52
  -1   7  -3  145.96    6.84
   1   7   4   27.86    2.72
  -1   7  -4   24.63    3.25
   1   7   5   31.48    2.95
   1  -7   6  103.87    3.22
   1   7   6  102.12    5.70
   1  -7   7    8.23    0.65
   1   7   7    7.79    2.21
  -1  -7  -8  132.70    4.17
  -1   7  -8  135.86    7.87
   1   7   8  131.58    7.14
   1  -7   8  128.77    6.05
   1   7   8  127.40    6.10
  -1  -7  -9    5.46    0.72
   1  -7   9    4.48    1.75
   1   7   9    3.17    1.73
  -1   7  -9    6.96    3.45
   1   7   9    4.09    2.10
  -1  -7 -10   19.36    1.12
   1   7  10   19.71    3.16
   1  -7  10   13.61    2.39
   1   7  10   17.53    2.68
   1  -7  10   19.20    1.04
  -1   7 -10   15.13    4.30
   1   7  11   60.25    5.24
  -1   7 -11   59.07    6.15
   1  -7  11   56.19    2.11
   1  -7  11   49.48    4.38
   1   7  11   53.47    4.52
  -1   7 -12    0.25    4.12
   1   7  12    0.67    2.03
   1  -7  12    0.49    1.97
   1  -7  12   -0.43    0.74
  -1  -7 -12    4.39    0.97
   1  -7  13   28.38    1.43
  -1  -7 -13   30.11    1.62
   1   7  13   21.91    3.66
   1  -7  13   24.21    3.90
   1  -7  14  100.77    7.08
  -1   7 -14  107.19    3.93
  -1  -7 -14  107.13    3.90
   1  -7  14  125.32    3.86
  -1  -7 -14  129.18    4.10
   1  -7  14  112.12    3.89
   1   7  14  107.88    3.89
   1  -7  15    0.52    0.73
   1  -7  15    0.67    0.87
   1   7  15    1.12    0.90
  -1  -7 -15   -0.79    0.82
  -1   7 -15    0.44    0.98
  -1  -7 -15   -0.05    0.99
   1   7  16  251.86    7.84
   1  -7  16  270.97    7.89
  -1  -7 -16  252.81    7.88
   1  -7  16  253.74    7.70
  -1   7 -16  254.29    7.84
  -1  -7 -16  242.41    7.81
   1  -7  17   52.28    2.06
   1   7  17   49.74    2.01
  -1   7 -17   50.92    2.02
  -1  -7 -17   48.86    2.00
   1  -7  18   64.01    2.35
   1   7  18   63.11    2.31
  -1  -7 -18   62.23    2.30
  -1   7 -18   62.70    2.30
   1   7  19    1.41    0.54
   1  -7  19    1.04    0.54
  -1  -8  20    3.29    0.57
  -1   8  20    2.73    0.43
  -1   8  19    8.51    0.72
  -1   8  19    7.95    0.71
   1  -8 -18   11.83    0.98
   1  -8 -18   14.42    1.06
   1   8 -18   16.42    1.10
  -1   8  18   14.13    0.99
  -1  -8  18   13.63    0.84
   1  -8 -17   21.67    1.33
  -1  -8  17   22.71    1.13
   1  -8 -17   19.40    1.31
   1   8 -17   19.16    1.31
  -1  -8  17   22.08    1.27
  -1   8  17   20.83    1.28
  -1   8  16   -0.08    0.85
  -1  -8  16   -0.54    0.80
   1  -8 -16    1.03    0.83
  -1  -8  16    0.37    0.63
  -1  -8  15   64.95    2.47
  -1   8  15   64.94    2.53
  -1  -8  15   69.38    2.42
  -1  -8  15   52.97    4.83
   1   8 -15   51.49    6.56
  -1   8  14   49.15    2.05
  -1  -8  14   47.99    1.99
  -1  -8  14   48.99    1.93
  -1  -8  14   45.40    4.38
  -1   8  14   44.55    4.41
   1   8 -14   45.61    6.28
   1   8 -13  477.44   20.73
  -1   8  13  525.15   21.14
  -1  -8  13  529.38   14.93
  -1  -8  13  494.23   14.93
  -1   8  13  509.05   15.00
  -1  -8  13  505.37   18.53
  -1   8  13  518.24   18.82
  -1   8  12  163.42    8.29
  -1  -8  12  171.65    8.27
  -1  -8  12  174.82    5.30
  -1   8  12  171.34    5.42
  -1  -8  12  160.88    5.34
  -1  -8  12  176.34    5.37
  -1  -8  12  174.16    5.40
  -1   8  12  186.93   10.39
  -1  -8  11  197.29    8.83
  -1   8  11  193.75    8.91
  -1   8  11  222.23   11.11
  -1  -8  11  203.65    6.05
  -1  -8  11  200.01    6.14
  -1  -8  11  207.71    6.11
  -1   8  11  186.84    6.12
  -1  -8  10   44.56    3.62
  -1   8  10   43.32    3.62
  -1   8  10   48.69    4.76
  -1   8   9   22.41    3.36
  -1   8   9   19.86    2.46
  -1  -8   9   19.57    2.42
  -1   8   8   34.57    2.94
  -1  -8   8   37.61    2.96
  -1   8   8   41.37    4.26
   1   8  -8   40.27    5.03
  -1  -8   8   44.58    1.60
  -1  -8   7  403.08   13.50
  -1   8   7  403.92   13.55
  -1   8   7  436.10   15.98
  -1  -8   7  410.11   11.81
  -1   8   6  139.32    5.80
  -1  -8   6  138.43    5.76
   1   8  -6  135.34    7.59
  -1  -8   6  156.14    4.58
   1   8  -5   37.91    4.11
  -1   8   5   37.55    3.59
  -1  -8   5   35.24    2.18
  -1   8   5   32.71    2.11
   1   8  -4  119.02    6.16
  -1  -8   4  121.58    4.22
  -1   8   4  107.94    4.11
  -1  -8   3    3.63    0.70
  -1   8   3    3.60    0.73
  -1  -8   3    3.79    0.73
   1   8  -2  120.78    6.31
   1   8  -2  119.02    5.96
   1   8  -1    7.86    2.21
   1   8  -1    9.16    2.81
  -1   8   0   28.00    3.74
   1   8   0   25.91    3.45
   1   8   0   23.65    2.89
  -1   8   0   20.91    3.26
  -1   8  -1  390.51   13.81
  -1   8  -1  376.35   14.20
   1  -8   2    2.55    0.67
   1   8   2    1.83    0.59
  -1  -8  -2    2.16    1.18
  -1   8  -2    2.26    0.79
  -1   8  -2    2.95    2.37
  -1   8  -3   30.70    3.37
   1   8   4   71.48    4.54
  -1   8  -4   73.18    5.07
  -1   8  -5   62.46    4.98
   1  -8   5   62.11    2.06
   1   8   5   69.72    4.57
   1   8   6  558.02   18.36
  -1  -8  -6  581.16   16.90
   1   8   6  610.81   20.49
   1  -8   6  589.91   16.80
   1   8   7   25.90    2.44
   1   8   7   32.66    3.39
   1  -8   7   29.68    1.21
   1  -8   8  293.31   11.11
   1   8   8  307.21   11.29
   1  -8   8  307.92    9.06
   1   8   8  327.73   13.13
   1  -8   9    0.33    1.60
   1   8   9    0.57    1.55
   1   8   9    0.19    1.69
  -1   8  -9    0.63    3.29
  -1  -8  -9    0.81    0.64
   1   8  10   73.72    5.82
  -1  -8 -10   74.51    2.61
  -1   8 -10   74.11    6.71
   1  -8  10   67.60    4.69
   1   8  10   61.46    4.61
   1   8  11   23.54    3.34
   1  -8  11   22.35    3.19
   1   8  11   20.96    3.46
  -1   8 -11   17.97    5.14
   1  -8  11   21.34    1.19
  -1   8 -12  110.55    8.53
  -1  -8 -12  103.82    3.80
   1  -8  12  108.12    3.59
   1  -8  12  107.40    6.69
   1   8  12  110.47    6.78
   1  -8  13   97.32    6.51
   1   8  13  101.78    6.63
  -1   8 -13   91.59    7.72
   1  -8  13   97.44    3.35
  -1  -8 -13  101.36    3.61
   1  -8  13   97.97    3.37
  -1   8 -13   95.78    3.45
  -1  -8 -13   96.35    3.43
   1   8  14   12.68    1.11
   1  -8  14   13.03    1.11
   1  -8  14   14.77    1.08
  -1  -8 -14   13.28    1.18
   1  -8  14   13.77    2.95
  -1   8 -14   12.89    1.21
  -1  -8 -14   13.20    1.20
   1  -8  15  235.05    6.98
  -1  -8 -15  227.67    7.18
   1   8  15  219.99    7.03
   1  -8  15  236.54    7.06
  -1   8 -15  219.82    7.04
  -1  -8 -15  217.36    7.02
   1  -8  16  100.51    3.46
  -1  -8 -16   99.39    3.62
   1   8  16  104.77    3.57
  -1  -8 -16   99.71    3.55
  -1   8 -16  101.95    3.57
   1  -8  17   40.72    1.68
  -1  -8 -17   37.95    1.76
   1   8  17   45.02    1.79
  -1  -8 -17   44.46    1.81
  -1   8 -17   42.83    1.80
   1  -8  18   18.28    1.06
  -1   8 -18   17.44    1.03
   1   8  18   18.05    1.00
   1  -8  19    0.26    0.47
   1   8  19    0.22    0.42
  -1  -9  19    5.04    0.70
   1  -9 -19    4.72    0.59
  -1   9  18    5.42    0.72
  -1  -9  18    6.60    0.64
  -1  -9  18    3.48    0.83
  -1   9  18    6.34    0.72
   1  -9 -18    4.07    0.75
   1  -9 -17   17.98    1.22
   1   9 -17   17.95    1.18
  -1  -9  17   20.20    1.08
  -1   9  17   18.45    1.12
   1  -9 -16   17.67    1.28
  -1  -9  16   16.52    1.02
   1   9 -16   14.71    1.14
   1  -9 -16   13.92    1.10
  -1   9  16   14.74    1.10
  -1  -9  16   16.48    1.06
  -1  -9  15    8.42    0.85
  -1  -9  15    8.70    0.90
  -1   9  15    8.24    0.94
  -1  -9  14   54.83    2.09
  -1   9  14   54.69    2.17
  -1  -9  14   53.33    2.10
   1   9 -13   65.05    7.36
  -1  -9  13   60.87    4.77
  -1   9  13   64.50    5.02
  -1  -9  13   72.01    2.50
  -1  -9  13   66.76    2.39
  -1   9  13   69.80    2.53
  -1  -9  13   64.63    2.43
  -1   9  13   69.26    6.29
  -1  -9  12   20.05    2.78
  -1   9  12   20.90    2.91
  -1  -9  12   25.03    1.22
  -1  -9  12   21.10    1.09
  -1  -9  12   19.48    1.11
  -1   9  12   20.12    1.18
  -1   9  12   26.65    4.12
  -1  -9  11    1.42    0.55
  -1  -9  11    1.62    1.69
  -1   9  11    2.48    1.75
  -1   9  11    1.73    2.41
  -1  -9  10    7.43    1.85
  -1   9  10    9.73    2.04
  -1   9  10    7.15    2.62
  -1  -9   9   65.65    4.12
  -1   9   9   59.40    4.06
  -1  -9   9   73.76    2.45
  -1   9   9   72.64    5.86
   1   9  -9   72.21    6.30
  -1  -9   8   34.86    2.73
  -1   9   8   37.24    2.81
  -1  -9   8   30.96    1.32
  -1   9   8   31.72    3.94
   1   9  -8   29.93    4.43
  -1  -9   7 1039.52   33.39
  -1   9   7 1031.77   33.41
  -1  -9   7 1146.98   31.88
  -1   9   7 1160.89   36.65
   1   9  -7 1092.64   36.16
  -1  -9   6   91.88    4.12
  -1   9   6   83.65    4.02
  -1  -9   6  100.37    3.07
  -1   9   6  104.71    6.27
   1   9  -6   99.37    6.38
   1   9  -5  134.24    7.24
  -1  -9   5  132.42    3.96
  -1  -9   5  135.45    4.00
  -1   9   5  135.98    7.22
  -1  -9   5  119.11    4.77
  -1  -9   4    7.28    0.88
  -1   9   4    6.47    0.88
   1   9  -3   21.50    3.25
   1   9  -2  540.24   18.88
   1   9  -2  531.93   18.17
   1   9  -1   69.99    5.19
   1   9  -1   79.09    4.78
   1   9   0   18.45    3.41
  -1   9   0   15.35    3.46
   1   9   0   17.74    2.66
  -1   9   0   13.86    2.80
  -1   9  -1   72.65    5.30
  -1   9  -1   67.42    4.73
  -1   9  -2  101.70    6.18
  -1   9  -2   94.76    5.66
   1   9   3   80.86    3.05
  -1  -9  -3   89.47    3.71
  -1   9  -3   91.90    5.61
   1   9   4    0.28    1.75
  -1   9  -4    4.26    2.61
   1  -9   4    0.98    0.89
   1   9   4    1.51    0.87
   1  -9   4    1.58    0.45
  -1  -9  -5    5.45    0.62
  -1   9  -5    9.19    3.19
   1   9   5    4.13    1.99
   1  -9   5    5.73    0.57
   1   9   5    5.19    1.22
   1  -9   5    4.74    1.20
   1  -9   6    0.47    0.49
   1   9   6    1.75    1.78
  -1  -9  -6    0.48    0.57
   1  -9   6   -0.07    1.24
   1   9   6    0.54    1.11
   1   9   7  453.22   16.88
   1  -9   7  443.28   12.74
   1  -9   7  408.15   14.41
   1   9   7  432.38   14.62
   1   9   8  325.51   13.67
   1  -9   8  327.26    9.52
   1  -9   8  308.84   11.51
   1   9   8  305.50   11.57
  -1   9  -9    3.64    3.85
   1   9   9    1.42    1.90
   1   9   9    1.92    1.76
   1  -9   9    1.74    1.68
  -1  -9  -9    5.27    0.75
   1  -9   9    6.42    0.72
   1  -9  10   47.78    3.95
   1   9  10   40.96    3.82
  -1   9 -10   49.66    6.15
  -1  -9 -10   53.56    2.06
   1   9  10   52.56    4.94
   1  -9  11   31.23    3.37
   1   9  11   33.27    3.49
  -1   9 -11   32.43    5.41
   1   9  11   28.17    3.91
  -1  -9 -11   37.51    1.80
  -1  -9 -11   29.27    1.49
  -1   9 -11   30.47    1.54
  -1   9 -12   13.99    1.15
  -1  -9 -12   13.54    1.10
  -1  -9 -12   16.21    1.27
   1   9  12   13.67    2.77
   1  -9  12   10.69    2.65
   1   9  12   15.33    3.18
   1  -9  12   12.52    1.00
  -1   9 -13  100.73    3.56
  -1  -9 -13   96.98    3.51
  -1   9 -13   99.33    8.07
  -1  -9 -13  107.72    3.78
   1   9  13   98.85    3.51
   1  -9  13  102.58    3.49
   1  -9  13  110.97    3.55
   1   9  13  102.23    6.57
   1  -9  14   51.82    2.01
  -1   9 -14   40.24    5.41
   1  -9  14   47.67    1.97
   1   9  14   47.66    1.99
  -1  -9 -14   47.06    2.17
  -1   9 -14   45.04    2.04
  -1  -9 -14   44.37    2.01
   1  -9  15    7.47    0.90
   1   9  15    7.55    0.94
  -1  -9 -15    7.97    1.01
  -1   9 -15    7.35    1.02
  -1  -9 -15    8.25    1.00
   1  -9  15    8.95    0.92
   1   9  16   66.93    2.49
  -1  -9 -16   69.24    2.66
  -1   9 -16   66.03    2.51
   1  -9  16   71.92    2.51
   1  -9  17   13.38    0.92
  -1  -9 -17   11.45    0.95
   1   9  17   15.37    0.95
   1  -9  17   14.29    1.06
   1   9  18    7.04    0.62
   1  -9  18    8.40    0.75
  -1 -10  19   55.94    2.01
  -1 -10  18   97.95    2.95
   1 -10 -18   90.95    3.12
   1 -10 -17   64.03    2.51
  -1 -10  17   59.40    2.47
  -1 -10  16   15.83    1.00
  -1 -10  16   14.23    1.21
  -1  10  16   17.21    1.02
   1 -10 -16   13.06    1.19
  -1 -10  15    1.35    0.56
  -1  10  15    1.37    0.69
   1 -10 -15    1.53    0.70
  -1 -10  15    1.69    0.70
  -1 -10  14   41.93    1.74
  -1 -10  14   39.99    1.66
  -1 -10  13   10.25    0.83
   1  10 -13    6.55    4.60
  -1  10  13    7.82    2.97
  -1 -10  13   10.69    0.93
  -1  10  12  180.46   10.62
  -1 -10  12  177.87    5.52
  -1 -10  11    3.84    0.63
  -1  10  11    2.06    2.43
  -1  10  11    2.82    1.63
  -1 -10  10  259.20    7.70
   1  10 -10  261.41   13.07
  -1  10  10  257.22   12.67
  -1  10  10  231.47    9.89
   1  10  -9    1.34    3.81
  -1 -10   9    1.47    0.59
  -1  10   9    1.88    1.33
  -1  10   9    3.40    2.21
   1  10  -8   43.95    5.21
  -1  10   8   43.45    4.65
  -1  10   8   35.06    2.79
  -1 -10   8   49.43    1.77
   1  10  -7  444.30   17.61
  -1  10   7  471.14   17.89
  -1  10   7  422.49   14.52
  -1 -10   7  460.56   13.19
  -1 -10   6  111.26    3.34
  -1  10   6  102.23    6.69
   1  10  -6  105.67    6.92
  -1 -10   6  114.94    3.39
   1  10  -5  532.72   18.93
  -1  10   5  512.00   19.09
  -1 -10   5  519.33   14.92
  -1 -10   5  516.20   14.95
  -1 -10   4    8.52    0.67
  -1 -10   4    8.96    0.62
  -1 -10   3  110.68    3.43
   1  10  -3  103.47    6.64
   1  10  -2  267.25   11.71
  -1 -10   2  271.09    7.94
   1  10  -2  273.87   10.99
   1  10  -1    0.32    2.89
   1  10  -1   -0.85    2.54
  -1  10   0   75.22    6.18
   1  10   0   87.72    6.05
   1  10   0   79.96    5.10
  -1  10  -1   76.69    5.95
  -1  10  -1   78.59    5.44
  -1  10  -2   47.63    4.25
  -1  10  -2   45.13    4.62
  -1  10  -3   14.69    3.12
   1  10   4    4.47    1.90
  -1  10  -4    5.60    2.75
   1 -10   4    4.52    0.56
  -1 -10  -4    1.87    1.50
  -1 -10  -4    4.38    0.56
   1 -10   4    5.25    0.53
  -1 -10  -5    0.22    0.51
   1  10   5    0.33    0.85
  -1  10  -5    3.11    3.08
   1  10   5   -0.82    1.82
   1 -10   5    0.15    0.47
   1 -10   5    0.40    0.48
   1  10   6  799.65   26.88
  -1 -10  -6  762.29   22.60
   1  10   6  730.42   23.85
  -1  10  -6  840.17   27.58
   1 -10   6  813.76   22.54
   1  10   7   63.66    5.15
   1  10   7   56.64    3.56
  -1  10  -7   76.45    6.14
   1 -10   7   69.18    2.33
   1 -10   8  152.23    4.72
   1  10   8  144.01    6.54
   1  10   8  154.11    8.54
   1 -10   9  120.58    3.80
  -1 -10  -9  116.95    3.86
   1  10   9  111.55    7.34
  -1 -10 -10  318.38    9.81
   1  10  10  321.36   14.43
   1 -10  10  328.11    9.52
  -1 -10 -10  310.64    9.55
  -1  10 -10  328.02   15.31
   1  10  10  296.87   12.08
  -1  10 -11    1.35    3.29
   1  10  11    0.98    2.08
  -1 -10 -11    4.08    0.98
  -1 -10 -11   -0.20    0.77
   1 -10  12    2.87    0.62
  -1 -10 -12    2.02    0.75
  -1 -10 -12    3.04    0.88
   1  10  12    2.78    2.20
  -1  10 -12    3.33    3.48
   1 -10  13   12.96    0.98
  -1 -10 -13   13.93    1.08
  -1  10 -13   13.33    3.93
  -1 -10 -13   17.55    1.31
  -1 -10 -14   -0.15    0.76
   1 -10  14    0.11    0.59
   1  10  14    0.43    0.70
   1 -10  14    0.35    0.74
  -1 -10 -14    0.18    0.80
   1  10  15    4.47    0.77
   1 -10  15    3.97    0.81
  -1 -10 -15    3.93    0.88
   1 -10  16   27.07    1.43
   1 -10  16   27.83    1.35
  -1 -10 -16   24.94    1.45
   1 -10  17   11.16    0.84
   1 -10  17    9.87    0.88
   1 -10  18    2.78    0.57
   1 -10  18    1.53    0.49
  -1 -11  19    0.84    0.47
  -1 -11  18   74.04    2.75
   1 -11 -18   79.41    2.82
  -1 -11  17    3.05    0.62
   1 -11 -17    1.67    0.70
  -1 -11  17    1.71    0.76
  -1 -11  16    1.99    0.66
  -1 -11  16    1.57    0.87
   1 -11 -16    1.94    0.80
  -1 -11  15  167.96    5.32
  -1 -11  15  160.00    5.11
   1 -11 -15  160.33    5.43
   1 -11 -14   12.26    1.24
  -1 -11  14    6.00    0.81
   1  11 -14   13.13    4.25
  -1 -11  14    5.65    1.02
  -1 -11  13    9.05    0.82
  -1 -11  13    8.26    1.05
  -1  11  12   38.68    4.83
  -1 -11  12   37.24    1.61
  -1  11  11    2.13    2.30
   1  11 -11   -0.55    4.65
  -1 -11  11    3.84    0.72
  -1 -11  11    3.73    0.73
  -1 -11  10    0.97    0.66
   1  11 -10    1.30    4.35
  -1  11  10    1.79    2.27
  -1  11   9   57.44    5.44
  -1 -11   9   53.23    2.08
   1  11  -9   57.02    6.37
  -1 -11   9   54.13    2.02
   1  11  -8    2.00    3.84
  -1  11   8    5.68    2.48
  -1 -11   8    4.43    0.66
  -1 -11   8    3.51    0.71
  -1  11   7  764.33   27.20
  -1 -11   7  763.39   22.04
   1  11  -7  741.82   26.96
  -1 -11   7  769.63   22.00
  -1  11   6  434.43   17.57
  -1 -11   6  447.31   13.01
   1  11  -6  435.17   17.45
  -1 -11   6  448.26   12.98
  -1  11   5  626.95   22.73
  -1 -11   5  634.03   18.15
   1  11  -5  617.64   22.37
  -1 -11   5  627.73   18.10
   1  11  -4  577.58   22.11
  -1 -11   4  630.07   17.81
   1  11  -4  640.08   22.02
  -1 -11   4  610.88   17.75
   1  11  -3  395.50   14.85
  -1 -11   3  373.38   10.98
  -1 -11   3  388.62   11.06
   1  11  -3  367.81   15.36
   1  11  -2    0.91    3.00
   1  11  -2   -0.15    2.39
   1  11  -1  112.94    7.28
   1  11  -1  111.01    6.42
  -1 -11   1  107.41    3.34
  -1 -11   0   14.79    0.77
  -1  11   0   11.44    3.61
   1  11   0   15.79    3.78
  -1 -11  -1   15.74    0.81
  -1  11  -1   15.97    3.91
  -1  11  -1   16.52    3.38
  -1  11  -2  100.72    6.48
  -1 -11  -2   96.30    3.21
  -1 -11  -2   95.18    3.16
  -1  11  -2  103.76    7.04
   1 -11   2  106.16    3.15
   1 -11   3   18.98    0.89
   1 -11   3   17.07    0.83
  -1  11  -3   15.48    3.29
  -1 -11  -3   15.81    0.84
  -1 -11  -3   19.85    1.00
  -1  11  -3   21.02    3.95
   1 -11   4   20.57    0.97
   1 -11   4   19.88    0.93
  -1 -11  -4   19.57    0.99
  -1 -11  -4   19.61    0.97
  -1  11  -4   18.41    3.58
   1  11   4   20.46    2.92
  -1 -11  -4   18.48    1.08
   1 -11   5  248.59    7.25
  -1  11  -5  256.59   11.62
  -1 -11  -5  239.45    7.30
   1 -11   5  241.87    7.25
   1  11   5  250.40   11.22
   1 -11   6    8.29    0.71
   1  11   6    8.27    2.51
  -1  11  -6    8.89    3.29
  -1 -11  -6    7.27    0.77
   1 -11   6    9.38    0.74
   1 -11   7   18.37    1.01
  -1 -11  -7   18.11    1.11
   1  11   7   21.88    3.37
  -1  11  -7   19.77    4.11
   1 -11   7   17.89    1.04
  -1  11  -7   13.76    3.61
  -1  11  -8  266.97   13.33
   1  11   8  296.13   13.20
   1 -11   8  284.91    8.49
   1  11   9   91.37    6.87
   1 -11   9   99.72    3.32
   1 -11  10   33.54    1.58
   1  11  10   37.46    4.55
  -1 -11 -10   40.76    1.92
  -1 -11 -10   33.75    1.62
   1  11  11   -1.01    2.19
  -1  11 -11    0.56    3.17
  -1 -11 -11    0.90    0.89
   1 -11  11   -0.75    0.77
  -1  11 -12   15.28    3.85
   1 -11  12   18.70    1.06
  -1 -11 -12   17.52    1.36
   1 -11  12   16.77    1.18
   1  11  12   15.91    3.33
  -1  11 -12   15.83    4.46
  -1 -11 -13    2.66    0.89
  -1  11 -13    1.13    2.90
   1 -11  14    8.70    1.04
  -1 -11 -14    7.48    1.03
   1 -11  15  181.36    5.78
  -1 -11 -15  172.94    5.90
   1 -11  15  190.65    5.74
   1 -11  16    0.37    0.63
  -1 -11 -16   -0.53    0.71
   1 -11  16   -0.24    0.71
   1 -11  17    2.69    0.64
   1 -11  17    4.51    0.64
  -1 -12  18   40.12    1.65
   1 -12 -18   40.12    1.70
  -1 -12  17    1.82    0.56
  -1 -12  17    0.62    0.69
   1 -12 -17    0.49    0.62
  -1 -12  16   23.15    1.35
   1 -12 -16   21.51    1.37
  -1 -12  15   56.64    2.28
  -1 -12  15   56.56    2.13
   1 -12 -15   52.92    2.36
   1 -12 -14   33.63    1.74
  -1 -12  14   32.87    1.60
  -1 -12  13   42.90    1.97
  -1 -12  13   41.20    1.77
  -1 -12  12   32.37    1.56
   1  12 -12   41.61    5.72
  -1  12  12   38.02    4.90
  -1 -12  12   35.66    1.70
  -1 -12  12   33.93    1.55
   1  12 -11   12.30    4.45
  -1  12  11   10.70    3.27
  -1 -12  11    9.96    0.92
  -1 -12  11   12.06    0.96
  -1 -12  11   12.28    1.07
  -1  12  10  100.16    7.54
  -1 -12  10  105.06    3.53
  -1 -12  10  102.64    3.45
   1  12 -10   97.08    8.15
  -1 -12   9    6.12    0.74
  -1 -12   9    7.16    0.83
   1  12  -8    1.19    3.79
  -1  12   8    0.49    2.22
  -1 -12   8    0.94    0.60
  -1 -12   8    1.27    0.66
  -1  12   7   29.23    3.91
   1  12  -7   32.37    4.67
  -1 -12   7   28.83    1.30
  -1 -12   7   28.19    1.33
   1  12  -6    0.66    3.04
   1  12  -6    5.96    3.16
  -1  12   6    0.44    2.26
  -1 -12   6    1.28    0.57
  -1 -12   6    2.36    0.61
  -1  12   5  332.27   14.70
   1  12  -5  323.01   14.96
   1  12  -5  345.11   14.70
  -1 -12   5  348.94   10.25
  -1 -12   5  356.64   10.31
   1  12  -4   25.17    4.16
  -1 -12   4   28.92    1.25
   1  12  -4   28.89    3.99
  -1 -12   4   28.94    1.17
   1  12  -3   32.21    3.92
   1  12  -3   29.24    4.23
  -1 -12   3   28.13    1.14
  -1 -12   3   30.50    1.26
   1  12  -2   77.17    5.58
   1 -12  -2   75.62    2.45
   1  12  -2   71.93    6.31
  -1 -12   2   73.12    2.37
  -1 -12   1    7.20    0.63
   1 -12  -1    6.93    0.59
   1  12  -1    4.25    2.65
   1  12  -1    6.00    3.36
  -1 -12   0  914.49   26.23
   1 -12   0  920.59   26.19
  -1  12  -1  103.14    7.58
  -1 -12  -1   99.55    3.19
  -1  12  -1   98.95    6.88
  -1 -12  -1   99.74    3.24
   1 -12   2   78.01    2.49
  -1  12  -2   79.43    6.71
  -1 -12  -2   74.27    2.43
  -1 -12  -2   74.40    2.51
   1 -12   2   73.82    2.37
  -1 -12  -2   69.64    2.52
  -1  12  -2   79.59    6.06
  -1 -12  -3   24.54    1.19
  -1  12  -3   21.91    4.21
  -1 -12  -3   24.39    1.09
  -1  12  -3   25.33    4.01
   1 -12   3   26.05    1.07
   1 -12   3   28.17    1.16
   1 -12   4    5.19    0.63
  -1 -12  -4    5.36    0.65
   1 -12   4    5.96    0.59
  -1 -12  -4    5.16    0.64
   1  12   4    5.53    2.18
  -1  12  -4    5.26    2.95
  -1 -12  -4    5.01    0.70
  -1 -12  -5  140.62    4.55
  -1  12  -5  160.82    8.97
   1 -12   5  145.27    4.48
   1 -12   5  148.16    4.52
   1  12   5  144.63    8.28
  -1 -12  -5  146.10    4.69
  -1 -12  -6   90.36    3.28
  -1  12  -6   98.59    7.25
   1 -12   6   99.52    3.22
   1 -12   6  102.25    3.26
   1  12   6   93.71    6.56
  -1 -12  -6  106.72    3.51
  -1 -12  -7  106.26    3.81
  -1  12  -7  125.57    8.24
   1 -12   7  116.44    3.76
   1 -12   7  121.25    3.74
   1  12   7  103.33    7.23
  -1  12  -7  109.25    8.05
  -1 -12  -7  120.74    4.03
   1 -12   8   -0.08    0.63
  -1  12  -8   -0.51    2.96
  -1 -12  -8    3.27    0.95
  -1  12  -8   -0.26    3.02
   1  12   8    2.08    2.08
   1 -12   8    0.22    0.64
   1 -12   9   52.76    2.06
  -1  12  -9   53.37    6.10
   1  12   9   51.59    5.17
   1 -12   9   54.17    2.11
   1 -12  10  344.03   10.02
  -1 -12 -10  319.87   10.04
   1  12  10  339.05   15.30
  -1  12 -10  324.35   15.69
   1 -12  10  341.68   10.07
   1 -12  11    2.96    0.85
  -1 -12 -11    3.51    0.91
   1  12  11    6.95    2.63
  -1  12 -11    4.09    3.41
   1 -12  11    3.15    0.81
  -1  12 -11    3.35    3.16
  -1  12 -12   72.73    7.20
   1 -12  12   84.87    3.06
   1 -12  12   79.92    2.90
   1  12  12   81.65    6.70
   1 -12  12   87.17    3.02
  -1 -12 -12   87.05    3.30
   1 -12  13   28.46    1.53
   1 -12  13   28.90    1.50
  -1 -12 -13   28.75    1.67
  -1 -12 -14  123.85    4.35
   1 -12  14  125.17    4.16
  -1 -12 -15   17.10    1.25
   1 -12  15   19.96    1.21
   1 -12  16    2.98    0.65
  -1 -12 -16    2.19    0.69
   1 -12  16    3.48    0.69
   1 -12  17    4.17    0.60
   1 -12  17    4.80    0.60
  -1 -13  18   32.39    1.32
  -1 -13  18   33.80    1.28
  -1 -13  17   14.50    0.84
   1 -13 -17   13.54    0.94
  -1 -13  17   11.93    0.89
  -1 -13  16   17.97    1.17
   1 -13 -16   17.94    1.22
  -1 -13  15  262.89    8.06
   1 -13 -15  264.94    8.23
  -1 -13  14    0.68    0.84
   1 -13 -14    1.17    0.86
  -1 -13  13  124.49    4.07
  -1 -13  13  117.72    4.05
   1 -13 -13  125.87    4.39
  -1 -13  13  130.41    4.22
  -1 -13  12    8.58    0.92
  -1 -13  12    9.61    1.03
   1  13 -12    6.41    3.65
  -1 -13  12    9.45    0.88
   1  13 -12   12.49    4.05
  -1  13  12   10.63    3.12
  -1 -13  11   33.85    1.62
  -1 -13  11   31.50    1.52
   1  13 -11   28.90    5.10
  -1  13  11   30.46    4.38
  -1 -13  11   31.84    1.51
  -1 -13  10  127.99    4.23
   1  13 -10  147.21    9.75
  -1  13  10  131.99    8.88
  -1 -13  10  126.25    4.15
  -1 -13   9   71.12    2.63
  -1 -13   9   74.60    2.59
   1  13  -9   56.56    6.38
  -1  13   9   72.98    6.42
   1  13  -9   72.68    6.78
   1  13  -8    4.83    3.26
  -1 -13   8    5.13    0.72
   1  13  -8   10.45    3.70
  -1  13   8    7.47    2.90
  -1 -13   8    5.01    0.75
  -1 -13   7   67.47    2.38
  -1 -13   7   67.97    2.42
  -1  13   7   63.54    5.90
   1  13  -7   59.39    6.20
   1  13  -7   71.81    6.43
  -1 -13   6  163.59    4.97
   1  13  -6  154.29    9.37
   1  13  -6  142.96    9.41
  -1  13   6  151.70    9.20
  -1 -13   6  160.56    5.02
   1  13  -5  526.00   19.99
  -1 -13   5  518.03   14.78
  -1  13   5  500.19   19.93
   1  13  -5  512.20   20.62
  -1 -13   5  509.86   15.02
   1 -13  -5  492.77   14.80
  -1 -13   5  521.26   14.85
  -1 -13   4   45.51    1.67
  -1 -13   4   47.42    1.78
   1  13  -4   43.33    4.79
   1  13  -4   43.88    5.32
   1  13  -3   61.94    5.43
   1  13  -3   54.86    5.88
  -1 -13   3   60.86    2.05
   1  13  -2  297.87   12.63
  -1 -13   2  272.41    8.08
   1 -13  -2  278.73    8.19
  -1 -13   2  278.67    8.18
   1  13  -2  279.50   13.62
   1 -13  -1  524.59   15.07
  -1 -13   1  519.86   15.09
   1  13  -1  506.89   20.83
  -1 -13   0   92.06    2.98
   1 -13   0   91.22    2.93
  -1 -13  -1   61.34    2.18
  -1 -13  -1   62.78    2.23
  -1  13  -1   68.22    6.72
  -1  13  -2   41.77    5.50
  -1 -13  -2   39.36    1.61
  -1 -13  -2   40.28    1.52
   1 -13   2   41.12    1.47
  -1  13  -2   38.13    4.88
  -1 -13  -2   42.34    1.66
   1 -13   3   74.92    2.42
  -1  13  -3   70.10    6.55
   1 -13   3   68.98    2.31
  -1 -13  -3   66.17    2.35
  -1 -13  -3   72.08    2.52
  -1  13  -3   72.39    6.18
  -1  13  -4   45.96    5.15
   1 -13   4   43.22    1.67
   1 -13   4   44.51    1.62
  -1 -13  -4   44.82    1.71
  -1 -13  -4   44.01    1.68
  -1 -13  -4   39.37    1.78
   1  13   4   44.14    4.49
  -1  13  -5  252.76   12.29
   1 -13   5  238.14    7.15
   1 -13   5  240.11    7.12
  -1 -13  -5  234.17    7.21
  -1 -13  -5  235.32    7.35
   1  13   5  262.44   11.90
   1 -13   6    3.16    0.61
  -1 -13  -6    2.17    0.74
   1 -13   6    3.07    0.61
  -1 -13  -6    1.86    0.66
   1  13   6    2.27    2.06
  -1  13  -6   -0.74    3.21
   1 -13   7   62.48    2.21
  -1 -13  -7   57.36    2.28
   1 -13   7   58.82    2.17
  -1 -13  -7   57.71    2.42
   1  13   7   65.05    5.61
  -1  13  -7   62.10    6.37
  -1  13  -7   70.21    6.49
  -1  13  -8   14.10    3.99
   1 -13   8   12.32    0.93
   1 -13   8    9.72    0.87
  -1  13  -8   10.20    3.89
   1  13   8    8.33    2.67
  -1 -13  -8   12.13    1.13
   1 -13   9    3.28    0.73
  -1  13  -9    1.71    3.04
   1 -13   9    3.72    0.77
  -1 -13  -9    3.68    0.96
   1  13   9    2.79    2.46
  -1  13  -9    1.44    3.26
   1 -13  10    9.49    0.96
   1 -13  10    9.99    0.95
  -1  13 -10    8.43    3.52
   1  13  10   11.09    2.92
  -1 -13 -10   10.42    0.96
   1 -13  11   -0.65    0.77
  -1  13 -11   -2.03    3.49
   1 -13  11   -0.23    0.76
   1  13  11   -0.78    2.24
  -1 -13 -12    0.40    0.88
   1 -13  12    1.39    0.79
   1 -13  12    1.39    0.69
   1 -13  12    1.06    0.80
   1 -13  13  164.33    5.35
   1 -13  13  174.82    5.36
  -1 -13 -13  163.67    5.59
   1 -13  14   10.00    0.99
   1 -13  14   10.11    0.97
  -1 -13 -14    9.45    1.07
  -1 -13 -15  212.39    6.71
   1 -13  15  213.39    6.50
   1 -13  16    3.02    0.61
   1 -13  16    2.64    0.61
   1 -13  17    2.99    0.52
  -1 -14  17   17.78    0.98
   1 -14 -17   18.97    1.03
  -1 -14  17   19.32    0.95
   1 -14 -16    5.35    0.76
  -1 -14  16    5.48    0.74
  -1 -14  15  111.28    3.67
   1 -14 -15  106.75    3.80
  -1 -14  14  127.28    4.20
   1 -14 -14  134.52    4.52
  -1 -14  14  132.58    4.32
  -1 -14  13    6.16    0.96
  -1 -14  13    6.18    0.82
  -1 -14  13    5.34    0.79
  -1  14  12   10.76    3.15
   1  14 -12   10.46    4.04
  -1 -14  12   11.29    0.95
  -1 -14  12    8.55    0.90
  -1 -14  12    8.91    1.02
  -1 -14  11   28.07    1.52
  -1 -14  11   28.44    1.43
  -1 -14  11   30.19    1.48
   1 -14 -11   32.13    1.78
  -1  14  11   30.33    4.50
   1  14 -11   29.43    5.18
  -1 -14  10   17.07    1.11
  -1 -14  10   16.49    1.17
  -1 -14  10   18.27    1.15
   1  14 -10   13.51    4.17
  -1  14  10   14.65    3.45
  -1 -14   9    6.15    0.79
  -1 -14   9    5.98    0.82
   1  14  -9    5.45    3.43
   1  14  -9    2.55    3.62
  -1  14   9    4.17    2.43
   1  14  -8    2.05    3.45
  -1  14   8    2.71    2.34
   1  14  -8    5.41    3.38
  -1 -14   8    2.35    0.70
  -1 -14   8    2.99    0.69
  -1 -14   7  223.80    6.83
   1  14  -7  200.80   12.20
  -1  14   7  224.92   11.98
  -1 -14   7  229.70    6.89
   1  14  -7  212.46   11.78
   1  14  -6    2.76    3.16
  -1 -14   6    4.74    0.68
  -1 -14   6    5.20    0.73
  -1  14   6    6.14    2.66
   1  14  -6    6.32    3.34
  -1  14   5   47.97    5.05
   1  14  -5   47.17    5.83
   1 -14  -5   48.14    1.89
  -1 -14   5   53.76    1.96
   1  14  -5   48.87    5.48
  -1 -14   5   51.35    1.86
  -1 -14   4    8.69    0.69
  -1 -14   4    7.76    0.91
   1  14  -4    7.34    3.22
   1  14  -4    6.99    3.62
   1  14  -3    0.54    3.58
   1 -14  -3    1.96    0.64
  -1 -14   3    0.29    0.73
  -1 -14   3    0.50    0.51
   1  14  -3    0.22    2.81
  -1 -14   3    0.55    0.47
  -1 -14   2    3.22    0.61
   1 -14  -2    4.07    0.63
   1  14  -2    2.99    3.49
   1  14  -2    5.30    2.87
   1 -14  -1   39.35    1.55
  -1 -14   1   40.63    1.58
  -1 -14   0 1119.62   32.14
   1 -14   0 1128.60   32.10
  -1 -14  -1   -0.25    0.58
  -1 -14  -1    0.20    0.61
   1 -14   1    0.19    0.50
  -1  14  -2    2.57    3.75
  -1 -14  -2    0.96    0.52
  -1 -14  -2    0.47    0.52
  -1  14  -3  188.37   10.72
  -1  14  -3  186.72   11.25
  -1 -14  -3  181.13    5.62
   1 -14   3  189.14    5.55
  -1 -14  -3  180.41    5.77
   1  14   3  185.80    9.90
  -1  14  -4  105.96    7.90
   1 -14   4  115.02    3.66
  -1  14  -4  108.43    8.51
  -1 -14  -4  112.42    3.70
   1 -14   4  115.02    3.59
  -1 -14  -4  109.48    3.80
   1  14   4  117.77    7.65
   1 -14   5   54.54    2.01
  -1  14  -5   57.92    6.08
   1 -14   5   55.85    1.97
  -1 -14  -5   52.47    2.06
  -1 -14  -5   51.22    2.16
   1  14   5   51.33    5.06
  -1  14  -6    6.17    3.48
   1 -14   6    8.67    0.77
   1 -14   6    9.11    0.81
  -1 -14  -6    6.02    0.87
  -1 -14  -6    7.65    0.86
  -1 -14  -7   26.72    1.44
   1 -14   7   30.47    1.38
   1 -14   7   30.25    1.37
   1  14   7   28.07    4.17
  -1  14  -7   33.17    5.05
  -1 -14  -7   29.48    1.61
  -1  14  -8    0.90    3.28
   1 -14   8    0.16    0.65
  -1 -14  -8    0.03    0.83
   1 -14   8    0.56    0.65
  -1  14  -8   -2.61    3.67
   1  14   8    0.26    2.09
  -1  14  -9    2.43    3.39
   1 -14   9    2.21    0.75
  -1 -14  -9    3.10    0.87
   1  14   9    2.88    2.35
  -1  14  -9    2.09    3.24
   1 -14   9    2.56    0.75
   1 -14  10    6.14    0.86
  -1  14 -10    4.26    3.45
   1 -14  10    3.87    0.82
  -1 -14 -10    6.42    1.04
  -1 -14 -10    5.37    0.85
  -1  14 -10    4.25    3.48
   1  14  10    3.39    2.26
  -1  14 -11    2.10    3.20
   1 -14  11    1.39    0.76
   1  14  11    1.55    2.15
   1 -14  11    1.31    0.75
   1 -14  12   85.05    2.87
   1 -14  12   80.51    2.84
  -1 -14 -13  105.46    3.93
   1 -14  13  106.44    3.67
  -1 -14 -14  121.31    4.34
   1 -14  14  134.76    4.17
   1 -14  14  125.85    4.11
  -1 -14 -15   -0.88    0.72
   1 -14  15    0.49    0.58
   1 -14  16   28.03    1.15
  -1 -15  17    6.89    0.59
  -1 -15  17    6.04    0.55
  -1 -15  16    0.21    0.55
   1 -15 -16   -0.88    0.58
   1 -15 -15  100.39    3.55
  -1 -15  15  102.11    3.42
  -1 -15  15  106.37    3.37
  -1 -15  14    0.53    0.63
  -1 -15  14    1.24    0.75
  -1 -15  13   40.00    1.66
  -1 -15  13   39.58    1.75
  -1 -15  13   37.74    1.68
  -1 -15  12  127.29    4.10
  -1 -15  12  130.03    4.21
   1 -15 -12  119.92    4.37
  -1 -15  12  125.88    4.17
   1  15 -11   65.51    6.95
  -1 -15  11   73.78    2.70
  -1 -15  11   74.73    2.63
  -1 -15  11   72.70    2.71
  -1  15  11   67.46    6.34
   1 -15 -11   70.33    2.88
   1  15 -10   99.84    8.40
  -1 -15  10  105.01    3.59
  -1 -15  10  107.14    3.52
   1 -15 -10   99.29    3.77
  -1  15  10  102.19    7.96
  -1 -15  10  107.86    3.61
  -1 -15   9  106.56    3.57
   1  15  -9  109.16    8.54
  -1 -15   9  106.33    3.49
   1 -15  -9   99.26    3.75
   1  15  -9   99.75    8.60
  -1  15   9  100.34    7.83
   1  15  -8   24.02    5.08
  -1 -15   8   26.49    1.35
  -1 -15   8   25.12    1.27
   1 -15  -8   26.86    1.57
   1  15  -8   20.44    4.52
  -1  15   8   20.90    3.81
   1  15  -7   39.61    5.78
  -1 -15   7   44.49    1.75
  -1 -15   7   42.81    1.82
   1 -15  -7   45.74    1.99
   1  15  -7   37.21    5.45
  -1  15   7   43.01    5.15
  -1  15   6   61.14    6.06
   1  15  -6   60.10    6.88
   1  15  -6   66.99    6.37
  -1 -15   6   66.21    2.33
   1 -15  -6   63.83    2.54
  -1 -15   6   67.27    2.42
   1  15  -5    6.31    3.19
  -1  15   5    9.89    2.99
  -1 -15   5   11.19    0.81
   1 -15  -5   11.32    0.86
   1  15  -5    7.52    3.94
   1 -15  -5   16.51    1.13
   1  15  -4    2.09    3.61
  -1  15   4    3.67    2.26
   1  15  -4    1.23    3.07
   1 -15  -4    2.53    0.66
  -1 -15   4    2.76    0.82
  -1 -15   4    2.35    0.62
  -1 -15   4    3.10    0.56
   1  15  -3   15.57    3.86
  -1 -15   3   14.67    0.85
  -1 -15   3   18.32    1.17
   1 -15  -3   16.30    0.98
  -1 -15   3   16.69    0.97
   1  15  -3   14.73    4.46
   1 -15  -2  244.09    7.27
  -1 -15   2  249.66    7.26
  -1 -15   2  225.14    7.39
  -1 -15   1  139.48    4.42
   1 -15  -1  142.31    4.42
  -1 -15   1  139.55    4.61
  -1 -15   0  128.93    4.05
   1 -15   0  129.87    4.00
  -1 -15   0  117.47    4.19
  -1 -15  -1   14.29    0.96
   1 -15   1   14.12    0.88
  -1 -15  -2    0.98    0.55
   1 -15   2    0.75    0.54
  -1 -15  -2   -0.30    0.62
  -1 -15  -3  307.05    9.41
   1 -15   3  316.08    9.15
  -1  15  -3  305.37   15.87
  -1 -15  -3  309.56    9.25
   1  15   3  321.85   14.39
  -1  15  -4    6.09    3.59
   1  15   4    4.44    2.47
   1 -15   4    5.94    0.65
  -1  15  -4    4.67    3.69
  -1 -15  -4    5.62    0.76
  -1 -15  -4    5.59    0.80
  -1 -15  -5   16.19    1.08
  -1 -15  -5   14.75    1.11
   1 -15   5   16.97    0.95
  -1  15  -5   12.98    3.99
   1  15   5   18.90    3.49
   1 -15   6   34.38    1.52
   1 -15   6   34.30    1.48
  -1 -15  -6   34.30    1.61
  -1 -15  -6   35.14    1.71
  -1  15  -6   35.05    5.38
   1  15   6   34.41    4.53
   1 -15   7    2.13    0.69
  -1 -15  -7    2.36    0.79
   1 -15   7    2.19    0.68
  -1 -15  -7    2.63    0.78
  -1  15  -7   -0.60    3.80
   1  15   7    1.57    2.14
  -1 -15  -8  365.73   11.12
   1 -15   8  368.57   10.78
  -1  15  -8  344.14   17.03
  -1  15  -8  335.46   17.17
   1  15   8  355.71   16.23
   1 -15   8  360.55   10.79
  -1  15  -9   28.02    5.06
   1 -15   9   31.70    1.48
   1 -15   9   29.51    1.44
  -1 -15  -9   29.20    1.71
  -1  15  -9   30.02    5.22
   1  15   9   26.99    4.28
  -1 -15 -10   18.01    1.16
  -1  15 -10   16.62    4.24
   1 -15  10   17.99    1.15
   1  15  10   12.18    3.13
  -1  15 -10   12.66    4.16
   1 -15  10   18.47    1.13
  -1 -15 -10   18.30    1.35
  -1 -15 -11    4.14    0.96
   1 -15  11    6.09    0.83
   1 -15  11    5.31    0.79
   1 -15  11    4.99    0.86
   1 -15  12    5.35    0.80
   1 -15  12    4.19    0.78
   1 -15  12    4.33    0.75
   1 -15  13   57.90    2.17
   1 -15  13   59.46    2.21
   1 -15  14    0.71    0.64
   1 -15  14    0.06    0.57
  -1 -15 -14   -0.33    0.71
   1 -15  15   22.77    1.05
   1 -15  15   24.51    1.14
  -1 -16  16    9.04    0.64
   1 -16 -16    7.05    0.68
  -1 -16  15   29.05    1.25
  -1 -16  14   34.59    1.45
  -1 -16  14   34.58    1.53
  -1 -16  13    6.52    0.81
   1 -16 -13    5.14    0.84
  -1 -16  13    5.62    0.84
  -1 -16  13    7.60    0.76
  -1 -16  12    6.21    0.87
  -1 -16  12    8.07    0.82
   1 -16 -12    6.28    0.93
  -1 -16  12    8.91    0.89
  -1 -16  11    3.06    0.69
   1 -16 -11    2.62    0.84
  -1 -16  11    3.44    0.76
  -1 -16  11    3.21    0.81
   1  16 -10  113.16    9.30
  -1  16  10   99.39    7.82
   1  16 -10   94.88    8.32
  -1 -16  10  113.57    3.59
  -1 -16  10  109.90    3.66
   1 -16 -10   95.81    3.79
  -1 -16  10  108.50    3.67
  -1  16   9  113.27    8.41
   1  16  -9  109.49    9.40
  -1 -16   9  126.74    4.11
   1  16  -9  117.99    9.08
  -1 -16   9  121.11    4.01
  -1 -16   9  127.84    4.13
   1 -16  -9  119.93    4.29
   1  16  -8   46.77    6.04
   1  16  -8   46.30    6.64
  -1 -16   8   61.37    2.29
  -1  16   8   58.27    5.95
  -1 -16   8   57.46    2.19
   1 -16  -8   60.02    2.45
   1  16  -7  141.60   10.35
  -1  16   7  143.52    9.48
  -1 -16   7  146.68    4.64
   1  16  -7  147.43    9.93
   1 -16  -7  148.31    4.91
  -1 -16   6   33.55    1.46
   1  16  -6   24.37    4.71
  -1  16   6   30.30    4.48
   1  16  -6   32.63    5.69
   1 -16  -6   36.18    1.69
   1  16  -5  470.72   20.36
   1  16  -5  460.97   21.44
  -1 -16   5  507.31   14.50
  -1 -16   5  504.03   14.42
  -1  16   5  502.21   20.80
   1 -16  -5  487.83   14.50
   1 -16  -5  483.37   14.64
  -1 -16   4   22.19    1.43
  -1 -16   4   30.63    1.34
  -1 -16   4   29.01    1.23
   1 -16  -4   25.26    1.34
   1  16  -4   26.83    4.73
  -1  16   4   27.07    4.27
   1  16  -4   26.55    5.30
  -1 -16   3   59.29    2.40
   1  16  -3   59.05    7.01
  -1 -16   3   62.69    2.25
  -1 -16   2    0.85    0.76
  -1 -16   2    1.20    0.63
  -1 -16   1   58.46    2.41
  -1 -16   1   63.66    2.29
   1 -16  -1   64.75    2.28
   1 -16   0    2.18    0.61
  -1 -16   0    2.25    0.69
  -1 -16  -1   12.77    0.89
   1 -16   1   15.09    0.91
   1 -16   2  120.55    3.77
  -1 -16  -2  114.99    3.76
  -1 -16  -2  113.65    3.90
  -1 -16  -3  242.42    7.42
   1 -16   3  247.84    7.39
  -1 -16  -3  241.66    7.58
   1  16   3  252.71   12.63
  -1 -16  -3  248.34    7.49
   1 -16   4  258.92    7.63
  -1  16  -4  257.35   14.69
  -1 -16  -4  248.68    7.92
   1  16   4  265.38   13.05
  -1 -16  -4  258.55    7.82
   1 -16   5   14.85    0.91
  -1  16  -5   11.46    4.64
  -1 -16  -5   12.58    1.07
   1  16   5   12.68    3.28
  -1 -16  -5   14.34    1.04
  -1  16  -6  105.85    8.62
  -1 -16  -6  100.59    3.71
   1 -16   6  108.03    3.45
   1  16   6  113.26    7.97
  -1 -16  -6  104.03    3.60
   1 -16   7    0.23    0.63
   1  16   7   -1.07    2.21
  -1  16  -7   -1.87    3.81
  -1 -16  -7   -0.28    0.79
   1 -16   8  104.76    3.51
  -1  16  -8   95.47    8.58
   1  16   8  104.54    7.71
   1 -16   8  108.09    3.50
  -1  16  -8  100.90    8.47
  -1 -16  -8   99.84    3.76
  -1  16  -9   43.21    6.09
  -1 -16  -9   45.64    2.14
  -1  16  -9   43.11    5.96
   1  16   9   39.06    4.86
   1 -16   9   48.60    1.89
   1 -16   9   45.15    1.87
   1 -16  10   20.29    1.15
  -1 -16 -10   19.69    1.19
  -1 -16 -10   18.83    1.38
   1 -16  10   20.67    1.17
   1 -16  11   40.19    1.68
   1 -16  11   36.94    1.64
   1 -16  11   39.97    1.76
  -1 -16 -11   39.49    1.92
   1 -16  12    0.77    0.65
   1 -16  12    0.73    0.68
   1 -16  12    0.05    0.63
  -1 -16 -12   -0.35    0.76
   1 -16  13   85.02    2.94
   1 -16  13   93.27    3.01
   1 -16  14   14.00    0.88
   1 -16  15   14.08    0.81
   1 -17 -15   -0.72    0.55
  -1 -17  15    0.26    0.47
  -1 -17  15   -0.73    0.49
  -1 -17  14   44.85    1.69
  -1 -17  14   44.69    1.65
  -1 -17  13   15.38    0.92
  -1 -17  13   13.84    1.00
   1 -17 -13   13.48    1.04
  -1 -17  12   30.60    1.46
   1 -17 -12   29.42    1.55
  -1 -17  12   29.94    1.35
  -1 -17  11   19.62    1.18
  -1 -17  11   18.93    1.06
  -1 -17  10    6.38    0.75
  -1 -17  10    5.67    0.84
   1 -17 -10    3.57    0.84
  -1 -17   9   57.48    2.22
   1 -17  -9   50.44    2.29
  -1 -17   9   55.61    2.08
  -1  17   8  221.21   12.19
   1 -17  -8  212.54    6.97
   1  17  -8  213.96   13.37
   1  17  -8  223.40   12.75
  -1 -17   8  225.24    6.72
  -1  17   7   93.32    7.82
  -1 -17   7  109.12    3.64
   1 -17  -7  111.70    3.83
   1  17  -7  102.65    9.21
   1  17  -7  102.11    8.49
  -1 -17   7  108.78    3.56
  -1  17   6   65.19    6.42
   1 -17  -6   73.54    2.74
  -1 -17   6   71.74    2.58
   1  17  -6   65.77    6.75
  -1 -17   6   70.23    2.47
  -1  17   5   30.62    4.61
   1 -17  -5   30.57    1.56
  -1 -17   5   33.15    1.50
   1 -17  -5   33.76    1.51
   1  17  -5   27.66    5.70
  -1 -17   5   33.66    1.40
  -1 -17   4    0.24    0.53
  -1 -17   4    0.67    0.65
  -1  17   4   -0.59    2.45
   1 -17  -4    0.80    0.64
   1 -17  -4    0.11    0.65
  -1 -17   3    2.80    0.69
  -1 -17   3    2.26    0.81
  -1 -17   2    1.97    0.67
  -1 -17   1    0.36    0.66
   1 -17  -1    0.51    0.62
   1 -17   0    9.90    0.85
  -1 -17   0    8.67    0.89
   1 -17   1    0.26    0.58
  -1 -17  -1   -0.31    0.62
   1  17   2   33.94    4.57
  -1 -17  -2   33.95    1.38
  -1 -17  -2   31.59    1.44
   1 -17   2   31.19    1.41
   1 -17   3   27.17    1.28
  -1 -17  -3   26.10    1.35
   1 -17   4  105.17    3.39
  -1 -17  -4  101.94    3.48
   1  17   4  111.63    8.00
  -1 -17  -4   95.37    3.55
   1 -17   5  141.52    4.43
   1 -17   5  139.02    4.33
  -1 -17  -5  133.49    4.52
   1  17   5  132.59    8.93
  -1 -17  -5  138.40    4.64
   1 -17   6   67.93    2.36
  -1 -17  -6   65.58    2.54
   1  17   6   71.59    6.35
  -1 -17  -6   66.39    2.66
   1  17   7  131.18    8.93
  -1 -17  -7  139.18    4.78
   1 -17   7  142.17    4.46
  -1 -17  -8  375.08   11.67
   1 -17   8  391.27   11.36
   1  17   8  396.45   17.16
  -1  17  -8  369.82   18.51
  -1 -17  -9   25.87    1.38
  -1 -17  -9   23.36    1.50
   1 -17   9   27.45    1.31
   1 -17  10    5.19    0.84
  -1 -17 -10    6.11    0.79
   1 -17  10    5.96    0.78
  -1 -17 -10    5.34    0.91
   1 -17  11    3.53    0.70
   1 -17  11    3.11    0.78
  -1 -17 -11    2.73    0.79
  -1 -17 -12   61.54    2.44
   1 -17  12   57.02    2.28
   1 -17  13    0.77    0.58
   1 -17  14    2.38    0.53
  -1 -18  14    1.42    0.51
  -1 -18  14    1.79    0.52
   1 -18 -14    1.09    0.52
  -1 -18  13   83.93    2.82
  -1 -18  13   88.52    2.77
  -1 -18  13   90.44    2.73
   1 -18 -12    4.32    0.75
  -1 -18  12    5.96    0.71
  -1 -18  12    5.76    0.69
  -1 -18  11   28.34    1.31
  -1 -18  11   29.03    1.39
  -1 -18  11   28.05    1.26
  -1 -18  10   24.44    1.23
  -1 -18  10   24.51    1.30
  -1 -18  10   24.34    1.18
  -1 -18   9  171.57    5.23
  -1 -18   9  171.46    5.32
  -1 -18   9  167.31    5.15
  -1 -18   8  132.72    4.22
   1 -18  -8  127.23    4.40
  -1 -18   8  128.73    4.13
   1  18  -7   11.47    4.46
  -1 -18   7   13.84    1.08
  -1 -18   7   13.04    1.01
  -1  18   7   13.03    3.34
  -1 -18   7   14.79    0.93
   1 -18  -7   11.94    1.05
   1 -18  -6   77.89    3.00
  -1  18   6   81.07    7.19
  -1 -18   6   85.26    2.90
  -1 -18   6   83.19    2.78
   1  18  -6   76.47    8.04
   1 -18  -5  107.72    3.80
  -1  18   5  106.33    8.19
  -1 -18   5  117.58    3.72
  -1 -18   5  109.25    3.56
   1 -18  -5  110.75    3.70
  -1  18   4   79.73    7.11
  -1 -18   4   85.31    2.97
   1 -18  -4   85.74    2.98
  -1 -18   3  136.73    4.37
  -1  18   3  110.87    8.66
  -1 -18   2   17.58    1.12
  -1 -18   1   75.58    2.73
  -1 -18   0  147.79    4.67
   1 -18   0  146.02    4.68
  -1 -18  -1  187.98    5.71
   1 -18   1  187.43    5.75
  -1 -18  -1  179.57    5.72
   1 -18   2    1.99    0.67
  -1 -18  -2    2.29    0.70
   1  18   2   -0.28    2.42
  -1 -18  -3   13.28    1.02
   1 -18   3   13.91    0.93
  -1 -18  -4    9.81    0.94
   1  18   4    8.26    2.93
   1 -18   4   10.69    0.86
   1  18   5   73.87    6.55
   1 -18   5   73.91    2.61
   1 -18   5   73.29    2.49
  -1 -18  -5   73.06    2.73
  -1 -18  -6   59.31    2.41
   1  18   6   54.76    5.72
   1 -18   6   60.74    2.12
  -1 -18  -6   58.43    2.31
   1 -18   6   58.23    2.21
  -1 -18  -7    3.37    0.81
   1 -18   7    5.20    0.77
   1 -18   7    5.20    0.69
   1 -18   8   16.05    0.98
  -1 -18  -8   13.57    1.15
   1 -18   9    8.43    0.92
  -1 -18  -9    8.15    0.94
   1 -18   9    9.55    0.80
  -1 -18  -9    8.96    0.89
   1 -18  10    4.58    0.68
   1 -18  10    4.41    0.80
  -1 -18 -10    2.72    0.75
   1 -18  11   26.06    1.20
   1 -18  11   23.83    1.29
   1 -18  12   -0.96    0.69
   1 -18  12    0.50    0.55
   1 -18  12   -0.03    0.57
   1 -18  13   26.20    1.18
   1 -18  13   29.94    1.20
  -1 -19  14   54.46    1.86
  -1 -19  13   40.44    1.50
  -1 -19  13   38.56    1.51
  -1 -19  12   28.74    1.22
  -1 -19  12   29.87    1.35
  -1 -19  12   28.28    1.25
  -1 -19  11   15.40    0.92
  -1 -19  11   14.06    0.86
  -1 -19  11   16.02    1.01
  -1 -19  10   -0.01    0.57
   1 -19 -10   -0.38    0.68
  -1 -19  10    0.04    0.63
  -1 -19  10    0.51    0.59
  -1 -19   9    5.99    0.73
  -1 -19   9    5.86    0.67
   1 -19  -9    4.98    0.77
  -1 -19   8   49.20    1.87
   1 -19  -8   44.39    1.97
  -1 -19   8   45.55    1.77
  -1 -19   7   18.83    1.09
   1 -19  -7   19.81    1.20
  -1 -19   7   18.46    1.16
  -1 -19   7   17.54    0.99
   1 -19  -6   14.79    1.03
  -1 -19   6   15.54    0.91
  -1 -19   6   15.73    1.03
  -1 -19   6   16.14    1.12
  -1 -19   5   16.49    1.12
  -1 -19   5   16.46    1.06
  -1 -19   4    7.14    0.85
   1 -19  -4    6.24    0.81
  -1 -19   4    6.32    0.88
  -1  19   3   85.07    7.43
  -1 -19   3   94.53    3.22
   1 -19  -3   93.37    3.21
  -1 -19   2   27.36    1.42
  -1 -19   2   28.67    1.43
  -1 -19   1    4.07    0.73
  -1 -19   1    4.67    0.77
  -1 -19   0   60.89    2.28
   1 -19   0   59.11    2.20
  -1 -19   0   66.16    2.30
   1  19   1   13.12    3.23
  -1 -19  -1   15.21    0.96
   1 -19   1   15.02    1.00
  -1 -19  -1   14.04    1.00
   1  19   2  219.08   12.25
   1 -19   2  229.73    7.13
  -1 -19  -2  241.42    7.24
   1  19   3  130.67    8.81
   1 -19   3  125.49    4.05
  -1 -19  -3  124.65    4.15
   1  19   4   63.36    5.98
  -1 -19  -4   63.15    2.43
   1 -19   4   63.25    2.31
   1 -19   5   86.10    2.91
  -1 -19  -5   82.13    2.99
   1 -19   6   48.33    1.88
   1 -19   7   51.50    1.95
   1 -19   7   50.40    1.87
   1 -19   8   52.75    2.01
   1 -19   8   56.55    2.17
   1 -19   8   51.68    1.93
  -1 -19  -9   17.47    1.06
   1 -19   9   18.83    1.04
   1 -19   9   19.25    1.17
   1 -19   9   17.96    0.97
   1 -19  10    1.22    0.55
   1 -19  10    2.08    0.70
   1 -19  10    1.24    0.57
   1 -19  11   77.00    2.62
   1 -19  11   74.45    2.70
   1 -19  11   82.00    2.61
   1 -19  12   12.24    0.77
   1 -19  12   12.44    0.78
  -1 -20  12   68.23    2.34
  -1 -20  12   66.04    2.25
  -1 -20  12   65.58    2.20
  -1 -20  11   37.26    1.55
  -1 -20  11   37.50    1.48
  -1 -20  11   37.02    1.42
  -1 -20  10    1.34    0.63
  -1 -20  10    0.45    0.51
  -1 -20  10    0.34    0.55
  -1 -20   9    0.83    0.53
  -1 -20   9   -0.27    0.58
  -1 -20   8    0.81    0.51
  -1 -20   8    1.00    0.61
  -1 -20   7   27.12    1.30
  -1 -20   7   25.87    1.34
  -1 -20   6    7.61    0.81
  -1 -20   6    8.42    0.88
  -1 -20   5   14.22    1.02
  -1 -20   5   14.09    0.99
   1 -20  -4  106.25    3.60
  -1 -20   4  108.33    3.61
  -1 -20   4  112.18    3.68
   1 -20  -3    0.02    0.62
  -1 -20   3    0.38    0.68
  -1 -20   3    0.04    0.67
  -1 -20   2  244.32    7.22
  -1 -20   2  228.13    7.14
  -1 -20   1    1.40    0.68
  -1 -20   1    1.26    0.66
  -1 -20   0   82.26    2.91
  -1 -20   0   86.60    2.91
  -1 -20  -1  258.81    7.53
  -1 -20  -1  243.96    7.36
  -1 -20  -1  240.28    7.42
   1 -20   1  239.54    7.34
  -1 -20  -2   67.39    2.49
   1 -20   2   65.03    2.39
  -1 -20  -3   12.22    1.00
   1 -20   3   12.23    0.91
  -1 -20  -4   20.71    1.22
   1 -20   4   22.00    1.15
  -1 -20  -5    0.33    0.68
   1 -20   5    0.64    0.59
   1 -20   6    0.22    0.58
   1 -20   7   14.41    0.92
  -1 -20  -8   23.51    1.23
   1 -20   8   23.25    1.15
   1 -20   8   25.70    1.08
   1 -20   9    1.40    0.50
   1 -20   9    1.71    0.67
  -1 -20  -9    0.74    0.56
   1 -20   9    1.51    0.56
   1 -20  10    4.30    0.56
   1 -20  10    5.89    0.74
   1 -20  10    4.85    0.61
   1 -20  11    1.23    0.48
   1 -20  11    1.03    0.59
   1 -20  11    0.94    0.48
  -1 -21  11   22.51    1.09
  -1 -21  11   21.94    1.01
  -1 -21  10    4.52    0.65
  -1 -21  10    3.35    0.58
  -1 -21   9   47.00    1.77
  -1 -21   8   46.84    1.79
  -1 -21   8   47.27    1.86
  -1 -21   7  101.26    3.35
  -1 -21   7  102.97    3.42
  -1 -21   6    1.67    0.67
  -1 -21   6    1.07    0.61
  -1 -21   5   22.93    1.22
  -1 -21   5   22.86    1.20
  -1 -21   4    9.81    0.87
  -1 -21   4    9.88    0.86
  -1 -21   4    7.88    0.79
   1 -21  -3   20.22    1.12
  -1 -21   3   20.11    1.12
  -1 -21   3   21.17    1.17
   1 -21  -2   75.16    2.63
  -1 -21   2   74.73    2.63
  -1 -21   2   73.42    2.60
   1 -21  -1    7.26    0.73
  -1 -21   1    9.10    0.80
  -1 -21   1    8.91    0.83
  -1 -21   0    9.12    0.86
  -1 -21   0    7.37    0.80
  -1 -21   0    7.49    0.74
  -1 -21  -1   79.26    2.81
  -1 -21  -2  159.04    5.00
   1 -21   2  155.41    4.85
  -1 -21  -3  130.02    4.15
   1 -21   3  124.24    4.03
  -1 -21  -4    0.73    0.64
   1 -21   4    0.42    0.57
   1 -21   5   32.90    1.47
   1 -21   5   28.98    1.31
   1 -21   6   -0.28    0.65
   1 -21   6    0.91    0.54
   1 -21   7    9.74    0.87
   1 -21   7    8.56    0.73
  -1 -21  -8    2.34    0.59
   1 -21   8    1.92    0.53
   1 -21   9   16.05    0.97
   1 -21   9   14.56    0.82
   1 -21  10   29.30    1.28
   1 -21  10   28.18    1.13
  -1 -22  10   22.57    0.98
  -1 -22  10   20.74    0.98
  -1 -22   9   54.60    1.93
  -1 -22   9   55.45    1.93
  -1 -22   8   19.00    1.01
  -1 -22   8   17.71    0.95
  -1 -22   8   18.08    0.94
  -1 -22   7   66.63    2.32
  -1 -22   7   70.72    2.42
  -1 -22   7   66.57    2.33
  -1 -22   6   16.86    1.01
  -1 -22   6   17.43    0.96
  -1 -22   6   17.46    0.98
  -1 -22   5    2.53    0.62
  -1 -22   5    1.65    0.57
  -1 -22   4    9.00    0.76
  -1 -22   4    9.81    0.81
  -1 -22   3   81.13    2.79
  -1 -22   3   85.66    2.85
   1 -22  -2   79.93    2.70
  -1 -22   2   80.81    2.72
  -1 -22   2   76.83    2.68
   1 -22  -1   29.84    1.33
  -1 -22   1   31.74    1.41
  -1 -22   1   27.42    1.30
   1 -22  -1   29.14    1.24
  -1 -22   1   28.89    1.29
  -1 -22   0   28.51    1.25
  -1 -22   0   29.58    1.38
   1 -22   0   28.82    1.27
  -1 -22  -1   49.73    1.95
   1 -22   1   50.48    1.90
  -1 -22  -2   10.09    0.84
   1 -22   2   10.36    0.82
  -1 -22  -3   11.22    0.88
   1 -22   3   11.45    0.78
  -1 -22  -4    0.36    0.55
   1 -22   4    0.07    0.58
   1 -22   4    0.56    0.50
   1 -22   5   29.99    1.38
   1 -22   6   49.16    1.82
   1 -22   6   57.51    2.02
  -1 -22  -7    0.88    0.55
   1 -22   7    0.34    0.58
   1 -22   7    0.25    0.46
   1 -22   8   31.87    1.23
   1 -22   9   18.04    0.95
  -1 -23   8   81.85    2.59
  -1 -23   8   74.12    2.49
  -1 -23   7  162.25    4.81
  -1 -23   7  151.16    4.73
  -1 -23   6   36.65    1.45
  -1 -23   6   34.34    1.37
  -1 -23   5   75.33    2.52
  -1 -23   5   72.86    2.46
  -1 -23   4   63.23    2.18
  -1 -23   4   60.36    2.12
  -1 -23   3   15.61    0.90
  -1 -23   3   15.77    0.92
  -1 -23   3   15.84    0.87
  -1 -23   2   27.38    1.22
  -1 -23   2   25.15    1.16
   1 -23  -1    4.39    0.60
  -1 -23   1    4.95    0.57
  -1 -23   1    5.73    0.68
  -1 -23   0    2.82    0.61
   1 -23   0    3.14    0.57
   1 -23   0    2.98    0.52
   1 -23   1   29.18    1.26
  -1 -23  -1   29.27    1.30
   1 -23   1   29.60    1.25
  -1 -23  -2   14.06    0.89
   1 -23   2   15.75    0.89
  -1 -23  -3    3.54    0.58
   1 -23   3    3.38    0.61
   1 -23   4    5.29    0.65
   1 -23   5   32.36    1.30
   1 -23   5   26.65    1.13
  -1 -23  -6   18.03    0.92
   1 -23   6   17.73    0.95
   1 -23   6   16.73    0.82
   1 -23   7   30.26    1.28
  -1 -24   6    9.01    0.63
  -1 -24   6    8.12    0.60
  -1 -24   5   18.30    0.89
  -1 -24   5   17.73    0.89
  -1 -24   4   39.46    1.46
  -1 -24   4   37.55    1.46
  -1 -24   3   56.11    1.91
  -1 -24   3   55.38    1.95
  -1 -24   2    0.58    0.48
  -1 -24   2    1.03    0.45
  -1 -24   1    2.48    0.52
  -1 -24   0   67.10    2.27
   1 -24   1   -0.04    0.44
  -1 -24  -1   -0.16    0.47
   1 -24   1    0.33    0.40
   1 -24   2   16.16    0.83
   1 -24   2   16.86    0.84
   1 -24   3   41.70    1.56
   1 -24   3   45.40    1.59
   1 -24   4   17.80    0.89
   1 -24   5    1.43    0.46
  -2   0  22   73.42    2.39
   2   0 -21   -0.94    0.76
  -2   0  21    0.62    0.65
  -2   0  21   -0.27    0.65
   2   0 -20   48.15    1.99
  -2   0  20   47.88    1.97
  -2   0  19    0.95    0.87
  -2   0  18   14.05    1.21
  -2   0  17   -0.61    0.92
  -2   0  17   -0.41    2.05
  -2   0  16    1.27    0.87
  -2   0  16    1.61    2.20
   2   0 -16   -2.68    3.61
  -2   0  15   -0.09    0.79
  -2   0  15    0.19    2.15
   2   0 -14   90.91    6.93
  -2   0  14  107.42    3.68
  -2   0  13    0.55    0.67
  -2   0  13   -0.32    1.91
   2   0 -13   -3.00    3.29
  -2   0  12  785.11   22.76
   2   0 -12  870.37   27.48
  -2   0  11    0.38    0.35
   2   0 -11   -1.65    2.37
  -2   0  11    0.62    1.88
   2   0 -10   75.65    5.18
  -2   0  10   85.33    4.95
  -2   0   9   -0.19    1.69
  -2   0   8   -0.87    1.56
  -2   0   7    1.72    1.49
  -2   0   6  418.24   13.25
  -2   0   6  406.99   13.66
  -2   0   5   10.83    1.63
  -2   0   5    8.20    1.54
  -2   0   4    3.73    1.28
  -2   0   4    5.49    1.15
  -2   0   3    2.91    1.24
  -2   0   3    2.08    1.09
  -2   0   3    1.91    0.80
  -2   0   2   37.64    1.56
  -2   0   2   43.22    1.96
  -2   0   2   42.08    2.08
  -2   0   1    0.08    1.03
  -2   0   0 2006.08   57.65
  -2   0  -1    0.49    0.89
  -2   0  -2   54.40    2.37
  -2   0  -3    0.27    1.11
  -2   0  -4   89.73    3.96
  -2   0  -5   -0.22    1.38
  -2   0  -6   19.70    2.19
  -2   0  -8   -0.65    2.24
  -2   0  -9   -0.25    0.69
  -2   0  -9    2.13    2.18
  -2   0 -10  122.72    3.98
  -2   0 -10   98.68    5.99
  -2   0 -11   -0.13    0.77
  -2   0 -11    2.33    2.44
   2   0  12  298.29    8.94
   2   0  12  384.36   13.91
   2   0  13   -2.65    2.79
   2   0  13   -0.07    0.53
  -2   0 -14  227.87    6.44
   2   0  14  234.91   11.19
   2   0  15    0.93    2.72
  -2   0 -15    4.19    1.20
  -2   0 -16  163.07    5.42
  -2   0 -17    1.08    1.05
   2   0  17    0.20    0.98
   2   0  18   52.64    2.29
  -2   0 -18   60.08    2.34
  -2   0 -19    4.47    0.84
   2   0  19    1.09    0.83
   2   0  20   71.00    2.38
  -2   1  22    0.58    0.45
  -2   1  22    0.18    0.45
  -2   1  21   11.95    0.86
   2   1 -21   12.45    0.94
  -2   1  20   87.06    3.11
   2   1 -20   94.16    3.18
  -2   1  19   42.90    1.93
  -2   1  18   33.65    1.73
  -2  -1  17  109.01    7.21
  -2   1  17  106.68    3.77
  -2  -1  16    4.21    2.52
   2  -1 -16    2.58    2.81
  -2   1  16    3.03    0.90
  -2  -1  15   56.60    5.02
   2  -1 -15   46.77    5.19
   2   1 -15   49.40    5.45
  -2   1  15   55.81    2.28
  -2   1  14    1.84    0.76
  -2  -1  14    0.45    0.41
  -2  -1  14    2.47    2.37
   2  -1 -14   -1.20    2.83
   2   1 -14    2.32    3.04
  -2   1  13  217.26    6.88
  -2  -1  13  224.88    6.63
   2  -1 -13  228.64   10.69
   2   1 -13  228.90   10.93
  -2  -1  12   83.18    5.40
  -2   1  12   75.55    2.68
  -2  -1  12   77.15    2.47
   2   1 -12   73.48    5.64
   2  -1 -12   70.58    5.41
  -2  -1  11  169.90    7.60
  -2  -1  11  149.89    4.53
   2  -1 -11  154.54    7.76
   2   1 -11  151.64    7.86
   2   1 -10   46.03    4.17
  -2  -1  10   56.68    3.92
   2   1  -9   16.30    2.71
  -2  -1   9   16.69    2.37
  -2   1   8   13.45    2.22
  -2  -1   8   15.67    2.15
  -2   1   7  349.88   12.68
  -2  -1   7  366.26   12.05
  -2   1   6  603.55   19.11
  -2  -1   6  592.01   18.41
  -2   1   5  568.95   17.15
  -2  -1   5  522.13   16.52
  -2   1   4  106.07    4.50
  -2  -1   4  113.50    4.25
  -2   1   3   32.29    1.94
  -2  -1   3   30.99    1.86
  -2   1   2   43.86    2.10
  -2   1   2   42.99    1.99
  -2  -1   2   45.10    2.01
  -2  -1   1 1154.05   32.82
  -2   1   1 1118.96   32.89
   2   1   0  389.32   11.54
  -2   1   0  426.60   12.36
  -2   1  -1   19.01    1.62
   2   1   1   23.59    1.28
  -2   1  -2  234.27    7.80
  -2  -1  -2  227.91    7.26
  -2   1  -3 2318.52   61.99
   2   1   3 2638.63   62.41
  -2  -1  -4   14.61    1.50
  -2   1  -4   15.81    2.19
   2   1   4   17.73    1.83
  -2  -1  -5   91.90    3.86
  -2   1  -5   87.31    4.26
  -2   1  -6   -0.61    1.75
  -2  -1  -6   -0.75    1.50
  -2  -1  -7   63.77    3.75
  -2   1  -7   71.02    4.44
  -2  -1  -8  321.35   11.67
  -2   1  -8  352.26   12.41
  -2   1  -9   53.05    2.13
  -2  -1  -9   60.24    2.17
  -2  -1  -9   56.35    2.01
  -2  -1  -9   49.84    3.74
  -2   1  -9   48.29    4.23
  -2  -1 -10   61.41    2.24
  -2   1 -10   55.78    2.23
  -2  -1 -10   53.90    2.04
  -2  -1 -10   49.29    3.91
  -2   1 -10   55.98    4.54
  -2  -1 -11    0.70    0.78
  -2  -1 -11    4.31    2.51
  -2   1 -11    0.14    2.42
   2   1  12    3.04    0.58
   2  -1  12    2.61    0.62
  -2   1 -12    2.47    3.05
   2  -1  12    2.19    2.39
   2   1  13   25.36    1.16
   2  -1  13   26.21    1.24
   2  -1  14   21.37    4.13
  -2   1 -14   26.77    1.60
   2  -1  14   18.20    1.08
   2  -1  15   54.43    5.65
  -2   1 -15   60.57    2.30
  -2   1 -16    1.39    1.14
  -2   1 -17   54.91    2.30
   2   1  17   45.74    2.21
   2   1  18    5.07    1.03
  -2   1 -18    6.69    1.07
   2   1  19   35.50    1.64
  -2   1 -19   38.95    1.65
   2   1  20   16.11    0.89
  -2   2  22   93.16    2.56
  -2  -2  22   89.58    2.56
  -2  -2  22   68.19    2.51
  -2   2  22   71.98    2.51
  -2  -2  21   22.95    1.13
  -2   2  21   20.85    1.09
   2  -2 -21   23.69    1.17
   2   2 -21   24.01    1.18
  -2  -2  21   18.42    1.12
  -2   2  21   19.85    1.12
   2  -2 -20   33.00    1.62
   2   2 -20   34.11    1.63
  -2  -2  20   33.86    1.57
  -2   2  20   33.87    1.56
  -2  -2  19   43.04    1.90
  -2   2  19   42.18    1.91
  -2   2  18   39.92    1.89
  -2  -2  18   39.29    1.87
  -2   2  17   10.33    2.87
  -2  -2  17   10.87    2.81
  -2  -2  17   12.53    1.16
  -2   2  17   12.40    1.16
   2  -2 -16   32.68    4.50
  -2   2  16   40.52    1.90
  -2  -2  16   39.80    1.88
  -2  -2  16   36.91    4.31
  -2   2  16   42.01    4.44
  -2  -2  15   24.79    1.11
   2  -2 -15   23.03    3.90
   2   2 -15   20.16    4.27
  -2  -2  15   27.21    1.47
  -2   2  15   26.48    1.48
  -2  -2  15   32.57    3.96
  -2   2  15   24.02    3.67
  -2  -2  14   26.57    1.17
   2  -2 -14   21.55    3.69
   2   2 -14   29.00    4.42
  -2   2  14   30.08    1.51
  -2  -2  14   29.64    1.50
  -2  -2  14   34.90    4.01
  -2   2  14   35.94    4.00
  -2  -2  13   53.43    1.94
   2   2 -13   59.30    5.61
   2  -2 -13   54.19    4.98
  -2  -2  13   58.66    2.22
  -2   2  13   57.86    2.22
  -2   2  13   68.72    5.07
  -2  -2  13   74.97    5.25
  -2  -2  12  451.51   13.45
   2   2 -12  458.91   17.78
   2  -2 -12  462.34   17.34
  -2   2  12  465.31   13.66
  -2  -2  12  480.24   13.68
  -2   2  12  495.84   17.23
  -2  -2  11   49.55    1.72
  -2  -2  11   52.48    4.13
   2   2 -11   49.59    4.58
   2  -2 -11   55.63    4.48
  -2  -2  10    5.07    0.48
  -2  -2  10    6.14    2.10
  -2  -2   9   41.02    3.23
  -2   2   9   37.23    3.64
   2   2  -9   37.46    3.70
  -2   2   8    2.59    1.69
  -2  -2   8    2.72    1.57
  -2   2   7  638.95   20.80
  -2  -2   7  632.35   19.84
  -2   2   6  215.77    8.13
  -2  -2   6  210.57    7.33
  -2   2   5 3598.36   98.86
  -2  -2   5 3489.27   97.99
  -2   2   5 3264.91   97.91
  -2   2   4    9.78    1.65
  -2   2   4    6.60    1.43
  -2  -2   4    8.73    1.40
  -2   2   3  229.56    7.71
  -2   2   3  216.67    7.18
  -2  -2   3  223.38    7.18
  -2  -2   2   11.10    1.18
  -2  -2   2   10.32    1.25
  -2   2   2   10.57    1.31
  -2   2   2   10.82    1.14
  -2  -2   2   11.35    1.17
  -2   2   2    9.97    1.13
  -2   2   1   59.88    2.47
  -2  -2   1   63.32    2.50
  -2  -2   1   60.22    2.62
  -2   2   1   53.56    2.55
  -2   2   0  496.12   15.66
  -2  -2   0  524.91   15.66
  -2   2   0  520.24   15.55
   2   2   1   70.67    2.74
  -2   2  -1   64.45    3.13
   2   2   2  140.73    4.97
  -2   2  -2  132.72    5.17
  -2   2  -3  667.66   20.28
  -2  -2  -3  638.79   19.22
   2   2   4   39.75    2.62
  -2  -2  -4   35.44    1.89
  -2   2  -4   36.62    2.70
   2   2   5   96.05    4.58
  -2  -2  -5   89.74    3.66
  -2   2  -5   88.60    4.57
   2   2   6   21.36    2.32
  -2  -2  -6   16.85    1.79
  -2   2  -6   24.99    2.88
  -2   2  -7  280.65   10.46
  -2  -2  -7  258.18    9.20
  -2   2  -8  250.12   10.21
  -2  -2  -8  252.33    9.21
  -2   2  -9  252.14    7.54
  -2  -2  -9  245.93    7.42
  -2  -2  -9  230.70    9.18
  -2   2  -9  254.77   10.44
  -2   2 -10  250.38    8.07
  -2  -2 -10  269.26    7.98
  -2   2 -10  253.64   11.03
   2  -2  11   86.93    2.88
  -2  -2 -11   91.13    3.11
  -2  -2 -11   82.48    2.96
  -2   2 -12   86.36    6.50
   2  -2  12  103.06    3.37
   2   2  12   95.36    3.24
   2  -2  12  113.22    6.97
   2   2  12  114.95    6.95
  -2  -2 -12  104.61    3.49
  -2  -2 -12  117.39    3.69
   2  -2  13  125.17    3.99
   2  -2  13  136.31    8.14
   2   2  13  136.26    8.01
   2  -2  14   71.22    6.20
  -2   2 -14   77.59    2.92
   2  -2  14   68.49    2.55
   2  -2  15   75.31    6.44
   2   2  15   81.14    6.51
  -2   2 -15   82.52    2.89
  -2   2 -16   91.73    3.14
   2  -2  16   71.56    2.59
   2   2  17    0.02    0.97
   2  -2  17    0.78    0.98
  -2   2 -17    0.80    0.99
  -2   2 -18   62.69    2.35
  -2  -2 -18   53.66    2.30
   2  -2  18   56.07    2.35
   2   2  18   56.30    2.31
   2  -2  19    0.90    0.76
   2   2  19   -0.33    0.74
  -2  -2 -19    0.79    0.72
  -2   2 -19    0.42    0.72
   2  -2  20    2.90    0.56
   2   2  20    2.95    0.56
  -2   3  22    0.22    0.38
  -2  -3  22   -0.02    0.41
  -2   3  22    0.54    0.40
   2   3 -21    7.89    0.80
   2  -3 -21    7.80    0.79
  -2   3  21    6.60    0.74
  -2  -3  21    7.42    0.78
  -2   3  21    7.15    0.73
  -2  -3  21    7.63    0.74
   2   3 -20  311.91    9.08
   2  -3 -20  306.16    9.07
  -2  -3  20  312.67    9.05
  -2   3  20  296.31    9.04
  -2  -3  20  284.09    9.03
  -2  -3  19   47.68    2.00
  -2   3  19   45.70    2.00
  -2   3  18   36.39    1.78
  -2  -3  18   36.35    1.78
  -2   3  17    0.82    0.89
  -2  -3  17    1.39    0.85
  -2   3  16    4.19    2.36
  -2  -3  16    6.70    2.60
  -2  -3  16    5.39    0.97
  -2   3  16    5.90    0.98
  -2  -3  16    4.38    0.58
  -2  -3  15    9.55    0.71
   2  -3 -15   10.42    3.28
  -2   3  15    8.79    1.02
  -2  -3  15    9.49    1.01
  -2  -3  15    7.55    2.64
  -2   3  15    7.07    2.55
  -2  -3  14   90.80    3.03
   2  -3 -14   83.67    6.34
   2   3 -14   84.95    7.02
  -2  -3  14   97.89    3.31
  -2   3  14   93.15    3.29
  -2  -3  14  110.06    6.61
  -2   3  14  101.45    6.51
  -2  -3  13    8.40    0.66
  -2   3  13    5.81    2.45
  -2  -3  13    9.64    2.70
   2  -3 -13    4.04    2.86
  -2   3  13    7.54    0.88
  -2  -3  13    6.31    0.85
  -2  -3  12   84.16    2.72
  -2  -3  12   95.24    2.99
  -2  -3  12   83.34    5.51
  -2   3  12   85.81    5.59
   2  -3 -12   84.24    5.77
   2   3 -12   83.75    6.19
  -2   3  12   78.39    2.88
  -2  -3  12   80.26    2.89
   2   3 -11    3.04    2.66
  -2  -3  11    3.18    2.12
  -2   3  11    5.32    2.34
  -2  -3  11    5.72    0.56
   2   3 -10  260.50   10.86
  -2  -3  10  241.36    7.25
  -2  -3  10  285.17   10.25
  -2   3  10  266.88   10.08
  -2   3  10  270.34   11.44
  -2   3   9   10.63    2.09
  -2  -3   9    8.62    2.00
  -2   3   9   14.79    2.53
  -2  -3   8   26.24    2.48
  -2   3   8   25.00    2.46
  -2   3   8   29.69    3.13
  -2   3   7  188.31    7.34
  -2  -3   7  195.71    7.39
  -2   3   7  207.77    8.47
  -2  -3   6  541.44   17.18
  -2   3   6  527.19   17.17
   2   3  -6  568.21   18.13
  -2   3   5  431.12   14.04
  -2  -3   5  409.33   12.92
  -2   3   5  390.22   12.90
   2   3  -5  429.53   13.76
  -2   3   4   76.80    3.97
  -2  -3   4   69.43    3.10
  -2   3   4   67.34    3.12
   2   3  -4   72.93    3.77
  -2   3   3  822.37   24.67
  -2  -3   3  834.37   24.67
   2   3  -3  889.92   25.26
  -2   3   2   43.09    2.20
  -2  -3   2   41.12    2.11
  -2   3   2   41.22    2.04
  -2  -3   2   44.36    2.06
  -2   3   2   40.69    2.01
  -2  -3   2   42.74    2.02
  -2  -3   1   11.46    1.20
  -2   3   1   11.90    1.16
   2   3  -1   11.69    1.14
  -2  -3   1   10.56    1.34
  -2   3   1   13.05    1.37
   2   3   0  725.69   20.79
  -2   3   0  729.22   21.89
   2   3   0  731.54   21.29
  -2  -3   0  719.82   21.50
  -2   3   0  697.10   21.34
   2   3   1  392.89   11.98
  -2   3  -1  380.08   12.21
   2   3   2  524.10   15.98
  -2   3  -2  515.17   16.24
   2   3   3  502.15   14.42
  -2   3  -3  508.09   14.73
   2   3   4   17.56    1.89
  -2   3  -4   17.43    2.28
  -2  -3  -4   16.76    1.18
   2   3   5    6.31    1.55
  -2   3  -5    5.76    2.23
   2   3   6   14.86    2.02
  -2  -3  -6   15.23    1.61
  -2   3  -6   19.38    2.76
   2   3   7  203.51    8.24
  -2   3  -7  210.55    8.51
  -2  -3  -8 1515.88   42.09
  -2   3  -8 1486.52   45.24
  -2  -3  -9  103.97    3.33
  -2   3  -9   97.55    6.08
  -2  -3  -9   87.17    4.58
  -2  -3 -10  213.65    6.55
  -2   3 -10  208.88    9.82
   2  -3  11    2.99    0.70
  -2  -3 -11    1.49    0.78
  -2  -3 -12   16.18    1.08
   2   3  12   23.03    3.62
   2  -3  12   19.98    3.42
  -2   3 -12   14.37    3.62
  -2  -3 -12   18.80    1.26
   2  -3  12   17.03    1.06
  -2  -3 -13   22.03    1.25
  -2   3 -13   19.86    3.99
   2  -3  13   22.13    3.72
   2   3  13   23.15    3.67
   2  -3  13   20.60    1.17
   2  -3  14   30.76    1.47
   2   3  14   30.40    4.37
   2  -3  14   33.16    4.50
  -2   3 -14   33.60    1.83
  -2  -3 -14   33.37    1.82
  -2  -3 -15    3.22    1.08
  -2   3 -15    1.62    1.13
   2  -3  15    0.71    0.65
   2   3  15    0.91    2.26
   2  -3  15   -0.23    2.34
  -2  -3 -16   26.75    1.63
  -2   3 -16   28.33    1.68
   2  -3  16   26.94    1.63
   2   3  17   14.29    1.28
   2  -3  17   14.15    1.30
  -2   3 -17   16.45    1.33
  -2  -3 -17   17.80    1.32
   2   3  18   29.96    1.59
   2  -3  18   30.45    1.64
  -2  -3 -18   31.32    1.61
  -2   3 -18   33.68    1.62
   2   3  19    8.15    0.85
   2  -3  19    7.41    0.89
  -2  -3 -19    8.20    0.86
  -2   3 -19    8.05    0.86
   2   3  20   18.77    0.89
   2  -3  20   18.95    0.90
   2   4 -21   22.47    1.07
   2  -4 -21   23.08    1.08
  -2  -4  21   11.56    0.86
  -2   4  21   19.90    0.98
  -2  -4  21   20.61    1.00
  -2  -4  21   16.18    0.98
  -2   4  21   16.51    0.96
   2   4 -20    2.07    0.81
   2  -4 -20    2.36    0.80
  -2   4  20    1.52    0.73
  -2  -4  20    1.29    0.73
  -2   4  20    2.22    0.75
  -2  -4  20    2.84    0.80
  -2   4  19    0.20    0.79
  -2  -4  19    0.57    0.80
  -2   4  18  116.33    4.04
  -2  -4  18  121.35    4.05
  -2  -4  17    0.54    0.48
  -2   4  17    1.11    0.88
  -2  -4  17    1.63    0.87
  -2   4  16   84.84    6.36
  -2  -4  16   86.02    6.27
  -2   4  16   88.13    3.09
  -2  -4  16   88.37    3.06
  -2  -4  16   74.52    2.69
   2   4 -16   76.10    7.43
  -2   4  15   20.39    3.42
  -2  -4  15   23.01    3.50
  -2  -4  15   21.26    1.32
  -2   4  15   21.55    1.32
  -2  -4  15   21.54    1.06
   2  -4 -15   16.05    3.27
  -2   4  14   21.00    3.33
  -2  -4  14   25.06    3.53
  -2  -4  14   27.87    1.44
  -2   4  14   28.12    1.45
  -2  -4  14   26.92    1.20
   2   4 -14   22.12    4.63
  -2   4  13   41.37    4.12
  -2  -4  13   41.08    4.05
  -2  -4  13   40.95    1.80
  -2   4  13   41.45    1.83
  -2  -4  13   46.00    1.65
   2  -4 -13   37.50    4.15
  -2  -4  12  131.39    4.20
  -2  -4  12  131.30    4.03
  -2   4  12  125.55    4.18
  -2  -4  12  128.00    4.18
  -2  -4  12  134.25    7.09
  -2   4  12  130.62    7.07
   2  -4 -12  135.09    7.34
   2   4 -12  128.72    8.02
  -2   4  11   -1.41    2.29
  -2  -4  11   -0.26    2.35
   2   4 -11    4.97    2.81
  -2  -4  11    1.66    0.51
  -2   4  11    2.70    2.31
  -2  -4  10    9.91    0.66
  -2   4  10    8.75    2.26
  -2  -4  10    8.33    2.28
  -2   4  10   11.40    2.76
  -2  -4   9  284.57    8.41
  -2  -4   9  315.14   10.96
  -2   4   9  296.58   10.86
  -2   4   9  308.09   12.39
  -2  -4   8  174.95    7.07
  -2   4   8  164.78    7.02
  -2   4   8  179.48    8.32
   2   4  -7  126.31    6.24
  -2  -4   7  123.15    5.31
  -2   4   7  120.85    5.32
  -2   4   7  124.88    6.37
   2   4  -6   92.53    4.91
  -2  -4   6   88.65    4.13
  -2   4   6   89.42    4.14
  -2   4   6  100.48    5.24
   2   4  -5  803.48   22.76
  -2  -4   5  690.85   21.57
  -2   4   5  665.54   21.54
  -2   4   5  798.73   23.22
   2   4  -4  590.22   18.03
  -2  -4   4  556.04   17.09
  -2   4   4  549.31   17.11
  -2   4   4  606.82   18.46
  -2   4   3   42.93    2.14
  -2  -4   3   42.09    2.12
   2   4  -3   40.97    2.76
  -2  -4   2    1.67    0.89
  -2   4   2    1.40    0.91
  -2  -4   2    1.48    1.03
  -2  -4   2    1.57    0.90
  -2   4   2    1.57    1.07
   2   4  -2    1.37    1.40
   2   4  -1   19.18    1.59
  -2   4   1   19.24    1.34
  -2  -4   1   18.90    1.33
  -2  -4   1   19.79    1.56
  -2   4   1   21.07    1.49
   2   4   0  594.13   16.70
  -2   4   0  557.40   16.28
  -2  -4   0  547.81   16.42
  -2   4   0  551.74   17.23
  -2   4  -1 1291.24   36.59
  -2   4  -1 1221.52   36.03
  -2  -4  -1 1209.48   36.06
   2   4   2    0.97    1.05
   2   4   3   76.74    3.72
  -2   4  -3   75.91    4.17
   2   4   4   15.27    1.83
  -2   4  -4   14.82    2.41
  -2  -4  -4   10.44    0.86
   2   4   5   58.17    3.47
  -2  -4  -5   47.62    2.23
   2   4   6  403.02   13.54
  -2  -4  -6  363.95   11.72
  -2   4  -6  405.69   13.88
   2   4   7  199.38    8.27
  -2   4  -7  224.57    9.13
   2   4   8   71.91    4.71
  -2   4  -8   81.85    5.79
  -2  -4  -8   70.90    2.39
  -2   4  -9  181.86    9.06
  -2  -4  -9  174.63    5.67
  -2  -4  -9  194.42    5.72
  -2  -4 -10  144.08    4.60
   2  -4  10  142.85    4.48
  -2   4 -10  136.80    8.04
  -2  -4 -11  188.54    5.85
  -2   4 -11  190.01    9.88
   2  -4  11  182.44    5.69
   2   4  12    2.92    2.54
   2  -4  12    1.46    2.36
  -2   4 -12    1.20    3.25
   2  -4  12    2.15    0.72
  -2  -4 -12    3.36    0.86
  -2  -4 -12    1.74    0.67
  -2  -4 -13   46.28    1.99
   2  -4  13   44.31    1.88
  -2   4 -13   46.77    2.13
  -2  -4 -13   45.82    2.11
   2  -4  13   44.05    4.87
   2   4  13   51.24    5.07
  -2   4 -13   37.38    4.95
  -2  -4 -13   48.98    2.08
   2  -4  14    3.37    0.76
  -2  -4 -14    5.64    1.09
  -2   4 -14    5.12    1.16
   2  -4  14    0.22    3.14
   2   4  14    0.87    2.87
  -2  -4 -14    2.16    0.72
   2  -4  15    0.57    0.69
   2   4  15    0.67    2.38
   2  -4  15    0.23    2.45
  -2   4 -15    1.71    1.08
  -2  -4 -15    1.36    1.04
   2   4  16   15.53    1.38
   2  -4  16   13.83    1.34
   2  -4  16   13.51    0.98
  -2   4 -16   19.04    1.47
  -2  -4 -16   18.22    1.38
  -2   4 -17    6.45    1.08
  -2  -4 -17    6.08    1.06
   2   4  17    5.15    1.00
   2  -4  17    6.54    1.10
   2   4  18   37.44    1.74
   2  -4  18   36.43    1.79
  -2  -4 -18   38.64    1.74
  -2   4 -18   41.48    1.78
  -2  -4 -19    4.55    0.75
  -2   4 -19    4.54    0.76
   2   4  19    3.92    0.73
   2  -4  19    5.08    0.79
   2  -4  20   20.64    1.05
   2   4  20   23.61    1.05
   2  -4  20   37.43    1.13
   2   4  20   35.58    1.13
  -2   5  21   27.05    1.13
  -2  -5  21   25.05    1.15
  -2  -5  21   30.10    1.17
  -2   5  21   28.55    1.13
  -2  -5  20   91.21    3.08
  -2   5  20   88.91    3.04
  -2  -5  20   91.48    3.06
  -2   5  20   89.27    3.04
   2  -5 -20   91.82    3.10
   2   5 -20   94.57    3.11
  -2  -5  19   19.37    1.20
  -2   5  19   17.77    1.19
   2   5 -19   19.12    1.26
   2  -5 -19   18.23    1.27
  -2  -5  18   14.52    1.16
  -2   5  18   14.01    1.18
   2  -5 -18   12.41    1.00
  -2   5  17   72.75    2.68
  -2  -5  17   72.81    2.64
   2  -5 -17   62.90    2.59
  -2  -5  17   65.01    2.32
  -2  -5  16   23.72    1.18
   2   5 -16   32.30    5.89
  -2   5  16   26.26    3.65
  -2  -5  16   25.44    3.61
  -2   5  16   26.82    1.52
  -2  -5  16   26.10    1.46
  -2  -5  15    5.61    0.67
  -2  -5  15    5.70    2.37
  -2   5  15    6.05    2.63
  -2  -5  15    6.06    0.89
  -2   5  15    5.85    0.97
  -2  -5  14  530.38   15.64
  -2  -5  14  595.75   20.23
  -2   5  14  583.29   20.32
   2  -5 -14  472.77   19.36
   2   5 -14  529.52   21.46
  -2   5  14  541.61   15.86
  -2  -5  14  548.13   15.84
  -2  -5  13   53.44    1.91
  -2  -5  13   50.81    2.05
  -2   5  13   50.09    2.07
  -2  -5  13   54.80    4.58
  -2   5  13   49.53    4.54
   2   5 -13   51.31    5.81
  -2  -5  13   55.03    2.14
  -2   5  12  116.47    7.99
  -2  -5  12  115.48    3.63
  -2   5  12  108.16    3.76
  -2  -5  12  116.68    3.77
  -2  -5  12  112.52    3.78
  -2  -5  12  124.99    6.71
  -2   5  12  125.99    6.81
   2   5 -12  121.41    7.87
  -2  -5  11   30.59    1.26
  -2   5  11   31.64    3.39
  -2  -5  11   30.87    3.34
  -2  -5  10  126.62    6.19
  -2   5  10  120.46    6.13
  -2  -5  10  115.02    3.61
  -2  -5  10  116.19    3.58
  -2   5   9    6.13    1.91
  -2  -5   9    4.05    1.88
  -2  -5   9    7.36    0.60
  -2  -5   8   95.17    2.96
  -2  -5   8   93.80    4.76
  -2   5   8   89.82    4.73
   2   5  -8  101.47    5.94
  -2  -5   7   23.21    2.29
  -2   5   7   20.56    2.22
   2   5  -7   23.98    3.17
  -2  -5   6  249.04    8.79
  -2   5   6  251.66    8.84
   2   5  -6  267.27   10.06
  -2   5   5   40.44    3.37
   2   5  -5   35.29    3.08
  -2  -5   5   32.07    2.21
  -2   5   5   32.59    2.24
   2   5  -4  741.31   22.23
  -2  -5   4  701.13   21.10
  -2   5   4  700.62   21.13
   2   5  -3  313.35   10.38
  -2  -5   3  308.47    9.48
  -2   5   3  290.01    9.42
  -2   5   3  295.77    9.38
  -2  -5   3  307.36    9.42
  -2   5   2   18.66    1.41
  -2  -5   2   20.32    1.36
  -2  -5   2   16.80    1.37
  -2  -5   1    1.60    0.98
  -2   5   1    0.59    0.98
  -2   5   0   92.55    4.81
  -2  -5   0   99.40    3.57
  -2   5   0   87.37    3.45
  -2  -5   0   93.45    3.77
  -2   5   0   87.48    3.55
   2   5   0   97.12    4.49
  -2   5  -1   55.95    2.90
  -2  -5  -1   61.54    3.05
  -2   5  -1   48.93    3.46
  -2   5  -1   56.14    3.62
   2   5   2  420.35   13.69
   2   5   3   28.21    2.40
  -2   5  -4   43.54    3.50
   2   5   4   49.76    3.07
  -2   5  -5   94.86    5.13
   2   5   5   90.13    4.52
  -2   5  -6  159.64    7.49
   2   5   6  170.22    6.96
  -2  -5  -7  434.99   12.74
  -2   5  -7  452.93   16.14
   2   5   7  451.74   15.73
  -2  -5  -8  279.12    8.31
   2   5   8  282.05   11.44
  -2   5  -8  270.29   11.76
  -2  -5  -9   73.08    2.61
  -2  -5  -9   77.28    2.67
  -2   5  -9   66.63    5.72
   2   5   9   69.44    5.09
   2  -5  10    2.19    0.67
  -2   5 -10   -2.81    3.60
   2  -5  11    1.42    0.67
   2  -5  11    1.30    1.87
   2   5  11    0.82    2.06
  -2  -5 -11    1.16    0.68
  -2   5 -11   -0.41    3.37
  -2   5 -12   59.60    5.99
   2   5  12   73.44    5.66
   2  -5  12   77.52    5.83
   2  -5  12   69.65    2.56
  -2  -5 -12   71.09    2.69
  -2  -5 -13   63.06    2.53
  -2   5 -13   64.07    2.61
  -2  -5 -13   63.43    2.59
  -2   5 -13   64.14    5.86
  -2  -5 -13   70.06    2.60
   2  -5  13   62.76    2.42
   2  -5  13   67.16    5.67
   2   5  13   66.28    5.62
  -2  -5 -14  101.53    3.78
  -2   5 -14  109.98    3.87
   2  -5  14  111.37    3.65
   2  -5  14  105.00    7.47
   2   5  14  102.17    7.25
  -2  -5 -14  107.89    3.76
   2  -5  15    9.38    0.93
  -2  -5 -15    7.37    0.90
  -2  -5 -15   12.46    1.28
  -2   5 -15   13.27    1.35
  -2  -5 -16  233.99    7.31
  -2   5 -16  246.93    7.36
   2   5  16  238.17    7.33
   2  -5  16  249.21    7.40
   2  -5  17    0.09    0.94
   2   5  17   -0.54    0.91
   2  -5  17    0.33    0.57
  -2  -5 -17   -0.76    0.95
  -2   5 -17    0.13    0.95
   2   5  18   33.87    1.59
   2  -5  18   32.90    1.62
  -2  -5 -18   34.02    1.58
  -2   5 -18   35.31    1.60
   2  -5  19   36.95    1.52
   2   5  19   35.45    1.48
  -2  -5 -19   37.16    1.50
  -2   5 -19   38.47    1.51
  -2   6  21    2.83    0.48
  -2   6  21    2.78    0.48
  -2  -6  20    1.52    0.65
  -2   6  20    1.37    0.62
   2  -6 -20    1.39    0.70
   2   6 -20    1.08    0.72
  -2   6  20    0.98    0.60
  -2  -6  20    0.60    0.61
  -2   6  19  165.22    5.21
  -2  -6  19  175.56    5.23
  -2  -6  19  161.01    5.22
  -2   6  19  162.62    5.22
   2  -6 -19  159.87    5.23
   2   6 -19  170.16    5.25
  -2   6  18    5.77    0.96
  -2  -6  18    6.87    0.92
   2  -6 -18    3.99    0.80
  -2  -6  18    4.88    0.59
   2  -6 -17   38.69    1.82
  -2  -6  17   35.23    1.69
  -2   6  17   36.70    1.74
  -2  -6  16   14.96    3.05
  -2  -6  16   17.01    1.00
  -2  -6  16   17.89    1.22
  -2   6  16   18.16    1.29
  -2  -6  15    8.98    2.69
  -2   6  15   13.38    2.93
  -2  -6  15   15.55    0.94
  -2  -6  15   12.89    1.09
  -2   6  15   12.39    1.12
  -2  -6  14   37.66    4.14
  -2   6  14   41.06    4.32
  -2  -6  14   38.43    1.60
  -2   6  14   39.18    1.80
  -2  -6  14   40.65    1.77
  -2  -6  13  607.81   17.64
  -2  -6  13  643.60   17.81
  -2  -6  13  632.09   21.65
  -2   6  13  618.67   21.73
   2  -6 -13  564.97   21.31
   2   6 -13  625.90   23.61
  -2   6  13  589.43   17.78
  -2  -6  13  601.51   17.75
  -2  -6  12    0.14    1.83
  -2   6  12    0.59    1.82
  -2  -6  12    0.47    0.56
  -2   6  12   -0.33    0.64
  -2  -6  12    0.43    0.63
  -2  -6  12    0.46    0.77
  -2  -6  11  142.16    4.34
  -2  -6  11  139.04    7.06
  -2   6  11  127.71    6.95
  -2   6  11  123.25    4.41
  -2  -6  11  151.58    4.52
  -2  -6  11  143.77    4.30
  -2  -6  10    4.47    0.52
  -2  -6  10    4.44    1.91
  -2   6  10    3.12    1.73
  -2  -6  10    4.70    0.60
  -2  -6   9  376.96   10.92
  -2  -6   9  394.22   13.52
  -2   6   9  376.59   13.41
  -2  -6   9  373.55   10.95
   2   6  -9  397.96   15.09
  -2  -6   8   86.25    4.50
  -2   6   8   79.24    4.42
  -2  -6   8   83.71    2.69
  -2   6   7    1.09    1.47
  -2  -6   7    2.00    1.52
   2   6  -6   13.61    2.63
  -2  -6   6   10.95    1.67
  -2   6   6   11.07    1.67
  -2   6   5  141.34    5.47
  -2  -6   5  147.32    5.52
   2   6  -4    5.77    2.18
  -2   6   4    5.44    1.13
  -2  -6   4    5.43    1.16
  -2   6   3    2.96    0.89
  -2  -6   3    2.41    0.89
   2   6  -3    4.87    2.00
  -2  -6   3    3.06    0.91
  -2   6   3    2.12    0.89
   2   6  -2   64.44    3.61
  -2  -6   1  122.38    4.36
  -2   6   1  130.65    4.40
  -2  -6   0  145.10    4.95
  -2   6   0  137.24    4.78
  -2   6   0  135.10    4.68
  -2  -6   0  143.57    4.74
   2   6   0  151.87    6.29
   2   6   0  146.53    5.38
  -2   6   0  140.94    6.39
  -2   6  -1 3411.42  100.92
  -2  -6  -1 3596.49  101.21
  -2   6  -1 3741.67  102.45
  -2   6  -2    3.29    2.13
   2   6   2    1.23    1.29
  -2   6  -2    1.93    2.08
   2   6   3   13.84    1.95
   2   6   4    8.16    1.84
  -2  -6  -4    4.55    0.45
   2   6   5   29.60    2.64
  -2   6  -5   30.57    3.58
   2   6   6   50.92    3.73
  -2   6  -6   49.37    4.49
  -2  -6  -7   10.54    0.82
  -2   6  -7    9.20    3.57
   2   6   7   12.38    2.23
  -2  -6  -8    6.10    0.72
   2   6   8    6.31    1.87
  -2   6  -8    7.54    3.14
  -2  -6  -9   14.11    0.99
  -2   6  -9   13.20    3.53
   2   6   9   12.32    2.52
  -2  -6  -9   15.75    1.05
   2  -6   9   16.25    0.97
   2  -6  10   81.15    2.81
   2   6  10   80.79    5.79
  -2  -6 -10   82.89    2.91
  -2  -6 -10   85.27    2.99
  -2   6 -10   74.90    6.46
  -2   6 -11  154.82    9.62
  -2  -6 -11  167.63    5.32
   2  -6  11  163.03    5.16
   2  -6  11  163.19    8.37
   2   6  11  158.17    8.26
   2  -6  12    4.28    0.79
  -2   6 -12    2.73    1.00
  -2  -6 -12    4.50    0.98
  -2  -6 -12    3.66    0.83
   2  -6  12   -0.37    2.93
   2   6  12    0.18    2.85
  -2   6 -12    6.43    3.29
   2  -6  13    0.60    0.74
  -2  -6 -13    1.07    0.83
   2   6  13   -0.59    2.24
   2  -6  13    0.40    2.26
  -2  -6 -13    1.30    0.75
  -2   6 -13    1.40    2.68
  -2   6 -13    0.46    0.98
  -2  -6 -13    0.68    0.98
  -2  -6 -14   14.19    1.18
   2  -6  14   14.16    1.13
  -2  -6 -14   16.84    1.39
  -2   6 -14   15.57    1.40
   2  -6  14   11.45    3.43
  -2   6 -15  253.00    7.69
  -2  -6 -15  239.57    7.64
  -2  -6 -15  238.90    7.62
   2  -6  15  242.13    7.49
   2  -6  15  253.85    7.69
  -2   6 -16   26.30    1.59
  -2  -6 -16   22.59    1.51
   2  -6  16   24.45    1.31
   2   6  16   24.31    1.50
   2  -6  16   25.59    1.56
  -2   6 -17   29.96    1.53
  -2  -6 -17   30.03    1.52
   2  -6  17   30.96    1.59
   2   6  17   31.25    1.53
  -2  -6 -18    0.52    0.72
  -2   6 -18    0.32    0.72
   2   6  18   -0.32    0.70
   2  -6  18   -0.22    0.77
   2   6  19    2.55    0.56
  -2   7  20   18.43    0.97
  -2   7  20   19.33    0.97
  -2  -7  19    0.77    0.66
  -2   7  19    0.47    0.67
   2  -7 -19    0.35    0.76
   2   7 -19    0.51    0.76
   2  -7 -19   -0.57    0.58
  -2   7  19    1.17    0.68
  -2  -7  19    1.82    0.73
  -2  -7  18   97.47    3.24
   2  -7 -18  102.94    3.53
   2  -7 -18   98.86    3.48
   2   7 -18  100.76    3.49
  -2  -7  18  108.29    3.46
  -2   7  18  103.68    3.47
  -2  -7  17   51.61    1.95
   2  -7 -17   53.52    2.27
  -2  -7  17   53.94    2.14
  -2   7  17   54.20    2.20
   2   7 -16   -0.53    4.32
  -2  -7  16    1.65    0.61
  -2   7  16    1.61    0.84
  -2  -7  16    1.77    0.80
   2   7 -15   -2.42    4.02
  -2  -7  15    0.86    0.75
  -2   7  15   -0.13    0.78
  -2  -7  15    0.13    0.60
  -2  -7  15   -0.52    2.06
  -2   7  14  588.86   20.70
  -2  -7  14  600.30   20.53
  -2  -7  14  548.80   16.28
  -2   7  14  556.64   16.43
  -2  -7  14  562.90   16.39
  -2  -7  13    6.13    0.95
  -2  -7  13    6.21    2.25
  -2   7  13    5.66    2.25
   2   7 -13    7.62    4.38
   2  -7 -13    0.49    2.31
  -2  -7  13    6.70    0.76
  -2  -7  13    6.31    0.82
  -2   7  13    6.68    0.87
  -2  -7  12  337.63   13.13
  -2   7  12  327.37   13.18
  -2  -7  12  333.15    9.81
  -2   7  12  311.71    9.88
  -2  -7  12  338.77    9.77
  -2  -7  12  340.55    9.93
  -2  -7  11    1.84    0.52
  -2  -7  11    1.42    0.58
  -2  -7  11    0.64    1.78
  -2   7  11    0.13    1.76
  -2   7  11    1.69    0.65
  -2  -7  11    1.89    0.79
  -2  -7  10   91.21    2.98
   2   7 -10   86.26    6.63
  -2  -7  10   92.34    2.94
  -2  -7  10   86.50    5.14
  -2   7  10   93.46    5.34
  -2   7   9   -1.31    1.81
  -2  -7   9   -0.20    1.67
  -2  -7   9    0.78    0.43
   2   7  -9   -1.37    3.03
  -2  -7   9    0.15    0.50
  -2  -7   8    1.10    1.51
  -2   7   8    1.30    1.51
  -2  -7   7  250.84    7.32
  -2   7   7  244.71    9.03
  -2  -7   7  235.15    8.93
   2   7  -7  261.24   10.66
  -2   7   6   51.79    2.97
  -2  -7   6   51.17    2.95
  -2  -7   5    0.19    1.09
  -2   7   5   -0.23    1.04
   2   7  -5   -0.53    2.37
  -2   7   4  285.41    9.26
  -2  -7   4  294.98    9.29
   2   7  -4  307.64   11.04
  -2  -7   4  299.39    9.37
  -2   7   4  284.04    9.32
   2   7  -3   20.14    2.69
  -2  -7   3   14.52    1.26
  -2   7   3   17.60    1.32
   2   7  -2   24.57    2.53
   2   7  -1   14.25    2.60
   2   7  -1   14.16    2.21
  -2  -7   1    8.68    0.92
  -2   7   0  282.98   10.35
   2   7   0  295.46    9.21
   2   7   0  293.21   10.19
  -2  -7   0  249.80    8.04
  -2   7   0  248.25    7.95
  -2  -7  -1  246.53    8.10
  -2   7  -1  228.95    7.72
  -2   7  -2 1135.44   34.61
  -2   7  -2 1068.81   32.95
  -2  -7  -2 1143.34   33.22
  -2   7  -2 1179.34   34.71
   2   7   3   80.94    4.46
  -2   7  -3   80.90    4.88
   2   7   4   16.78    2.14
   2   7   5   57.98    3.95
  -2   7  -6  279.37   11.86
   2   7   6  283.69   11.25
  -2   7  -7   24.10    3.99
   2   7   7    0.29    1.46
   2  -7   8   22.40    1.10
  -2  -7  -8   22.78    1.24
   2   7   8   18.76    2.90
  -2   7  -8   21.19    3.96
  -2  -7  -8   22.30    1.16
  -2  -7  -9   26.88    1.37
  -2  -7  -9   23.87    1.27
   2   7   9   23.92    3.31
  -2   7  -9   25.80    4.34
   2   7  10    8.86    2.39
  -2   7 -10    6.59    4.15
  -2  -7 -10   12.47    1.05
   2  -7  10    7.35    2.23
   2   7  10    6.90    2.24
  -2  -7 -10    9.67    0.92
  -2  -7 -10    8.89    0.97
  -2   7 -10    9.03    1.00
   2   7  11    5.37    2.31
   2  -7  11    8.23    2.55
  -2   7 -11    6.32    3.55
  -2  -7 -11    5.42    0.86
   2  -7  11    4.74    0.78
  -2  -7 -11    5.60    0.95
  -2   7 -11    6.55    1.03
  -2   7 -12   12.97    1.22
  -2  -7 -12   13.03    1.19
  -2  -7 -12   13.95    1.14
   2  -7  12   14.00    1.08
   2   7  12   12.59    2.96
   2  -7  12   11.58    2.94
  -2  -7 -13   15.57    1.30
  -2   7 -13   17.01    1.36
  -2  -7 -13   14.64    1.18
   2  -7  13   15.71    1.13
   2   7  13   16.44    3.27
   2  -7  13   14.08    3.17
  -2   7 -13   21.82    4.14
  -2   7 -14  315.43    9.58
  -2  -7 -14  299.82    9.53
  -2  -7 -14  314.50    9.64
   2  -7  14  318.44    9.47
  -2  -7 -14  320.35    9.55
   2  -7  14  302.40   13.97
  -2  -7 -15    1.09    0.76
   2  -7  15    0.75    0.94
   2   7  15    1.29    0.92
   2  -7  15    1.53    0.80
  -2   7 -15    1.07    1.02
  -2  -7 -15    0.89    1.01
  -2   7 -16  303.19    9.26
  -2  -7 -16  295.80    9.25
   2   7  16  312.76    9.29
   2  -7  16  291.70    9.14
  -2  -7 -17   18.89    1.20
  -2   7 -17   17.68    1.19
   2   7  17   17.95    1.17
   2  -7  17   18.01    1.24
   2  -7  17   14.04    0.96
   2   7  18   48.69    1.86
  -2   7 -18   51.13    1.87
   2   7  19    0.01    0.39
   2   7  19   -0.22    0.42
  -2   8  20    0.93    0.46
  -2   8  20    0.87    0.45
   2   8 -19   51.91    1.88
  -2   8  19   46.93    1.77
  -2   8  19   48.78    1.79
   2   8 -18   42.51    1.79
   2  -8 -18   38.05    1.74
  -2  -8  18   40.49    1.56
  -2  -8  18   40.02    1.73
  -2   8  18   38.81    1.71
   2  -8 -18   38.26    1.77
  -2   8  18   40.81    1.70
  -2  -8  18   43.66    1.70
  -2  -8  17    0.50    0.58
  -2  -8  17    0.45    0.70
  -2   8  17    0.06    0.75
   2  -8 -17    2.58    0.86
  -2  -8  16   19.11    1.20
  -2   8  16   20.36    1.27
  -2  -8  16   19.31    1.08
  -2   8  15   45.31    1.95
  -2  -8  15   42.92    1.86
  -2  -8  15   38.11    4.10
   2   8 -15   44.66    6.45
  -2  -8  15   45.87    1.80
  -2   8  14   11.70    1.07
  -2  -8  14   12.34    1.01
  -2  -8  14    9.63    2.64
  -2   8  14    9.75    2.59
   2   8 -14    8.41    4.58
  -2  -8  14   13.58    0.95
  -2  -8  13  336.72   13.79
  -2   8  13  325.81   13.85
  -2  -8  13  361.75   10.49
  -2  -8  13  357.54   10.46
  -2  -8  13  335.99   10.50
  -2   8  13  348.74   10.58
  -2  -8  13  373.72   10.61
  -2  -8  12  188.58    5.65
  -2  -8  12  174.66    8.50
  -2   8  12  173.63    8.63
  -2  -8  12  188.75    5.62
  -2  -8  12  174.79    5.63
  -2   8  12  176.30    5.69
  -2  -8  12  187.20    5.75
  -2  -8  11   68.44    2.32
  -2  -8  11   61.98    2.14
  -2  -8  11   56.71    2.06
  -2   8  11   51.87    2.13
  -2  -8  11   45.57    3.95
  -2   8  11   47.85    4.09
   2   8 -11   55.81    6.00
  -2  -8  10   29.23    1.22
  -2  -8  10   25.17    2.82
  -2   8  10   24.91    2.81
   2   8 -10   21.02    4.16
  -2  -8  10   28.34    1.41
  -2   8   9   17.53    2.36
  -2  -8   9   16.03    2.23
   2   8  -9   15.33    3.50
  -2  -8   8    0.77    0.52
  -2   8   8   -0.08    1.32
  -2  -8   8    0.58    1.30
  -2  -8   7  153.03    6.41
  -2   8   7  143.43    6.35
   2   8  -7  168.01    8.31
  -2  -8   7  167.97    4.94
  -2  -8   6   13.35    1.67
  -2   8   6   13.81    1.60
   2   8  -6    9.39    3.00
  -2  -8   6   10.71    0.68
  -2   8   5   19.56    1.62
  -2  -8   5   20.36    1.66
   2   8  -5   21.90    3.13
   2   8  -4   49.77    4.10
  -2  -8   4   48.11    2.28
  -2   8   4   47.27    2.28
  -2  -8   4   47.69    2.32
  -2   8   4   47.51    2.32
   2   8  -3   12.91    2.48
   2   8  -2  193.32    7.90
   2   8  -1   80.29    4.62
   2   8  -1   24.92    3.45
  -2  -8   0    8.36    0.84
   2   8   0   12.43    2.09
  -2   8   0   10.32    2.76
  -2   8  -1 1290.12   38.56
  -2  -8  -1 1400.54   38.61
  -2  -8  -1 1424.65   38.92
  -2   8  -1 1265.59   38.58
  -2   8  -1 1480.04   41.55
  -2  -8  -2  141.71    5.45
  -2   8  -2  126.27    5.00
  -2   8  -3   27.19    2.32
  -2  -8  -3   28.07    2.39
  -2   8  -3   24.94    3.24
   2   8   3   29.05    2.89
  -2   8  -3   33.44    3.57
   2   8   4   50.55    3.74
  -2  -8  -4   48.78    1.83
   2   8   5  151.94    7.16
  -2  -8  -5  144.26    4.49
  -2  -8  -6  215.76    6.59
   2   8   6  222.71    9.61
   2  -8   6  218.26    6.47
  -2  -8  -7    3.58    0.82
  -2  -8  -7    0.33    0.60
   2  -8   7    1.09    0.56
   2   8   7    0.47    1.62
  -2   8  -7    1.27    2.78
  -2   8  -8  145.56    4.55
  -2  -8  -8  140.20    4.51
  -2   8  -8  155.06    8.74
   2   8   8  155.38    7.96
  -2  -8  -8  140.14    4.69
   2  -8   8  145.74    4.51
  -2  -8  -8  149.10    4.61
  -2  -8  -9    0.41    0.65
   2  -8   9    0.39    0.63
  -2  -8  -9    1.27    0.72
  -2   8  -9    1.01    0.75
   2   8   9    0.57    1.79
   2  -8   9    0.85    1.62
   2   8   9    1.12    1.71
  -2   8 -10  120.73    7.95
  -2  -8 -10  107.00    3.56
  -2  -8 -10  112.42    3.74
   2   8  10   97.96    5.99
   2  -8  10   99.95    5.98
   2   8  10  106.90    7.02
  -2  -8 -10   95.76    3.50
  -2   8 -10  107.27    3.57
   2   8  11    0.64    2.22
   2  -8  11   -0.96    2.43
  -2  -8 -11    2.80    0.75
  -2   8 -11    1.96    0.93
  -2  -8 -11    2.12    0.88
  -2  -8 -11    3.11    0.82
  -2   8 -11    6.19    3.36
  -2  -8 -12   26.24    1.56
   2  -8  12   28.61    1.49
   2   8  12   20.64    3.51
   2  -8  12   23.95    3.71
  -2   8 -12   31.12    1.64
  -2  -8 -12   29.02    1.58
  -2   8 -12   27.36    4.63
  -2   8 -13    5.57    1.06
  -2  -8 -13    5.53    1.04
   2  -8  13    2.20    0.84
   2  -8  13    2.89    2.46
  -2  -8 -13    2.34    0.83
  -2  -8 -14    2.79    0.88
   2  -8  14    2.79    0.84
  -2  -8 -14    4.38    1.02
  -2   8 -14    3.73    1.04
   2   8  14    2.69    0.88
   2  -8  14    3.87    0.93
  -2  -8 -14    1.88    0.83
   2  -8  15  182.37    5.55
   2   8  15  171.18    5.48
   2  -8  15  173.18    5.44
  -2   8 -15  168.31    5.49
  -2  -8 -15  163.42    5.46
  -2  -8 -15  168.28    5.57
   2  -8  16   63.10    2.38
   2   8  16   59.68    2.31
   2  -8  16   55.61    2.23
  -2  -8 -16   58.18    2.31
  -2   8 -16   61.22    2.33
   2   8  17    3.42    0.72
  -2   8 -17    3.58    0.77
   2  -8  17    2.15    0.63
   2   8  18   23.81    1.08
   2  -8  18   25.66    1.13
   2  -9 -19   15.58    0.97
  -2  -9  19   15.29    1.02
  -2   9  18    2.25    0.64
  -2  -9  18    1.27    0.79
  -2  -9  18    2.91    0.59
  -2   9  18    1.90    0.65
   2  -9 -18    1.38    0.68
  -2   9  17    7.76    0.86
  -2  -9  17    7.77    0.83
  -2  -9  17    8.36    1.00
   2  -9 -17   11.38    1.08
   2  -9 -17    8.17    0.89
   2   9 -17    7.75    0.95
  -2   9  17    8.31    0.85
  -2  -9  17    7.84    0.76
  -2  -9  16   16.74    1.04
  -2   9  16   16.46    1.12
  -2  -9  16   16.58    1.02
  -2   9  15   -0.24    0.74
  -2  -9  15    0.27    0.66
  -2  -9  15    0.81    0.63
   2   9 -14  107.40    9.06
  -2  -9  14  116.24    3.72
  -2   9  14  113.22    3.78
  -2  -9  14  108.70    3.70
  -2   9  14  103.60    6.58
  -2  -9  13   76.16    2.59
  -2  -9  13   77.60    2.63
  -2  -9  13   70.51    2.59
  -2   9  13   74.07    2.66
  -2  -9  13   68.88    2.68
  -2  -9  13   71.96    5.11
  -2   9  13   64.04    5.16
  -2  -9  12    0.73    0.57
  -2  -9  12    0.27    1.67
  -2   9  12    0.42    1.67
  -2  -9  12    1.47    0.82
  -2  -9  12    0.97    0.64
  -2  -9  12    1.12    0.58
  -2  -9  11   83.95    2.77
   2   9 -11   86.04    7.66
  -2  -9  11   78.47    2.89
  -2  -9  11   77.94    4.98
  -2   9  11   84.16    5.20
  -2  -9  10  108.83    3.36
  -2  -9  10  109.51    5.56
  -2   9  10  114.40    5.74
   2   9 -10   96.17    7.94
  -2  -9  10   94.57    3.46
  -2  -9   9    7.40    0.70
  -2   9   9    4.26    1.64
  -2  -9   9    3.01    1.54
   2   9  -8   82.57    6.48
  -2  -9   8   85.67    2.80
  -2  -9   8   81.91    4.32
  -2   9   8   86.59    4.45
   2   9  -7  710.38   26.88
  -2   9   7  722.16   24.46
  -2  -9   7  768.71   24.53
   2   9  -6  116.83    7.29
  -2  -9   6  134.95    3.99
  -2  -9   6  129.50    3.94
  -2   9   6  111.77    4.91
  -2  -9   6  118.81    5.00
  -2   9   5  167.72    6.57
  -2  -9   5  177.61    6.61
   2   9  -5  205.83    9.25
  -2  -9   5  210.85    5.83
  -2  -9   5  174.61    6.54
  -2   9   5  165.10    6.49
  -2  -9   5  204.74    5.78
  -2  -9   4    7.58    0.64
   2   9  -4  169.05    7.81
   2   9  -3  127.56    6.56
   2   9  -2   92.57    5.17
   2   9  -2   83.13    5.47
   2   9  -1    0.13    2.50
   2   9  -1   -0.19    1.85
   2   9   0    8.37    2.86
   2   9   0   10.92    2.18
  -2  -9  -1  141.84    4.64
  -2   9  -1  191.69    8.07
  -2  -9  -2   87.29    3.64
  -2   9  -2   79.07    3.19
  -2  -9  -3   65.46    3.53
  -2   9  -3   63.71    3.27
  -2  -9  -3   76.97    2.44
  -2   9  -3   72.02    5.14
  -2  -9  -3   65.88    2.27
   2   9   3   66.94    4.45
  -2   9  -3   62.87    4.96
  -2   9  -4   66.56    4.96
  -2  -9  -4   55.34    3.35
  -2   9  -4   51.65    3.24
   2  -9   4   53.73    1.86
  -2  -9  -4   57.11    2.06
  -2  -9  -4   56.19    1.95
   2   9   4   59.17    4.21
  -2   9  -4   56.00    4.75
  -2   9  -5    0.32    2.38
  -2  -9  -5    0.79    0.54
   2  -9   5    0.84    0.48
   2   9   5    1.46    1.73
  -2  -9  -5    2.55    0.71
   2  -9   6   13.57    0.83
  -2  -9  -6   13.92    0.94
   2   9   7  105.47    5.29
   2   9   7  117.30    6.79
   2  -9   7  112.96    3.57
  -2  -9  -7  110.34    3.78
   2  -9   8  363.91   13.11
   2   9   8  361.22   13.17
  -2  -9  -8  372.47   10.88
  -2   9  -8  415.52   16.19
  -2  -9  -8  389.35   11.06
   2   9   8  389.30   15.18
   2  -9   8  381.95   10.80
  -2  -9  -8  335.35   10.73
   2   9   9  210.43    9.35
   2  -9   9  216.13    9.37
  -2  -9  -9  229.52    6.99
  -2   9  -9  258.84   12.32
  -2  -9  -9  251.02    7.23
   2   9   9  235.61   11.07
   2  -9   9  246.10    6.95
  -2  -9  -9  200.16    6.85
   2  -9  10   87.19    5.60
   2   9  10   97.08    5.79
  -2  -9 -10   89.15    3.22
  -2   9 -10   97.64    3.30
  -2  -9 -10   94.32    3.29
  -2   9 -10  108.58    7.99
  -2  -9 -10   97.25    3.46
   2  -9  10   95.45    3.24
   2   9  10  104.07    6.94
  -2  -9 -11    3.01    0.86
  -2  -9 -11    4.16    0.81
   2   9  11    6.79    2.23
   2  -9  11    6.98    2.29
   2   9  11    3.01    2.06
  -2   9 -11    5.26    3.47
  -2  -9 -11    5.20    0.91
  -2   9 -11    5.40    1.00
  -2   9 -12   22.73    4.41
   2   9  12   22.33    3.38
  -2   9 -12   23.56    1.44
  -2  -9 -12   23.47    1.41
  -2  -9 -12   21.82    1.43
   2  -9  13  124.36    4.06
  -2   9 -13  120.21    4.10
  -2  -9 -13  116.13    4.06
  -2  -9 -13  119.79    4.25
   2  -9  13  123.57    4.08
  -2  -9 -14   46.09    1.96
  -2   9 -14   41.70    1.94
  -2  -9 -14   40.15    1.90
   2  -9  14   42.58    1.90
   2   9  14   42.56    1.89
  -2  -9 -14   46.06    2.09
   2  -9  14   48.22    1.96
   2  -9  15    0.14    0.77
   2  -9  15    0.44    0.72
   2   9  15    0.86    0.76
  -2  -9 -15    0.15    0.81
  -2   9 -15    0.40    0.85
  -2  -9 -15   -0.57    0.80
   2   9  16   38.09    1.62
   2  -9  16   37.01    1.64
   2  -9  17    2.70    0.64
   2   9  17    3.74    0.63
   2  -9  17    3.01    0.66
   2  -9  18   27.07    1.11
  -2 -10  19   41.24    1.70
   2 -10 -19   45.99    1.72
  -2 -10  18  147.07    4.50
  -2 -10  18  146.36    4.68
   2 -10 -18  143.16    4.72
  -2 -10  17   32.55    1.39
   2 -10 -17   31.35    1.62
  -2 -10  17   30.62    1.58
  -2 -10  16   54.43    2.08
  -2  10  16   52.37    2.06
   2 -10 -16   59.67    2.46
  -2 -10  16   60.50    2.34
  -2 -10  15    5.90    0.77
  -2 -10  15    4.63    0.63
  -2 -10  14   21.24    1.16
  -2 -10  14   20.21    1.12
  -2 -10  14   18.84    1.07
  -2 -10  13    1.83    0.71
  -2 -10  13    1.35    0.63
  -2 -10  13    0.74    0.80
  -2  10  12  198.81    9.42
  -2 -10  12  230.10    6.82
   2  10 -12  231.97   12.89
  -2 -10  12  218.86    6.88
  -2 -10  11   44.69    1.95
  -2 -10  11   48.24    1.81
   2  10 -11   52.00    6.27
  -2 -10  10  110.12    3.46
  -2  10  10   89.05    5.28
  -2 -10  10  107.98    3.55
  -2 -10  10  100.46    3.40
   2  10 -10   96.94    7.83
  -2 -10   9   32.09    1.61
   2  10  -9   35.96    5.12
  -2 -10   9   41.48    1.56
  -2  10   9   36.28    3.03
  -2 -10   8   57.79    2.10
   2  10  -8   53.50    5.43
  -2 -10   8   59.32    2.05
  -2 -10   7  481.75   13.65
  -2 -10   7  430.87   14.92
   2  10  -7  445.93   17.79
  -2  10   7  406.54   14.78
  -2 -10   7  482.95   13.61
  -2 -10   6   47.58    1.65
   2  10  -6   49.58    4.96
  -2 -10   6   40.85    2.41
  -2  10   6   39.84    2.39
  -2 -10   6   43.83    1.67
  -2 -10   5  567.04   16.42
   2  10  -5  567.34   20.35
  -2 -10   5  577.13   16.46
  -2 -10   4  157.14    4.81
   2  10  -4  169.49    8.27
  -2 -10   4  165.04    4.87
   2  10  -3   41.86    4.25
  -2 -10   3   42.99    1.56
   2  10  -3   45.65    4.20
   2  10  -2  300.28   11.79
   2  10  -2  322.46   12.89
   2  10  -1   12.01    2.57
  -2 -10   1    9.96    0.64
   2  10  -1    9.93    2.95
  -2 -10   0    8.11    0.61
   2  10   0    5.96    2.18
   2  10   0    7.61    3.06
  -2 -10  -1   -0.08    0.46
  -2  10  -1    1.74    2.71
  -2 -10  -2   82.22    2.69
  -2 -10  -2   78.16    2.57
   2  10   3   62.67    4.59
  -2  10  -3   67.79    5.27
   2 -10   3   62.30    2.11
  -2  10  -3   66.21    2.45
  -2 -10  -3   67.78    2.32
  -2 -10  -3   65.15    2.20
  -2 -10  -3   64.99    2.19
  -2 -10  -4   20.98    1.03
  -2  10  -4   21.36    1.35
  -2  10  -4   22.11    3.59
  -2 -10  -4   19.95    1.05
  -2  10  -4   20.97    3.61
   2  10   4   22.00    2.89
   2  10   4   17.49    1.51
   2 -10   4   19.87    0.93
  -2 -10  -4   21.58    1.12
   2 -10   4   20.48    0.95
  -2 -10  -4   18.26    2.11
  -2  10  -5   92.13    6.39
  -2 -10  -5   81.11    4.38
   2  10   5   78.93    3.86
  -2 -10  -5   88.02    2.99
  -2 -10  -5   86.81    2.88
   2  10   5   92.19    5.71
  -2  10  -5   89.20    6.24
  -2  10  -5   83.95    3.09
   2 -10   5   85.11    2.78
   2  10   6  537.11   17.93
  -2 -10  -6  558.44   16.47
  -2  10  -6  562.73   16.63
   2 -10   6  575.01   16.35
  -2  10  -6  600.06   21.24
   2  10   6  592.61   20.67
   2 -10   7  264.79    7.87
   2  10   7  271.54   11.91
  -2  10  -7  278.42   12.47
   2  10   7  247.44    9.70
   2  10   8   52.54    4.80
  -2  10  -8   49.42    5.60
  -2 -10  -8   54.97    2.19
   2 -10   8   45.72    1.86
   2  10   8   41.64    3.36
   2  10   9  163.67    7.96
   2  10   9  181.63    9.77
  -2  10  -9  214.41   11.20
  -2 -10  -9  177.99    5.84
   2 -10   9  192.10    5.80
  -2 -10  -9  194.56    6.08
  -2 -10 -10  222.96    6.66
  -2  10 -10  218.97   11.81
   2  10  10  193.52    8.94
   2  10  10  210.15   10.81
  -2  10 -10  203.16   11.02
  -2 -10 -10  178.90    6.23
  -2 -10 -10  205.77    6.39
   2 -10  10  226.31    6.39
  -2  10 -11    0.55    3.22
   2  10  11    1.19    1.97
  -2 -10 -11    1.66    0.85
  -2  10 -11    1.75    2.76
   2 -10  11    2.62    0.80
  -2 -10 -11    2.05    0.74
  -2 -10 -11    2.33    0.79
   2 -10  12   -0.61    0.67
  -2 -10 -12   -0.15    0.83
  -2 -10 -12   -0.08    0.78
  -2  10 -12   -3.35    3.66
  -2 -10 -13   14.79    1.21
   2 -10  13   15.46    1.03
  -2 -10 -13   14.34    1.08
  -2 -10 -14    9.19    1.04
   2  10  14    7.47    0.89
  -2 -10 -14    8.91    0.98
   2 -10  14   10.79    1.03
   2 -10  15   -0.16    0.76
  -2 -10 -15   -0.39    0.76
   2 -10  16   31.35    1.45
   2 -10  16   32.31    1.46
   2 -10  17    1.80    0.54
   2 -10  17    0.90    0.56
   2 -11 -19    8.52    0.70
  -2 -11  19    6.67    0.67
   2 -11 -18   52.80    2.06
  -2 -11  18   53.63    1.89
  -2 -11  18   50.83    2.01
   2 -11 -17   15.60    1.13
  -2 -11  17   16.25    0.94
  -2 -11  17   15.59    1.12
   2 -11 -16    1.47    0.87
  -2 -11  16    0.48    0.83
  -2 -11  16    0.84    0.62
  -2 -11  15   20.78    1.17
  -2 -11  15   22.79    1.39
  -2 -11  14    0.09    0.66
  -2 -11  14   -1.18    0.96
  -2 -11  14    0.18    0.59
   2  11 -13    0.88    4.91
  -2 -11  13    2.69    0.70
  -2 -11  13    1.57    0.76
  -2 -11  13    1.59    0.85
  -2 -11  12   96.84    3.24
  -2 -11  12  103.48    3.40
   2  11 -11   16.54    5.17
  -2 -11  11   16.76    1.01
  -2 -11  11   16.98    1.15
  -2 -11  11   17.32    1.05
  -2 -11  11   14.89    1.16
   2  11 -10   32.38    5.66
  -2 -11  10   28.75    1.32
  -2 -11  10   29.97    1.36
  -2 -11  10   24.24    1.39
  -2 -11  10   29.33    1.41
  -2 -11   9   45.00    1.73
  -2 -11   9   41.25    1.82
   2  11  -9   42.74    5.77
  -2 -11   9   42.09    1.76
  -2 -11   8   79.26    2.60
  -2 -11   8   69.18    2.68
  -2 -11   8   75.87    2.61
   2  11  -8   76.34    6.68
  -2 -11   7  972.42   27.77
   2  11  -7  902.68   32.42
  -2 -11   7  970.73   27.73
  -2 -11   6  605.66   17.11
   2  11  -6  546.79   21.30
  -2 -11   6  583.37   17.05
  -2 -11   5  399.99   11.44
   2  11  -5  369.01   15.32
  -2 -11   5  386.96   11.38
   2  11  -4  354.08   14.12
  -2 -11   4  367.00   10.41
  -2 -11   4  349.15   10.33
   2  11  -4  323.51   14.32
   2  11  -3  184.43    8.61
  -2 -11   3  186.03    5.35
  -2 -11   3  168.98    5.23
   2  11  -3  169.76    9.09
  -2 -11   2    0.63    0.46
   2  11  -2    0.94    2.29
   2  11  -2    0.70    2.71
  -2 -11   2    0.82    0.40
   2  11  -1   73.67    5.91
  -2 -11   1   76.56    2.49
   2  11  -1   81.32    5.11
  -2 -11   0   99.90    3.16
  -2 -11  -1    9.89    0.72
  -2  11  -1    9.44    3.36
  -2 -11  -1    8.79    0.70
   2 -11   2  110.64    3.43
  -2 -11  -2  108.78    3.49
   2 -11   2  114.70    3.48
  -2  11  -2  116.76    3.75
  -2 -11  -2  110.27    3.61
  -2  11  -2  118.83    7.24
  -2  11  -3  299.51   12.82
  -2  11  -3  296.47    8.75
   2 -11   3  287.86    8.48
   2 -11   3  294.36    8.50
  -2 -11  -3  278.68    8.54
   2  11   3  306.88   12.27
  -2 -11  -3  293.84    8.68
  -2 -11  -4    5.98    0.73
  -2  11  -4    9.38    3.16
  -2  11  -4    6.42    1.00
  -2 -11  -4    7.92    0.72
  -2 -11  -4    7.54    0.74
   2 -11   4    6.50    0.62
   2  11   4   10.26    2.43
  -2  11  -4    6.14    3.01
   2 -11   4    7.71    0.63
  -2  11  -5   17.50    1.31
  -2  11  -5   14.42    3.61
  -2  11  -5   15.84    3.63
   2  11   5   20.53    3.10
   2 -11   5   17.80    0.93
  -2 -11  -5   17.98    1.10
  -2 -11  -5   16.13    1.03
   2 -11   5   17.71    0.93
  -2 -11  -6   77.45    2.77
   2 -11   6   74.01    2.51
  -2  11  -6   78.26    6.43
  -2  11  -6   71.59    2.81
   2 -11   6   74.31    2.52
  -2 -11  -6   71.86    2.63
   2  11   6   69.21    5.45
  -2  11  -6   63.51    5.83
  -2  11  -7    3.77    1.09
   2  11   7    6.27    2.31
  -2  11  -7    3.84    3.02
   2 -11   7    4.05    0.66
   2 -11   8  349.96   10.35
   2  11   8  339.95   14.92
  -2  11  -8  345.87   15.58
  -2  11  -8  349.92   10.66
  -2  11  -9  295.47   14.40
  -2  11  -9  285.78    8.96
  -2 -11  -9  303.59    8.98
   2 -11   9  297.07    8.67
   2  11   9  277.57   13.15
  -2  11  -9  282.80   13.84
  -2 -11  -9  268.31    8.69
  -2 -11 -10   45.38    1.95
   2 -11  10   46.90    1.95
  -2 -11 -10   45.61    2.16
  -2  11 -10   46.22    5.83
   2  11  10   45.89    4.96
  -2  11 -10   45.91    5.53
  -2  11 -11    0.86    2.98
   2  11  11   -1.47    2.15
  -2 -11 -11    0.67    0.72
   2 -11  11    0.23    0.79
  -2 -11 -11   -0.06    0.82
  -2  11 -11    1.58    2.87
  -2 -11 -12    7.35    1.08
   2 -11  12    6.91    0.74
   2 -11  12    7.91    1.00
  -2 -11 -13    9.60    1.08
   2 -11  14   15.03    1.11
  -2 -11 -14   14.03    1.23
  -2 -11 -15   58.92    2.44
   2 -11  15   64.51    2.38
   2 -11  15   61.62    2.31
   2 -11  16    3.19    0.68
   2 -11  16    3.10    0.62
   2 -11  17    0.07    0.51
   2 -11  17   -0.07    0.45
  -2 -12  19   63.38    2.14
   2 -12 -18   33.08    1.52
  -2 -12  18   33.41    1.49
  -2 -12  17    1.18    0.54
  -2 -12  17    0.37    0.70
   2 -12 -17    0.02    0.64
  -2 -12  16   30.79    1.37
   2 -12 -16   29.13    1.61
  -2 -12  16   31.84    1.56
  -2 -12  15   63.41    2.37
  -2 -12  15   68.36    2.55
   2 -12 -15   64.84    2.70
  -2 -12  14    4.78    0.76
  -2 -12  14    4.95    0.95
  -2 -12  13   23.24    1.25
  -2 -12  13   23.62    1.43
  -2 -12  12  249.57    7.50
  -2 -12  12  247.33    7.59
  -2 -12  12  241.69    7.48
  -2 -12  11   13.95    1.10
   2  12 -11   13.08    5.61
  -2 -12  11   11.41    0.95
  -2 -12  11   14.26    0.99
   2  12 -10   -1.08    4.42
  -2 -12  10   -0.26    0.69
  -2 -12  10    1.64    0.66
  -2 -12  10    1.07    0.72
   2  12  -9    4.78    4.08
  -2 -12   9    7.33    0.81
  -2 -12   9    5.81    0.89
  -2 -12   9    7.34    0.77
   2  12  -8    5.57    4.07
  -2 -12   8    6.47    0.93
  -2 -12   8    6.78    0.78
  -2 -12   8    6.94    0.76
  -2 -12   7  278.36    8.26
  -2 -12   7  278.00    8.22
  -2 -12   7  273.43    8.37
   2  12  -7  250.61   12.69
   2  12  -6  109.18    7.51
  -2 -12   6  112.07    3.94
  -2 -12   6  119.06    3.69
  -2 -12   6  116.61    3.73
   2  12  -5  402.32   17.69
  -2 -12   5  460.21   13.05
  -2 -12   5  440.03   12.97
   2  12  -5  442.00   17.34
  -2 -12   4   21.49    0.98
   2  12  -4   18.43    3.75
   2  12  -4   18.60    3.37
  -2 -12   4   21.86    1.08
   2  12  -3    6.28    2.69
   2  12  -3    5.88    3.12
  -2 -12   3    5.74    0.54
  -2 -12   2   11.01    0.73
   2  12  -2   15.81    2.96
  -2 -12   2   11.09    0.65
   2  12  -2   11.17    3.48
   2  12  -1   32.93    3.68
  -2 -12   1   29.85    1.16
   2  12  -1   28.22    4.44
   2 -12  -1   31.76    1.20
  -2 -12   1   31.43    1.27
  -2 -12   0  326.94    9.55
  -2 -12   0  323.44    9.63
  -2 -12  -1  162.20    5.02
  -2 -12  -1  165.40    5.09
  -2 -12  -2    2.21    0.58
  -2  12  -2    1.86    2.89
   2 -12   2    2.23    0.51
   2 -12   2    1.73    0.43
  -2 -12  -2    2.47    0.53
  -2 -12  -3    1.30    0.57
  -2  12  -3    2.00    0.91
   2 -12   3    1.73    0.50
  -2 -12  -3    2.05    0.58
  -2 -12  -3    1.86    0.58
   2  12   3    2.53    1.85
  -2  12  -3    0.63    2.90
   2 -12   3    1.61    0.47
  -2 -12  -4    3.27    0.67
  -2 -12  -4    3.08    0.64
  -2 -12  -4    2.11    0.62
  -2  12  -4    1.59    3.05
  -2  12  -4    2.40    0.95
   2 -12   4    2.55    0.55
   2  12   4    1.89    1.92
  -2  12  -4    1.08    2.86
   2 -12   4    1.92    0.51
  -2 -12  -5   18.63    1.16
  -2  12  -5   16.52    3.96
  -2 -12  -5   18.25    1.08
   2 -12   5   18.92    0.99
   2 -12   5   19.16    0.98
  -2  12  -5   17.91    3.82
   2  12   5   14.83    2.85
  -2  12  -5   19.28    1.32
   2 -12   6   81.40    2.72
   2 -12   6   79.95    2.70
  -2  12  -6   79.26    2.99
  -2  12  -6   76.06    6.60
   2  12   6   83.40    6.13
  -2  12  -6   77.08    6.68
  -2 -12  -6   73.97    2.80
  -2 -12  -6   84.08    2.99
  -2 -12  -7   82.90    2.94
  -2  12  -7   83.11    7.08
   2 -12   7   75.25    2.63
  -2  12  -7   72.27    2.91
   2  12   7   69.65    5.73
  -2  12  -7   75.92    6.70
   2 -12   7   74.56    2.63
   2 -12   8   17.24    1.08
   2 -12   8   17.36    1.05
   2  12   8   20.63    3.53
  -2  12  -9   12.14    3.96
  -2 -12  -9   17.57    1.20
   2  12   9   15.69    3.19
   2 -12   9   18.60    1.13
   2 -12   9   16.30    1.13
  -2 -12 -10  142.65    4.73
   2 -12  10  140.68    4.68
   2 -12  10  149.60    4.71
  -2  12 -10  135.62    9.76
  -2 -12 -10  146.89    4.99
  -2  12 -10  143.76    9.59
   2  12  10  150.67    9.05
   2 -12  11    8.37    0.93
  -2  12 -11    8.24    3.73
   2  12  11    8.18    2.71
   2 -12  11    8.25    0.95
  -2 -12 -11    7.80    1.11
  -2 -12 -11    8.37    0.89
   2 -12  12   52.40    2.07
   2 -12  12   46.50    1.92
  -2  12 -12   48.73    5.90
   2 -12  12   51.63    2.11
  -2 -12 -12   49.22    2.27
   2 -12  13    8.04    0.99
  -2 -12 -13    7.28    1.06
   2 -12  13    7.31    0.90
  -2 -12 -14   85.19    3.22
   2 -12  14   86.95    2.99
   2 -12  15   11.91    0.88
   2 -12  16   45.96    1.63
   2 -12  16   41.53    1.70
   2 -12  17    6.51    0.59
  -2 -13  18    9.15    0.65
  -2 -13  18    6.96    0.69
   2 -13 -18    7.76    0.70
  -2 -13  17   36.40    1.42
  -2 -13  17   33.27    1.51
   2 -13 -17   33.66    1.56
  -2 -13  16   59.41    2.07
   2 -13 -16   51.29    2.26
  -2 -13  16   55.29    2.18
   2 -13 -15   85.50    3.29
  -2 -13  15   92.05    3.18
  -2 -13  14   12.28    1.10
  -2 -13  14   11.30    0.96
  -2 -13  13   13.61    1.04
  -2 -13  13   15.50    1.18
   2  13 -13   17.08    4.28
  -2 -13  13   13.74    1.02
  -2 -13  12    0.18    0.70
  -2 -13  12    0.04    0.82
  -2 -13  12   -0.02    0.67
  -2 -13  11   87.71    3.13
  -2 -13  11   91.11    3.21
  -2 -13  11   92.62    3.13
   2  13 -11   95.69    8.16
  -2 -13  10  143.75    4.65
  -2 -13  10  144.90    4.69
  -2 -13  10  146.18    4.63
   2  13 -10  150.58   10.01
  -2 -13   9  119.55    3.94
  -2 -13   9  123.13    3.93
   2  13  -9  116.50    8.56
  -2 -13   9  119.55    3.97
   2  13  -8   27.92    4.63
   2  13  -8   20.02    4.32
  -2 -13   8   23.39    1.25
  -2 -13   8   25.42    1.23
   2  13  -7  130.74    9.02
   2  13  -7  152.41    9.21
  -2 -13   7  144.20    4.51
  -2 -13   7  143.43    4.56
   2  13  -6  309.00   15.16
  -2 -13   6  362.54   10.48
  -2 -13   6  348.47   10.36
   2  13  -6  326.90   14.84
  -2 -13   6  338.98   10.15
  -2 -13   6  343.57   10.21
  -2 -13   5  381.45   11.26
  -2 -13   5  388.94   11.34
   2  13  -5  385.22   15.87
   2  13  -5  354.27   16.40
  -2 -13   5  392.55   11.57
   2  13  -4   52.26    4.96
  -2 -13   4   49.00    1.77
   2  13  -4   45.81    5.32
  -2 -13   4   50.92    2.10
   2  13  -3   39.06    4.99
  -2 -13   3   35.59    1.44
   2  13  -3   38.21    4.27
  -2 -13   3   34.95    1.34
  -2 -13   2  230.75    6.92
   2  13  -2  236.13   12.05
   2  13  -2  254.94   11.02
  -2 -13   2  239.30    7.03
   2  13  -1  340.32   15.30
  -2 -13   1  339.75    9.98
   2 -13  -1  339.71    9.91
  -2 -13   0  129.40    4.08
   2 -13   0  129.31    3.99
  -2 -13  -1   16.57    0.90
  -2 -13  -1   15.80    0.96
  -2 -13  -1   16.29    0.97
  -2 -13  -2    2.47    0.59
  -2 -13  -2    2.79    0.60
   2 -13   2    2.89    0.48
   2  13   3  550.35   20.70
   2 -13   3  580.02   16.07
  -2 -13  -3  538.58   16.09
  -2  13  -3  543.87   21.57
  -2 -13  -3  550.33   16.14
   2 -13   3  555.19   16.01
  -2 -13  -3  550.76   16.25
  -2 -13  -4   71.02    2.48
   2 -13   4   67.53    2.35
  -2  13  -4   68.93    2.64
  -2 -13  -4   66.70    2.45
   2 -13   4   70.51    2.34
  -2  13  -4   73.26    6.45
  -2 -13  -4   64.01    2.56
   2 -13   5   52.16    1.89
   2 -13   5   49.82    1.88
  -2 -13  -5   49.83    2.01
  -2  13  -5   52.95    2.21
  -2  13  -5   49.22    5.83
   2  13   5   55.53    5.01
  -2  13  -5   61.64    6.10
  -2 -13  -5   51.01    2.14
  -2  13  -6   28.03    4.88
  -2 -13  -6   28.98    1.48
   2 -13   6   32.67    1.39
  -2 -13  -6   31.26    1.62
  -2  13  -6   33.53    4.94
   2  13   6   33.18    4.16
   2 -13   6   34.02    1.42
  -2  13  -7   97.17    7.82
   2 -13   7   96.49    3.26
  -2  13  -7   94.86    7.88
   2  13   7   94.40    6.94
   2 -13   7   98.70    3.28
  -2 -13  -7   99.87    3.57
  -2 -13  -8   38.93    1.94
   2 -13   8   40.13    1.69
   2  13   8   36.39    4.44
   2 -13   8   42.24    1.73
  -2  13  -8   39.07    5.43
  -2  13  -9   38.33    5.42
   2 -13   9   39.72    1.72
   2  13   9   40.37    4.72
   2 -13   9   41.42    1.76
  -2 -13  -9   39.88    1.83
  -2  13 -10   35.09    5.32
   2  13  10   34.90    4.57
  -2  13 -10   37.86    5.57
   2 -13  10   38.14    1.72
  -2 -13 -10   37.91    1.73
   2 -13  10   36.42    1.66
  -2 -13 -11   -0.13    0.88
   2 -13  11   -0.06    0.69
  -2 -13 -11    0.02    0.68
  -2  13 -11   -3.00    3.31
   2  13  11   -1.48    1.87
   2 -13  11    0.17    0.76
   2 -13  12   40.18    1.78
  -2 -13 -12   44.59    2.14
   2 -13  12   44.15    1.85
  -2 -13 -13   32.52    1.77
   2 -13  13   32.61    1.51
   2 -13  13   35.12    1.63
   2 -13  14    6.44    0.76
   2 -13  14    4.61    0.87
  -2 -13 -14    3.97    0.87
   2 -13  15   35.26    1.41
   2 -13  16    0.35    0.52
   2 -13  16    0.79    0.42
   2 -14 -17   17.58    1.04
  -2 -14  17   16.70    0.99
  -2 -14  17   20.20    0.95
   2 -14 -16   25.34    1.36
  -2 -14  16   26.13    1.30
   2 -14 -15  160.21    5.49
  -2 -14  15  177.22    5.39
  -2 -14  14   60.52    2.36
  -2 -14  14   63.18    2.33
  -2 -14  13    3.94    0.78
  -2 -14  13    2.65    0.75
  -2 -14  13    1.98    0.83
  -2 -14  12  181.62    5.65
  -2 -14  12  176.77    5.58
   2  14 -12  168.92   11.15
  -2 -14  12  177.52    5.68
  -2 -14  11   49.89    1.98
  -2 -14  11   45.74    1.99
  -2 -14  11   45.80    1.92
   2  14 -11   41.68    5.86
   2  14 -11   44.40    6.25
  -2 -14  10  100.02    3.43
   2  14 -10   89.25    8.29
  -2 -14  10  100.88    3.47
  -2 -14  10  101.65    3.40
   2  14 -10  102.72    8.17
   2  14  -9   -1.21    3.42
   2  14  -9   -0.28    3.42
  -2 -14   9    1.30    0.72
  -2 -14   9    0.79    0.72
  -2 -14   9    1.12    0.68
  -2 -14   8    2.89    0.67
  -2 -14   8    2.24    0.72
   2  14  -8    3.15    3.08
   2  14  -8    0.87    3.30
  -2 -14   7  114.45    3.73
   2  14  -7  107.38    8.39
   2  14  -7  105.76    7.87
  -2 -14   7  112.23    3.67
  -2 -14   6  125.96    4.06
   2  14  -6  107.02    8.39
  -2 -14   6  126.40    3.99
   2  14  -6  119.83    8.14
  -2 -14   5   78.41    2.85
   2  14  -5   66.29    6.63
  -2 -14   5   75.33    2.86
   2  14  -5   75.25    6.20
  -2 -14   5   74.31    2.54
   2  14  -4   -2.09    3.50
   2  14  -4    0.21    2.72
  -2 -14   4    0.11    0.48
  -2 -14   4   -0.69    0.98
  -2 -14   4    0.17    0.81
  -2 -14   4   -0.04    0.57
   2  14  -3   57.52    6.19
  -2 -14   3   59.09    2.07
   2  14  -3   62.81    5.46
  -2 -14   3   54.04    2.29
  -2 -14   3   57.08    1.97
  -2 -14   3   54.49    2.41
   2  14  -2    0.78    3.24
  -2 -14   2    2.46    0.84
  -2 -14   2    2.45    0.50
  -2 -14   2    2.06    0.59
  -2 -14   1   53.48    1.98
   2 -14  -1   53.35    1.90
   2 -14   0  318.67    9.41
  -2 -14   0  322.59    9.51
   2 -14   1   31.15    1.25
  -2 -14  -1   28.22    1.29
  -2 -14  -1   30.27    1.39
  -2 -14  -2   82.12    2.85
  -2 -14  -2   89.00    3.01
  -2 -14  -3  237.55    7.19
  -2 -14  -3  232.47    7.13
   2 -14   3  242.20    7.02
   2  14   3  253.66   11.79
  -2 -14  -3  225.49    7.26
   2 -14   4   79.70    2.60
  -2  14  -4   75.50    6.86
  -2 -14  -4   76.73    2.81
  -2 -14  -4   73.67    2.68
  -2 -14  -4   70.48    2.66
   2  14   4   77.82    6.04
   2 -14   4   75.12    2.54
   2  14   5  160.46    9.07
  -2  14  -5  167.02   10.12
  -2 -14  -5  146.51    4.98
  -2  14  -5  164.64   10.41
   2 -14   5  153.09    4.72
  -2 -14  -5  147.10    4.85
   2 -14   5  153.73    4.73
  -2 -14  -6    9.97    0.96
   2 -14   6    9.88    0.83
  -2  14  -6   10.85    3.94
  -2 -14  -6    7.44    0.96
  -2  14  -6    4.84    3.63
   2  14   6    7.16    2.58
   2 -14   6    7.61    0.75
   2 -14   7   26.89    1.30
   2 -14   7   25.60    1.25
  -2 -14  -7   23.77    1.50
  -2  14  -7   29.24    5.04
   2  14   7   26.10    3.85
  -2  14  -7   21.16    4.75
   2 -14   8    0.98    0.65
  -2  14  -8   -0.61    3.38
   2 -14   8    0.68    0.69
   2  14   8   -1.75    2.15
  -2  14  -8    2.74    3.49
  -2 -14  -8   -0.15    0.86
  -2 -14  -9   24.60    1.44
  -2 -14  -9   25.52    1.61
   2 -14   9   25.91    1.36
  -2  14  -9   20.97    4.54
   2  14   9   23.08    3.86
   2 -14   9   24.37    1.29
  -2 -14 -10    6.21    0.87
   2 -14  10    5.80    0.80
   2 -14  10    5.91    0.87
   2  14  10    6.48    2.47
  -2  14 -10    3.60    3.50
   2 -14  11    1.00    0.66
  -2 -14 -11    0.23    0.67
   2 -14  11    0.14    0.77
  -2 -14 -12   67.12    2.79
   2 -14  12   69.03    2.48
   2 -14  12   63.17    2.47
  -2 -14 -13   96.43    3.69
   2 -14  13  101.89    3.41
   2 -14  14   73.52    2.54
   2 -14  14   79.36    2.70
   2 -14  15   16.22    0.96
   2 -14  15   15.69    0.82
  -2 -15  17    1.21    0.44
  -2 -15  17    1.87    0.48
   2 -15 -17    0.95    0.49
   2 -15 -16    7.92    0.81
  -2 -15  16   10.29    0.82
  -2 -15  15   81.50    2.82
  -2 -15  15   79.52    2.71
  -2 -15  14   19.70    1.14
  -2 -15  14   17.26    1.05
  -2 -15  14   18.56    1.19
  -2 -15  13    7.76    0.82
  -2 -15  13    7.88    0.86
   2 -15 -13    7.59    1.00
  -2 -15  13    7.17    0.89
  -2 -15  12   94.39    3.30
  -2 -15  12   95.62    3.27
   2 -15 -12   96.01    3.52
  -2 -15  12   90.83    3.19
  -2 -15  11  135.71    4.44
   2 -15 -11  127.80    4.65
  -2 -15  11  139.06    4.39
  -2 -15  11  138.79    4.47
   2  15 -11  129.34    9.65
   2  15 -11  118.95    9.79
  -2 -15  10  190.84    5.89
  -2 -15  10  189.90    5.81
   2  15 -10  172.54   11.19
  -2  15  10  175.76   10.91
  -2 -15  10  183.21    5.86
   2  15  -9   40.21    5.97
  -2 -15   9   51.63    2.07
  -2 -15   9   51.46    1.99
   2  15  -9   45.57    5.91
  -2  15   9   47.37    5.50
  -2 -15   9   51.08    2.06
  -2 -15   8    8.11    0.88
   2  15  -8    4.39    3.49
  -2 -15   8    9.33    0.86
   2  15  -8    7.47    3.52
  -2  15   8    6.40    2.82
  -2 -15   7    0.79    0.70
   2  15  -7   -1.32    3.50
  -2  15   7   -0.57    2.79
   2  15  -7    0.61    3.68
  -2 -15   7    0.38    0.62
  -2  15   6  111.41    8.32
   2  15  -6  120.70    9.07
  -2 -15   6  119.39    3.81
   2  15  -6  114.67    8.18
   2  15  -5   47.96    5.50
  -2 -15   5   54.86    2.08
  -2  15   5   42.88    5.19
   2  15  -5   53.58    6.33
  -2 -15   5   57.43    2.02
  -2 -15   5   56.98    2.36
  -2 -15   4   35.95    1.45
  -2 -15   4   31.94    1.79
  -2 -15   4   36.91    1.53
   2  15  -4   30.19    5.24
  -2 -15   4   31.30    1.73
   2  15  -4   32.66    4.52
   2  15  -3   -0.66    2.94
  -2 -15   3    0.74    0.99
  -2 -15   3    1.23    0.60
  -2 -15   3    1.52    0.51
  -2 -15   3    1.01    0.84
   2  15  -3    2.61    3.48
  -2 -15   2   92.25    3.08
  -2 -15   2   90.64    3.34
   2 -15  -1  135.62    4.20
  -2 -15   1  130.95    4.26
  -2 -15   1  133.27    4.53
   2 -15   0  216.22    6.46
  -2 -15   0  212.62    6.57
  -2 -15  -1    1.26    0.51
  -2 -15  -1    0.71    0.59
   2 -15   1    1.57    0.52
   2  15   2   63.31    5.57
  -2 -15  -2   61.98    2.38
   2 -15   2   62.49    2.19
  -2 -15  -2   61.66    2.26
  -2 -15  -3  439.09   13.17
  -2 -15  -3  447.58   13.07
   2  15   3  465.70   18.44
  -2 -15  -3  433.32   13.02
   2 -15   3  448.60   12.87
  -2 -15  -4    8.22    0.92
  -2 -15  -4    8.37    0.91
   2  15   4   10.81    2.97
  -2 -15  -4   10.60    0.94
   2 -15   4   10.10    0.76
  -2 -15  -5    1.85    0.75
  -2 -15  -5    0.96    0.70
   2 -15   5    1.51    0.61
  -2  15  -5    0.32    3.55
  -2  15  -5    3.28    3.67
   2  15   5    1.72    2.07
   2 -15   6   20.47    1.13
  -2  15  -6   18.39    4.72
  -2 -15  -6   19.76    1.34
  -2 -15  -6   20.37    1.27
  -2  15  -6   15.56    4.46
   2  15   6   19.49    3.55
   2 -15   6   21.85    1.12
  -2 -15  -7    1.00    0.83
  -2  15  -7    2.23    3.70
   2 -15   7    2.22    0.71
   2  15   7    4.54    2.40
  -2  15  -7    0.31    3.62
   2 -15   7    2.74    0.67
  -2  15  -8  499.25   21.31
   2 -15   8  489.97   14.02
  -2 -15  -8  474.49   14.36
  -2  15  -8  496.69   21.36
   2  15   8  468.63   19.54
   2 -15   8  465.27   13.95
  -2 -15  -9    2.79    0.85
  -2 -15  -9    2.12    0.90
  -2  15  -9   -1.26    3.65
   2  15   9    0.75    2.04
  -2  15  -9    2.22    3.53
   2 -15   9    1.64    0.74
   2 -15   9    2.03    0.66
  -2 -15 -10   58.51    2.54
   2 -15  10   61.41    2.29
  -2 -15 -10   57.75    2.28
   2 -15  10   56.82    2.17
   2 -15  11    1.59    0.64
   2 -15  11    0.50    0.72
  -2 -15 -11    1.19    0.66
   2 -15  11    1.77    0.76
   2 -15  12   10.09    0.82
   2 -15  12    8.56    0.84
   2 -15  12   11.55    0.96
   2 -15  13   27.34    1.33
   2 -15  13   24.40    1.17
   2 -15  14    5.62    0.72
  -2 -15 -14    6.80    0.72
   2 -15  14    5.02    0.57
   2 -15  15   -0.13    0.49
  -2  16  17    7.94    0.64
  -2 -16  16   38.82    1.42
  -2 -16  16   34.44    1.39
  -2 -16  15   51.24    1.86
  -2 -16  14   25.66    1.20
   2 -16 -14   23.13    1.36
  -2 -16  14   26.08    1.32
   2 -16 -13    0.57    0.70
  -2 -16  13   -0.54    0.75
  -2 -16  13    1.28    0.69
  -2 -16  13    0.02    0.60
   2 -16 -12   13.92    1.14
  -2 -16  12   14.53    1.06
  -2 -16  12   13.46    1.07
  -2 -16  12   13.92    0.97
  -2 -16  11   26.43    1.39
   2 -16 -11   24.81    1.54
  -2 -16  11   26.99    1.32
  -2 -16  11   26.06    1.42
  -2  16  10   58.19    6.15
  -2 -16  10   72.56    2.61
   2  16 -10   62.56    7.05
   2 -16 -10   62.10    2.70
  -2 -16  10   70.70    2.59
  -2 -16  10   71.79    2.51
  -2  16   9  166.43   10.66
   2  16  -9  165.59   11.55
   2  16  -9  168.40   10.92
  -2 -16   9  186.71    5.68
   2 -16  -9  160.41    5.77
  -2 -16   9  183.71    5.68
  -2 -16   9  182.32    5.57
   2 -16  -8    6.06    0.97
  -2 -16   8    0.70    0.70
   2  16  -8    0.33    3.58
   2  16  -8    0.29    3.23
  -2  16   8   -0.90    2.57
   2  16  -7  160.58   10.26
  -2 -16   7  171.30    5.30
   2 -16  -7  154.38    5.35
   2  16  -7  151.24   10.83
  -2  16   7  143.99    9.90
  -2 -16   7  170.82    5.17
   2 -16  -6   27.43    1.54
  -2 -16   6   31.34    1.43
   2  16  -6   29.97    5.43
  -2  16   6   32.23    4.69
   2  16  -6   20.39    4.48
  -2 -16   6   30.39    1.36
   2  16  -5  529.72   22.13
  -2 -16   5  580.00   16.61
   2 -16  -5  546.37   16.79
  -2  16   5  517.75   22.68
  -2 -16   5  578.76   16.70
   2  16  -5  548.87   23.72
  -2 -16   5  601.65   16.97
   2  16  -4    2.54    3.85
  -2 -16   4    3.25    0.61
  -2 -16   4    4.95    0.95
   2  16  -4    0.49    3.05
  -2  16   4    3.77    2.63
  -2 -16   4    3.27    0.73
  -2 -16   3   28.68    1.61
  -2 -16   3   30.35    1.28
  -2 -16   3   33.06    1.44
  -2 -16   3   29.48    1.75
  -2 -16   2    7.15    0.78
  -2 -16   2    7.12    1.05
  -2 -16   2    7.77    1.24
  -2 -16   1   56.60    2.14
  -2 -16   1   54.17    2.36
  -2 -16   0    0.32    0.91
  -2 -16   0    0.76    0.61
  -2 -16   0    0.73    0.68
   2 -16   0    0.33    0.54
  -2 -16   0    0.30    0.56
   2 -16   1   35.45    1.43
  -2 -16  -1   34.46    1.42
  -2 -16  -1   31.50    1.47
   2 -16   2  104.34    3.36
  -2 -16  -2  101.10    3.43
   2  16   2   99.93    7.37
   2 -16   3  200.04    6.05
  -2 -16  -3  199.64    6.19
   2  16   3  214.36   11.09
  -2 -16  -3  192.45    6.14
  -2 -16  -4  146.17    4.73
  -2 -16  -4  137.79    4.80
   2  16   4  155.97    9.19
   2 -16   4  147.69    4.51
  -2 -16  -5    4.26    0.86
  -2 -16  -5    4.77    0.83
   2 -16   5    4.80    0.67
   2  16   5    7.40    2.61
   2 -16   6   33.25    1.44
  -2 -16  -6   31.81    1.69
  -2  16  -6   31.71    5.92
  -2 -16  -6   30.30    1.58
   2  16   6   32.89    4.39
  -2  16  -7   79.27    7.93
  -2 -16  -7   71.68    2.87
   2 -16   7   72.78    2.57
  -2  16  -8   14.49    4.46
   2 -16   8   15.47    0.98
  -2 -16  -8   13.02    1.25
   2 -16   8   13.43    1.04
   2  16   8   16.20    3.33
  -2 -16  -9   38.78    1.93
   2 -16   9   38.28    1.66
  -2 -16  -9   35.99    1.72
   2 -16   9   37.77    1.59
  -2 -16 -10    0.06    0.79
   2 -16  10    1.35    0.60
  -2 -16 -10    0.57    0.67
   2 -16  10    1.22    0.72
   2 -16  11   91.39    3.06
  -2 -16 -11   92.18    3.42
   2 -16  11   86.57    3.20
   2 -16  12    9.48    0.88
   2 -16  13   70.16    2.47
   2 -16  14    5.85    0.65
   2 -16  15   33.62    1.28
  -2  17  16    5.45    0.59
   2 -17 -16    6.08    0.61
  -2 -17  15    2.83    0.52
   2 -17 -15    1.72    0.55
   2 -17 -14   79.56    3.06
  -2 -17  14   95.68    2.94
  -2 -17  13    7.70    0.75
   2 -17 -13    6.32    0.81
  -2 -17  13    7.45    0.83
  -2 -17  13    7.60    0.73
  -2 -17  12    3.78    0.68
  -2 -17  12    2.62    0.66
  -2 -17  12    4.37    0.76
   2 -17 -12    3.37    0.78
   2 -17 -11   18.79    1.26
  -2 -17  11   21.15    1.12
  -2 -17  11   19.96    1.20
   2 -17 -10   23.40    1.42
  -2 -17  10   24.64    1.28
  -2 -17  10   25.16    1.24
  -2 -17  10   22.95    1.33
   2 -17  -9   43.86    2.04
  -2 -17   9   47.24    1.89
   2  17  -9   39.25    6.22
  -2  17   9   38.91    5.08
   2  17  -9   34.87    5.61
  -2 -17   9   47.87    1.85
  -2 -17   8   44.39    1.78
   2 -17  -8   40.60    1.94
   2  17  -8   44.50    5.92
  -2 -17   8   45.24    1.84
   2  17  -8   36.09    6.20
  -2  17   8   38.94    5.09
  -2 -17   7    5.13    0.82
   2  17  -7   10.34    4.36
   2 -17  -7    6.07    0.85
  -2 -17   7    5.39    0.74
   2  17  -7    7.99    3.73
  -2  17   7    9.08    3.32
  -2 -17   7    5.25    0.90
   2  17  -6   99.41    8.01
  -2 -17   6  108.95    3.53
   2  17  -6  102.29    9.03
   2 -17  -6  106.99    3.73
  -2 -17   6  107.48    3.61
  -2 -17   6  109.25    3.70
  -2  17   6  107.64    8.29
  -2 -17   5   14.15    0.92
   2  17  -5    8.15    4.27
  -2 -17   5   13.63    1.02
  -2 -17   5   13.21    1.08
  -2  17   5   12.81    3.60
   2 -17  -5   12.99    1.00
  -2  17   4   93.09    7.73
  -2 -17   4   99.83    3.24
  -2 -17   4   93.80    3.08
  -2 -17   4   87.17    3.38
  -2 -17   3   25.07    1.54
  -2 -17   3   28.58    1.37
  -2 -17   2   47.85    2.40
  -2 -17   2   60.20    2.14
  -2 -17   2   57.53    2.13
  -2 -17   2   47.50    2.25
  -2 -17   1    9.07    0.91
  -2 -17   1   11.24    0.87
  -2 -17   1   10.12    1.12
   2 -17   0    9.30    0.81
  -2 -17   0    8.95    0.80
  -2 -17   0    9.02    0.83
  -2 -17   0    7.56    1.08
  -2 -17  -1    1.79    0.92
   2 -17   1    2.68    0.61
  -2 -17  -1    2.79    0.69
  -2 -17  -1    2.84    0.60
   2  17   2    2.85    2.39
   2 -17   2    0.95    0.58
  -2 -17  -2    0.86    0.68
  -2 -17  -2    1.56    0.71
  -2 -17  -3   27.64    1.40
  -2 -17  -3   24.35    1.35
   2 -17   3   25.02    1.23
   2 -17   4   44.51    1.74
  -2 -17  -4   40.81    1.88
  -2 -17  -5   49.27    2.05
   2  17   5   46.43    5.12
   2 -17   5   51.14    1.84
  -2 -17  -5   43.68    2.08
   2 -17   6   97.50    3.12
  -2 -17  -6   90.75    3.30
  -2 -17  -6   89.09    3.41
   2  17   6   96.06    7.23
   2  17   7   14.13    3.12
   2 -17   7   15.55    0.98
  -2 -17  -7   12.82    1.17
   2 -17   8  227.72    6.78
  -2 -17  -8  212.72    7.06
   2 -17   9    0.32    0.65
  -2 -17  -9    1.15    0.80
  -2 -17  -9    0.58    0.73
  -2 -17 -10    1.66    0.66
   2 -17  10    2.22    0.68
   2 -17  11   15.78    1.00
   2 -17  11   13.04    1.02
   2 -17  12   40.70    1.63
   2 -17  13    0.36    0.54
   2 -17  14    1.26    0.46
   2 -17  14    1.06    0.43
  -2  18  15    0.25    0.42
  -2 -18  15    1.45    0.43
   2 -18 -15    0.32    0.44
  -2 -18  14   10.95    0.75
   2 -18 -14   10.03    0.80
  -2 -18  14   12.08    0.74
  -2 -18  13   80.20    2.57
  -2 -18  13   81.81    2.62
   2 -18 -13   67.22    2.69
  -2  18  13   65.20    2.68
  -2 -18  13   85.19    2.72
  -2 -18  12   18.33    1.03
  -2 -18  12   20.64    1.07
   2 -18 -12   17.36    1.14
  -2  18  12   15.73    1.17
  -2 -18  12   22.16    1.17
  -2 -18  11   16.74    0.99
  -2 -18  11   16.86    1.01
   2 -18 -11   14.81    1.10
  -2  18  11   14.55    1.17
  -2 -18  11   18.43    1.10
  -2 -18  10    6.39    0.75
  -2 -18  10    6.24    0.77
   2 -18 -10    3.35    0.80
  -2  18  10    5.23    0.91
  -2 -18  10    6.36    0.83
   2 -18  -9  214.11    7.22
  -2 -18   9  239.30    7.02
  -2  18   9  216.54    7.33
  -2 -18   9  247.61    7.10
  -2 -18   8   84.30    2.88
   2 -18  -8   77.53    2.99
  -2 -18   8   81.98    2.79
  -2 -18   7   23.88    1.34
   2 -18  -7   23.61    1.34
  -2 -18   7   23.90    1.27
   2  18  -7   20.11    5.07
  -2 -18   7   24.34    1.20
  -2  18   7   23.42    4.12
  -2 -18   6   22.35    1.33
   2 -18  -6   20.39    1.26
   2  18  -6   22.92    5.32
  -2 -18   6   24.07    1.27
  -2 -18   6   22.42    1.15
  -2  18   6   25.94    4.45
  -2 -18   5   84.17    2.90
  -2 -18   5   85.54    2.97
  -2 -18   5   78.04    2.74
  -2  18   4  117.21    8.92
  -2 -18   4  127.75    4.19
  -2 -18   4  125.81    4.14
  -2 -18   3  183.56    5.69
  -2 -18   3  192.60    5.73
  -2 -18   2   55.76    2.12
  -2 -18   2   55.18    2.15
  -2 -18   1  185.66    6.17
  -2 -18   1  191.72    5.89
  -2 -18   1  201.41    5.85
  -2 -18   1  187.83    5.80
  -2 -18   0  102.49    3.45
  -2 -18   0  108.96    3.44
  -2 -18  -1  324.14   10.20
   2  18   1  334.89   15.47
   2 -18   1  334.08    9.89
  -2 -18  -1  332.38    9.97
  -2 -18  -1  339.53    9.88
  -2 -18  -2    1.42    0.74
   2 -18   2    1.54    0.61
  -2 -18  -2    0.92    0.94
  -2 -18  -2    1.39    0.73
   2  18   2    1.59    2.23
   2  18   3    3.15    2.38
  -2 -18  -3    0.76    0.72
   2 -18   3    1.41    0.59
  -2 -18  -3    1.76    0.75
  -2 -18  -4   37.86    1.76
   2 -18   4   39.45    1.61
   2  18   4   37.48    4.64
  -2 -18  -5   14.20    1.11
   2 -18   5   13.38    0.93
   2  18   5   10.79    2.95
   2 -18   6   54.93    1.95
   2 -18   6   50.06    1.99
   2 -18   7    0.03    0.61
   2 -18   7    0.49    0.57
   2 -18   8   12.53    0.90
  -2 -18  -8   14.16    1.07
  -2 -18  -9    0.83    0.69
   2 -18   9    0.20    0.59
  -2 -18 -10    3.09    0.65
   2 -18  10    3.00    0.76
   2 -18  10    4.24    0.67
   2 -18  11  111.05    4.01
   2 -18  11  139.70    4.00
   2 -18  12    0.94    0.51
   2 -18  12    0.11    0.56
   2 -18  13    0.63    0.45
   2 -18  13    1.58    0.48
  -2 -19  14  160.08    4.93
  -2 -19  14  166.43    4.92
  -2 -19  13   42.16    1.54
  -2 -19  13   41.31    1.51
  -2 -19  12   74.14    2.49
  -2 -19  12   72.52    2.44
  -2 -19  12   80.90    2.61
  -2 -19  11   -0.11    0.56
  -2 -19  11   -0.46    0.56
   2 -19 -11   -0.21    0.66
  -2 -19  11    0.38    0.63
  -2 -19  10    5.90    0.72
  -2 -19  10    4.62    0.67
  -2 -19  10    5.57    0.79
   2 -19 -10    4.07    0.75
  -2 -19   9    1.46    0.60
   2 -19  -9    0.91    0.65
  -2 -19   9    1.56    0.64
  -2 -19   8   18.68    1.08
  -2 -19   8   19.18    1.16
  -2 -19   8   16.31    0.99
   2 -19  -8   16.86    1.11
  -2 -19   7    1.17    0.59
   2 -19  -7    1.44    0.60
  -2 -19   7    0.61    0.71
  -2 -19   7    1.25    0.68
  -2 -19   6   12.62    0.85
  -2 -19   6   11.80    0.95
  -2 -19   6   12.33    1.02
  -2 -19   5   -0.02    0.68
  -2 -19   5    0.27    0.72
  -2  19   5   -0.30    2.24
  -2 -19   4  103.59    3.50
  -2 -19   4  104.22    3.53
  -2 -19   3   50.49    2.02
  -2 -19   3   52.33    2.03
  -2  19   3   46.89    5.57
  -2 -19   3   43.59    2.08
  -2 -19   2    8.15    0.94
  -2 -19   2    7.92    0.88
  -2 -19   2    7.91    0.87
  -2 -19   1   82.71    2.73
  -2 -19   1   75.80    2.70
  -2 -19   0   89.30    2.99
  -2 -19   0   85.37    3.03
  -2 -19   0   82.41    3.20
  -2 -19  -1    1.95    0.75
  -2 -19  -1    2.17    0.77
  -2 -19  -1    1.50    0.92
   2  19   1    0.26    2.10
  -2 -19  -2  133.20    4.48
   2 -19   2  137.01    4.38
   2  19   2  136.54    8.94
  -2 -19  -2  136.76    4.66
  -2 -19  -2  147.41    4.57
   2 -19   3   78.06    2.69
   2  19   3   80.94    6.64
  -2 -19  -3   79.08    2.87
  -2 -19  -3   77.02    2.98
  -2 -19  -4   43.55    1.86
   2 -19   4   43.14    1.68
  -2 -19  -5   65.88    2.52
   2 -19   5   66.64    2.36
   2 -19   6   66.28    2.35
   2 -19   7   29.11    1.23
   2 -19   7   27.60    1.28
  -2 -19  -8   19.55    1.17
   2 -19   8   20.46    1.02
   2 -19   8   19.62    1.04
   2 -19   9   14.60    0.86
   2 -19   9   13.18    0.86
  -2 -19  -9   14.43    0.94
   2 -19   9   16.11    1.08
   2 -19  10    3.82    0.76
   2 -19  10    5.93    0.63
   2 -19  10    4.99    0.62
   2 -19  11   72.33    2.33
   2 -19  11   71.79    2.33
  -2 -19 -12   42.33    1.66
   2 -19  12   40.92    1.48
  -2 -20  13  141.53    4.32
  -2 -20  12   61.15    2.12
  -2 -20  12   65.96    2.27
  -2 -20  12   63.77    2.18
  -2 -20  11   19.20    0.95
  -2 -20  11   20.11    1.08
  -2 -20  11   18.54    0.99
  -2 -20  10    0.55    0.51
  -2 -20  10    0.38    0.61
  -2 -20  10    0.25    0.55
  -2 -20   9    0.41    0.59
  -2 -20   9    0.35    0.51
  -2 -20   8   17.26    1.00
  -2 -20   8   15.58    1.05
  -2 -20   8   14.33    0.89
  -2 -20   7    3.27    0.69
  -2 -20   7    3.89    0.76
  -2 -20   7    2.92    0.58
  -2 -20   6   30.17    1.41
  -2 -20   6   29.10    1.44
  -2 -20   5    6.70    0.84
  -2 -20   5    6.87    0.80
  -2 -20   4   53.09    2.05
  -2 -20   4   50.20    1.98
  -2 -20   4   48.81    2.01
  -2 -20   3    7.09    0.82
  -2 -20   3    7.82    0.89
  -2 -20   3    7.46    0.88
  -2 -20   2  143.72    4.50
  -2 -20   2  135.36    4.46
  -2 -20   1   31.05    1.41
  -2 -20   1   27.30    1.41
  -2 -20   0   88.75    3.02
  -2 -20   0   79.65    2.93
  -2 -20   0   84.76    2.88
  -2 -20  -1  340.22   10.02
  -2 -20  -1  358.77   10.29
  -2 -20  -2   12.29    1.03
   2 -20   3    7.36    0.72
  -2 -20  -3    8.63    0.90
   2 -20   4    8.74    0.76
  -2 -20  -4    8.83    0.92
   2 -20   5    6.21    0.68
   2 -20   6    2.46    0.56
  -2 -20  -7    1.52    0.80
   2 -20   7    1.95    0.55
  -2 -20  -8   46.96    1.88
  -2 -20  -8   46.98    1.99
   2 -20   8   47.10    1.76
  -2 -20  -9   -0.02    0.70
  -2 -20  -9    0.09    0.52
   2 -20   9    0.43    0.64
   2 -20   9    0.43    0.46
   2 -20  10    5.24    0.71
   2 -20  10    5.91    0.55
   2 -20  10    5.98    0.57
  -2 -21  12   58.00    1.93
  -2 -21  12   56.61    1.94
  -2 -21  11    2.49    0.58
  -2 -21  11    1.82    0.51
  -2 -21  10   35.04    1.35
  -2 -21  10   36.62    1.44
  -2 -21   9    1.89    0.59
  -2 -21   8   85.00    2.90
  -2 -21   8   83.72    2.84
  -2 -21   7   87.25    2.97
  -2 -21   7   85.36    2.92
  -2 -21   6    4.92    0.74
  -2 -21   6    4.24    0.70
  -2 -21   6    4.43    0.69
  -2 -21   5   14.87    1.00
  -2 -21   5   15.83    1.03
  -2 -21   5   15.34    0.98
  -2 -21   4    1.55    0.66
  -2 -21   4    1.75    0.64
  -2 -21   3   -0.04    0.64
  -2 -21   3    0.47    0.63
   2 -21  -2   30.39    1.36
  -2 -21   2   31.32    1.41
  -2 -21   2   29.21    1.40
  -2 -21   1   28.33    1.30
  -2 -21   1   28.30    1.39
  -2 -21   1   25.46    1.32
  -2 -21   0   21.95    1.12
  -2 -21   0   25.11    1.30
  -2 -21   0   21.34    1.21
  -2 -21  -1   17.69    1.13
  -2 -21  -2   97.34    3.44
  -2 -21  -2  108.34    3.67
  -2 -21  -3   83.51    2.87
  -2 -21  -3   77.25    3.05
  -2 -21  -4   23.30    1.25
   2 -21   6    3.12    0.54
  -2 -21  -7    0.76    0.62
   2 -21   7    0.34    0.46
  -2 -21  -8    8.83    0.72
   2 -21   8    9.09    0.83
   2 -21   8    8.01    0.61
   2 -21   9    0.88    0.56
  -2 -22  10   10.38    0.68
  -2 -22  10   10.53    0.67
  -2 -22   9  151.97    4.56
  -2 -22   9  143.55    4.48
  -2 -22   9  143.37    4.47
  -2 -22   8    7.45    0.74
  -2 -22   8    8.27    0.69
  -2 -22   8    7.70    0.71
  -2 -22   7   82.56    2.75
  -2 -22   7   78.22    2.69
  -2 -22   7   79.50    2.68
  -2 -22   6    3.02    0.64
  -2 -22   6    2.93    0.61
  -2 -22   5    7.61    0.76
  -2 -22   5    6.25    0.71
  -2 -22   4    2.71    0.64
  -2 -22   4    2.40    0.62
  -2 -22   3   61.52    2.20
  -2 -22   3   59.22    2.18
  -2 -22   2  100.34    3.28
  -2 -22   2  103.25    3.36
  -2 -22   2   96.15    3.28
  -2 -22   1    7.63    0.79
  -2 -22   1    7.63    0.70
   2 -22  -1    7.49    0.72
   2 -22  -1    7.12    0.67
  -2 -22   1    6.58    0.76
  -2 -22   0   10.11    0.86
  -2 -22  -1   45.04    1.82
  -2 -22  -2    1.06    0.63
  -2 -22  -3    2.60    0.64
   2 -22   4   19.86    1.10
   2 -22   5  108.21    3.16
  -2 -22  -5   77.63    3.07
  -2 -22  -6   18.41    1.03
   2 -22   6   20.30    1.07
  -2 -22  -7   12.49    0.80
  -2 -23   8  108.13    3.39
  -2 -23   8  105.19    3.33
  -2 -23   7  170.57    5.14
  -2 -23   7  165.34    5.08
  -2 -23   6   33.32    1.36
  -2 -23   6   32.15    1.32
  -2 -23   5   71.80    2.41
  -2 -23   5   68.02    2.36
  -2 -23   4   95.39    3.05
  -2 -23   4   97.52    3.08
  -2 -23   3   26.14    1.15
  -2 -23   3   26.52    1.20
  -2 -23   2   19.97    1.05
  -2 -23   2   20.45    0.98
  -2 -23   2   18.30    0.99
  -2 -23   1   -0.11    0.55
   2 -23   0    3.68    0.54
   2 -23   0    3.38    0.54
  -2 -23   0    4.05    0.64
  -2 -23  -1   20.20    1.09
   2 -23   1   23.25    1.06
   2 -23   2    3.03    0.59
  -2 -23  -2    4.06    0.62
   2 -23   3   27.32    1.23
   2 -23   4   45.87    1.73
   2 -23   5    2.28    0.57
  -2 -23  -6   78.15    2.66
   2 -23   6   88.10    2.76
   2 -23   7    7.70    0.64
  -2 -24   6    0.14    0.40
  -2 -24   5   22.15    1.00
  -2 -24   4   43.74    1.62
  -2 -24   3   16.31    0.87
  -2 -24   2   24.50    1.10
  -2 -24   1    0.06    0.49
  -2 -24   0    8.67    0.69
  -2 -24  -1    7.55    0.63
   2 -24   1    7.05    0.57
   2 -24   2    7.75    0.62
   2 -24   3    5.50    0.57
  -2 -24  -4    7.88    0.62
   2 -24   4    7.75    0.60
  -3   0  22   48.03    1.66
  -3   0  22   43.62    1.65
  -3   0  21   -0.18    0.65
   3   0 -21   -0.97    0.74
  -3   0  21    1.08    0.67
  -3   0  20    2.20    0.81
  -3   0  20    1.52    0.76
  -3   0  19    0.04    0.83
  -3   0  18    5.16    0.99
  -3   0  17    0.47    0.88
  -3   0  17   -0.40    2.17
  -3   0  16    3.90    2.35
  -3   0  16    4.73    1.00
  -3   0  15   -1.30    2.31
  -3   0  15    0.11    0.77
   3   0 -15    2.50    3.49
  -3   0  14   70.15    5.38
  -3   0  14   67.42    2.54
  -3   0  13    0.94    2.08
  -3   0  13   -0.44    0.67
   3   0 -13   -1.95    3.09
   3   0 -12 1762.01   55.22
  -3   0  12 1769.78   50.89
  -3   0  11    1.74    1.95
   3   0 -11   -0.94    2.44
  -3   0  10  541.80   18.27
  -3   0   9    1.49    1.75
  -3   0   8   84.56    4.36
  -3   0   7    1.62    1.54
  -3   0   6  365.43   11.95
  -3   0   5    0.69    1.27
  -3   0   5   -0.10    0.96
  -3   0   4   58.75    2.87
  -3   0   4   59.43    3.04
  -3   0   4   52.61    2.50
  -3   0   3   10.28    1.51
  -3   0   3    8.26    1.65
  -3   0   2  643.89   18.68
  -3   0   2  704.21   19.75
  -3   0   1   -0.05    1.66
  -3   0   0  500.79   15.71
  -3   0  -1    2.88    1.82
  -3   0  -2 1258.97   36.56
  -3   0  -3    0.44    1.28
  -3   0  -4    1.49    1.31
  -3   0  -5    0.76    1.49
  -3   0  -6   11.82    2.33
  -3   0  -7   25.36    2.79
  -3   0  -7    0.08    0.67
  -3   0  -8   22.89    2.76
  -3   0  -8   29.21    1.41
  -3   0  -9    0.44    0.75
  -3   0  -9   -1.12    1.87
  -3   0 -10   77.40    4.50
  -3   0 -10   24.44    1.47
  -3   0 -11    1.15    0.88
  -3   0 -11    3.12    0.94
   3   0  12   34.30    1.50
  -3   0 -12   34.62    1.76
  -3   0 -12   32.96    1.77
   3   0  13    0.13    0.63
  -3   0 -13   -0.10    1.05
   3   0  13   -1.34    2.47
  -3   0 -14  107.41    3.48
   3   0  14  107.45    7.52
  -3   0 -15    2.35    1.16
  -3   0 -16  278.04    8.61
  -3   0 -17    1.68    1.02
   3   0  17    1.38    1.01
   3   0  18  113.08    4.01
  -3   0 -18  131.05    4.06
  -3   0 -19    4.62    0.71
   3   0  19    2.18    0.71
  -3   1  22    0.07    0.51
  -3   1  22    0.04    0.49
  -3   1  21   26.88    1.30
  -3   1  21   27.12    1.30
   3   1 -21   29.17    1.37
  -3   1  20   81.83    2.83
  -3   1  20   76.24    2.80
  -3   1  19   45.87    2.00
  -3   1  18   18.39    1.32
  -3   1  17  147.82    4.92
  -3  -1  17  155.06    8.75
   3  -1 -16    5.26    3.23
  -3   1  16    3.94    0.96
  -3  -1  16    3.70    2.45
   3  -1 -15   -0.22    3.54
   3   1 -15    6.05    3.68
  -3  -1  15    1.12    2.23
  -3   1  15    1.93    0.85
   3   1 -14    2.18    3.41
  -3  -1  14    0.33    0.39
  -3   1  14    1.05    0.77
  -3  -1  14    1.56    2.09
   3   1 -13   14.93    3.47
   3  -1 -13   19.72    3.58
  -3  -1  13   27.19    3.63
  -3   1  13   25.23    1.31
  -3  -1  13   17.04    0.87
  -3   1  12   74.80    2.68
  -3  -1  12   82.15    2.75
  -3  -1  12   85.21    5.36
   3   1 -12   75.19    5.78
   3  -1 -12   69.02    5.43
  -3  -1  12   74.06    2.44
   3   1 -11  278.12   11.55
  -3  -1  11  259.66    7.66
  -3  -1  10   54.00    3.84
   3   1 -10   49.14    4.38
  -3  -1   9    1.96    1.75
  -3  -1   8   12.68    2.05
  -3   1   8    8.39    1.95
  -3  -1   7    7.05    1.71
  -3   1   7    9.22    1.77
  -3  -1   6  308.33   10.17
  -3   1   6  293.94   10.52
  -3  -1   5   70.63    3.35
  -3   1   5   67.75    3.40
  -3   1   4   20.81    2.04
  -3  -1   4   22.14    1.85
  -3   1   4   24.27    1.78
  -3   1   3   60.48    3.00
  -3  -1   3   62.36    2.83
  -3   1   3   53.75    2.53
  -3   1   2    0.41    1.46
  -3  -1   2   -0.25    1.31
  -3   1   2    0.95    1.18
  -3  -1   1 1547.05   44.77
  -3   1   1 1541.15   44.90
  -3   1   0  448.78   14.25
  -3   1  -1  744.43   21.31
  -3   1  -1  717.49   20.96
  -3   1  -2  135.02    5.13
  -3   1  -3 1858.26   52.11
  -3  -1  -3 1758.66   51.46
  -3   1  -4    1.28    1.52
  -3  -1  -4    1.17    1.16
  -3   1  -5   31.07    2.61
  -3  -1  -5   25.19    2.08
  -3  -1  -6   42.41    2.86
  -3   1  -6   35.92    3.18
  -3   1  -7    5.02    0.80
  -3   1  -7    4.37    2.24
  -3  -1  -7    4.33    1.89
  -3  -1  -8  320.88    9.44
  -3   1  -8  326.36    9.58
  -3  -1  -8  331.09    9.54
  -3  -1  -8  272.09   10.95
  -3   1  -8  278.75   11.53
  -3  -1  -9   74.58    2.58
  -3   1  -9   65.21    4.60
  -3  -1  -9   59.83    4.03
  -3   1  -9   76.72    2.77
  -3  -1  -9   76.50    2.71
  -3   1 -10   27.42    1.51
  -3  -1 -10   25.84    1.45
  -3   1 -11    3.58    0.95
  -3  -1 -11    4.77    0.92
  -3   1 -11    3.72    0.98
  -3   1 -12    1.21    0.99
  -3  -1 -12    0.24    0.86
   3  -1  13   27.98    4.33
  -3   1 -13   31.95    1.76
  -3  -1 -13   29.76    1.64
   3  -1  13   26.64    1.32
   3   1  13   23.34    1.21
  -3   1 -14   30.84    1.77
   3  -1  14   30.40    4.44
  -3   1 -15    2.95    1.17
   3  -1  15    3.68    0.64
  -3   1 -16    4.17    1.17
   3   1  17  142.26    4.97
  -3   1 -17  160.78    5.00
  -3   1 -18    7.04    0.97
   3   1  18    4.44    0.94
   3   1  19   48.70    1.84
  -3   1 -19   49.55    1.83
  -3   2  22   43.83    1.49
  -3  -2  22   42.22    1.49
  -3  -2  22   35.23    1.46
  -3   2  22   37.95    1.47
  -3  -2  21   44.48    1.88
  -3   2  21   46.33    1.87
  -3  -2  21   51.11    1.89
  -3   2  21   48.85    1.87
   3  -2 -21   53.18    1.94
   3   2 -21   53.19    1.95
  -3   2  20   29.85    1.47
  -3  -2  20   29.70    1.47
  -3   2  20   31.47    1.50
  -3  -2  19   27.85    1.50
  -3   2  19   29.57    1.52
  -3  -2  18   18.98    1.33
  -3   2  18   20.03    1.36
  -3  -2  17    3.36    3.12
  -3   2  17    4.18    3.09
  -3  -2  17   11.05    1.13
  -3   2  17   11.12    1.13
  -3  -2  16   31.42    1.66
  -3   2  16   32.28    1.68
   3   2 -16   35.33    5.32
   3  -2 -16   25.99    4.26
  -3  -2  16   35.49    4.15
  -3   2  16   37.66    4.33
   3  -2 -15   -1.09    3.29
  -3  -2  15    3.22    0.51
  -3   2  15    2.68    0.86
  -3  -2  15    3.42    0.88
  -3  -2  15    5.55    2.54
  -3   2  15    1.30    2.05
  -3  -2  14   35.07    1.41
   3   2 -14   37.60    5.08
   3  -2 -14   34.62    4.57
  -3  -2  14   41.36    1.78
  -3   2  14   39.97    1.77
  -3  -2  14   44.73    4.39
  -3   2  14   42.81    4.27
  -3   2  13  144.27    4.51
  -3  -2  13  139.86    4.50
  -3  -2  13  143.55    4.53
  -3  -2  13  131.62    4.22
   3  -2 -13  122.61    7.80
   3   2 -13  134.27    8.26
  -3  -2  13  163.77    7.94
  -3   2  13  146.15    7.65
  -3   2  12  691.27   19.89
  -3  -2  12  704.61   19.90
  -3  -2  12  697.11   19.91
  -3  -2  12  663.50   19.67
   3   2 -12  690.00   24.28
  -3   2  12  690.40   23.30
  -3  -2  11  209.55    6.27
   3   2 -11  223.23   10.13
  -3  -2  10   64.45    4.14
  -3  -2  10   51.99    1.76
  -3  -2   9   72.24    4.16
  -3   2   9   55.27    4.30
  -3  -2   8    2.41    1.63
  -3   2   8    3.21    1.74
  -3  -2   7  255.13    8.89
  -3   2   7  232.02    9.43
  -3   2   6  431.66   14.54
  -3   2   6  445.35   15.21
  -3  -2   5 1687.88   47.11
  -3   2   5 1588.50   47.06
  -3   2   5 1560.98   47.54
  -3  -2   4  439.98   14.29
  -3  -2   4  495.99   14.30
  -3   2   4  474.51   14.27
  -3   2   4  417.86   14.46
  -3  -2   3   14.36    1.58
  -3   2   3   16.24    1.80
  -3   2   3   14.68    1.59
  -3  -2   3   14.44    1.78
  -3  -2   3   14.49    1.58
  -3   2   3   14.47    1.58
  -3   2   3   13.35    1.60
  -3   2   2  415.96   13.06
  -3  -2   2  410.30   13.08
  -3   2   2  412.29   12.85
  -3  -2   2  442.07   12.97
  -3   2   2  418.18   13.03
  -3  -2   2  420.30   13.02
   3   2  -1    7.33    0.58
  -3  -2   1   10.28    1.90
  -3   2   1    7.37    1.73
  -3   2   1    8.00    1.56
  -3  -2   1    7.99    1.64
   3   2   0   96.03    3.27
  -3   2   0   98.07    4.38
  -3  -2   0   97.42    4.44
  -3   2  -1  186.82    6.59
   3   2   1  204.01    6.38
  -3   2  -1  195.42    7.09
  -3   2  -1  187.74    7.10
   3   2   2  677.83   19.78
  -3   2  -2  631.44   20.03
   3   2   3   54.72    2.90
  -3   2  -3   52.38    3.14
  -3   2  -4    4.10    1.81
   3   2   4    3.53    1.26
  -3  -2  -4    2.42    0.87
  -3  -2  -5   58.71    2.75
  -3   2  -5   65.10    3.81
  -3  -2  -6    2.16    1.46
  -3   2  -6    0.81    2.35
  -3   2  -7  426.62   12.42
  -3  -2  -7  432.55   12.34
  -3  -2  -7  429.39   12.32
  -3   2  -7  414.70   14.70
  -3  -2  -8   91.66    2.97
  -3   2  -8   85.16    5.25
  -3   2  -8   89.10    3.09
  -3  -2  -9  210.82    6.46
  -3   2  -9  218.15    6.65
  -3  -2 -10  161.04    5.10
  -3   2 -10  151.35    8.02
  -3  -2 -10  165.46    5.20
  -3   2 -10  157.73    5.26
  -3  -2 -11  109.87    3.76
  -3  -2 -11  118.88    3.92
  -3   2 -11  114.30    3.86
   3  -2  12   14.73    1.08
   3   2  12   16.28    0.97
  -3   2 -12   15.22    1.33
  -3  -2 -12   14.00    1.20
   3  -2  13   64.61    2.54
   3  -2  13   75.23    6.35
   3   2  13   80.10    6.47
  -3   2 -13   78.78    2.90
  -3  -2 -13   74.28    2.84
   3  -2  14   60.77    5.86
   3   2  14   60.82    5.83
  -3   2 -14   63.07    2.56
   3  -2  14   51.73    2.13
  -3   2 -15  109.46    3.43
   3  -2  15   74.91    2.86
  -3   2 -16  100.63    3.64
   3  -2  17   11.46    1.23
   3   2  17   12.54    1.23
  -3   2 -17   14.69    1.24
   3  -2  18   51.47    2.14
   3   2  18   50.85    2.10
  -3   2 -18   58.14    2.16
  -3  -2 -18   52.83    2.12
   3   2  19    7.21    0.73
   3  -2  19    5.97    0.72
  -3  -2 -19    6.77    0.71
  -3   2 -19    7.66    0.73
  -3   3  22   -0.59    0.49
  -3  -3  22    0.12    0.49
  -3  -3  21    7.90    0.80
  -3   3  21    8.71    0.81
   3  -3 -21    8.59    0.85
   3   3 -21    9.05    0.89
  -3  -3  21    7.21    0.82
  -3   3  21    7.34    0.79
  -3   3  20  232.75    7.29
  -3  -3  20  240.98    7.30
  -3  -3  20  245.43    7.33
  -3   3  20  241.63    7.32
  -3   3  19  151.71    4.97
  -3  -3  19  155.02    4.95
  -3  -3  18   30.71    1.60
  -3   3  18   29.98    1.63
  -3   3  17    0.39    2.12
  -3  -3  17    2.54    2.11
  -3   3  17    1.74    0.89
  -3  -3  17    1.89    0.84
  -3  -3  16    8.94    0.67
  -3  -3  16    9.05    1.02
  -3   3  16    9.12    1.05
   3   3 -16    1.53    4.39
   3  -3 -16   12.50    3.37
  -3   3  16    7.39    2.65
  -3  -3  16    5.00    2.48
  -3   3  15   -0.20    0.83
  -3  -3  15    0.38    0.80
   3   3 -15    2.46    3.31
   3  -3 -15   -3.40    3.14
  -3  -3  15    0.37    2.04
  -3   3  15    0.74    2.08
  -3  -3  15    0.06    0.46
  -3  -3  14   58.78    2.22
  -3   3  14   52.86    2.19
  -3  -3  14   65.99    5.16
  -3   3  14   55.78    4.85
   3   3 -14   55.43    5.83
  -3  -3  14   54.25    1.94
  -3  -3  13   14.01    0.81
  -3   3  13   15.73    1.09
  -3  -3  13   16.60    1.10
   3   3 -13   18.67    4.02
   3  -3 -13   10.87    3.04
  -3  -3  13   17.27    3.03
  -3   3  13   14.54    2.93
  -3  -3  13   12.64    1.09
  -3  -3  12   66.43    2.23
  -3   3  12   64.83    2.43
  -3  -3  12   66.03    2.43
   3   3 -12   63.77    5.50
  -3  -3  12   77.38    5.12
  -3   3  12   69.51    4.90
  -3  -3  12   70.12    2.50
  -3  -3  11  135.64    6.52
  -3   3  11  121.40    6.29
  -3  -3  10  286.20    8.36
  -3  -3  10  314.62   11.23
  -3   3  10  302.06   11.19
  -3  -3   9   16.22    2.39
  -3   3   9   15.49    2.27
  -3   3   9   20.54    2.88
  -3   3   8   11.05    2.26
   3   3  -8    8.53    2.55
  -3  -3   8    9.01    1.83
  -3   3   8    9.45    1.97
  -3   3   7   45.65    3.65
   3   3  -7   48.73    3.77
  -3  -3   7   48.13    3.06
  -3   3   7   42.85    2.99
  -3  -3   6  413.10   13.27
  -3   3   6  415.72   13.34
  -3   3   6  397.55   14.15
  -3  -3   5   96.84    4.14
  -3   3   5   98.68    4.20
  -3   3   5   94.35    4.78
  -3  -3   4  328.43   10.48
  -3   3   4  339.05   10.55
  -3   3   4  305.44   11.10
  -3   3   3  262.79    8.64
  -3  -3   3  272.08    8.69
  -3   3   3  254.37    8.68
  -3  -3   3  257.24    8.71
  -3  -3   3  272.33    8.63
  -3   3   3  264.42    8.60
  -3   3   2  199.06    6.84
  -3  -3   2  200.30    6.92
  -3   3   1  179.14    6.75
  -3  -3   1  200.15    6.98
  -3   3   1  195.73    6.63
  -3  -3   1  203.75    6.76
  -3  -3   0  367.54   12.00
  -3   3   0  359.68   11.84
  -3   3   0  359.79   11.98
   3   3   0  351.21   11.10
   3   3   0  387.83   11.07
   3   3   0  363.07   10.73
  -3  -3  -1    4.00    1.81
  -3   3  -1    4.15    1.87
  -3   3  -1    2.46    1.72
   3   3   1    2.72    0.88
  -3   3  -1    3.99    1.63
  -3   3  -2  140.32    5.49
   3   3   2  147.43    5.40
  -3   3  -2  150.35    5.93
   3   3   3  367.01   11.58
  -3   3  -3  330.61   11.75
   3   3   4   24.62    2.17
  -3   3  -4   22.47    2.52
  -3  -3  -5    2.23    0.75
   3   3   5    2.40    1.28
  -3   3  -5    3.24    2.12
   3   3   6   10.50    1.90
  -3  -3  -6    9.14    1.29
  -3   3  -6   11.74    2.58
  -3  -3  -7    5.95    0.65
  -3   3  -7    6.52    0.89
  -3  -3  -7    6.33    0.77
  -3   3  -7    4.83    2.61
  -3   3  -8  798.59   23.31
  -3  -3  -8  821.40   23.21
  -3   3  -8  761.09   26.10
  -3  -3  -8  801.39   23.20
  -3   3  -9  461.95   17.98
  -3  -3  -9  518.63   14.98
  -3   3 -10   84.25    5.81
  -3  -3 -10   84.05    3.11
  -3   3 -10   96.34    3.24
  -3  -3 -10   92.92    3.20
  -3  -3 -11   10.68    1.16
  -3   3 -11   11.65    1.20
  -3  -3 -11   11.03    0.93
  -3  -3 -11   12.49    1.10
  -3  -3 -12    0.53    0.82
   3  -3  12    1.71    0.79
  -3  -3 -12   -0.43    0.65
  -3   3 -12    0.12    1.01
  -3  -3 -12   -0.23    1.02
   3  -3  13   23.76    1.31
  -3   3 -13   23.53    1.62
  -3  -3 -13   25.76    1.64
  -3  -3 -13   24.59    1.34
   3  -3  13   26.47    4.17
   3   3  13   23.30    3.86
  -3  -3 -13   25.47    1.53
   3  -3  14   21.07    1.25
   3  -3  14   19.55    3.92
   3   3  14   22.92    3.99
  -3  -3 -14   22.45    1.61
  -3   3 -14   24.04    1.67
  -3  -3 -15    1.13    1.11
  -3   3 -15    0.45    1.10
   3  -3  15    0.16    0.67
  -3  -3 -16    7.60    1.14
  -3   3 -16    7.39    1.15
   3  -3  16    5.63    0.70
  -3   3 -17   14.22    1.20
  -3  -3 -17   14.28    1.20
   3   3  17   13.85    1.18
   3  -3  17   12.81    1.22
  -3  -3 -18   26.09    1.36
  -3   3 -18   25.05    1.34
   3   3  18   23.46    1.32
   3  -3  18   25.30    1.39
   3   3  19    0.84    0.56
   3  -3  19   -0.10    0.58
  -3  -4  22    5.80    0.55
  -3   4  22    7.22    0.54
   3   4 -21   81.17    2.42
   3  -4 -21   77.54    2.39
  -3  -4  21   48.87    2.17
  -3   4  21   67.73    2.30
  -3  -4  21   74.76    2.33
  -3   4  21   61.48    2.28
  -3  -4  21   64.30    2.31
  -3   4  20   21.05    1.21
  -3  -4  20   22.21    1.20
  -3  -4  20   21.34    1.23
  -3   4  20   19.40    1.19
  -3  -4  19    2.96    0.83
  -3   4  19    2.95    0.85
  -3   4  18  183.71    5.88
  -3  -4  18  183.94    5.84
  -3  -4  17   73.50    6.05
  -3  -4  17   66.88    2.41
  -3  -4  17   80.79    2.82
  -3   4  17   79.31    2.84
  -3  -4  16   95.94    6.69
  -3   4  16  111.53    7.10
  -3  -4  16   92.83    3.15
   3   4 -16   81.52    7.61
  -3  -4  16  104.87    3.51
  -3   4  16  101.81    3.52
  -3  -4  15    3.29    2.20
  -3   4  15    3.90    2.23
   3  -4 -15   -0.41    2.85
   3   4 -15    4.56    3.63
  -3   4  15    3.27    0.87
  -3  -4  15    3.16    0.82
  -3  -4  15    4.18    0.59
  -3  -4  14    3.43    2.34
  -3   4  14    2.60    2.19
  -3  -4  14    5.63    0.61
  -3  -4  14    4.23    0.84
  -3   4  14    4.12    0.84
   3  -4 -14    2.79    2.68
   3   4 -14    8.85    3.72
  -3  -4  13    1.02    0.50
  -3  -4  13   -1.43    2.28
  -3   4  13    1.27    1.99
  -3  -4  13    0.31    0.69
  -3   4  13    0.27    0.70
  -3  -4  13    1.65    0.82
  -3  -4  12   20.60    1.20
  -3   4  12   19.99    1.20
  -3  -4  12   22.08    3.07
  -3   4  12   18.74    2.99
  -3  -4  12   23.82    1.04
  -3  -4  11  168.68    7.55
  -3   4  11  165.15    7.46
  -3  -4  11  150.89    4.43
  -3  -4  11  135.81    4.39
  -3   4  11  130.25    8.09
  -3  -4  10  140.81    4.29
  -3  -4  10  149.74    6.85
  -3   4  10  149.64    6.90
  -3   4  10  128.90    7.67
  -3  -4   9  170.90    5.11
  -3  -4   9  183.61    7.51
  -3   4   9  169.19    7.38
  -3   4   9  161.50    8.42
   3   4  -9  183.87    8.56
  -3  -4   8   82.04    4.40
  -3   4   8   82.38    4.44
  -3   4   8   77.59    5.23
   3   4  -8   85.79    5.36
  -3  -4   7    1.61    1.48
  -3   4   7    1.21    1.47
  -3   4   7    0.63    1.77
   3   4  -7    0.98    2.12
  -3  -4   6   67.80    3.44
  -3   4   6   67.07    3.48
  -3   4   6   61.09    4.21
   3   4  -6   66.16    4.22
  -3   4   5  183.55    6.81
  -3  -4   5  182.92    6.78
  -3   4   5  196.84    7.91
   3   4  -5  208.19    7.79
  -3   4   4  453.47   15.34
   3   4  -4  487.25   15.11
  -3   4   4  460.21   14.38
  -3  -4   4  460.95   14.37
  -3   4   4  453.62   14.29
  -3  -4   4  462.19   14.29
  -3   4   3   36.69    2.22
  -3  -4   3   39.13    2.26
   3   4  -3   39.06    2.66
  -3  -4   3   38.47    2.20
  -3   4   3   36.74    2.20
  -3  -4   3   38.43    2.36
  -3   4   3   39.49    2.38
  -3  -4   2  345.15   10.87
  -3   4   2  333.87   10.81
   3   4  -2  346.56   10.90
  -3  -4   1    3.83    1.58
  -3   4   1    2.63    1.47
   3   4  -1    4.08    1.01
  -3  -4   1    3.32    1.40
  -3   4   1    3.25    1.34
   3   4   0   29.03    1.65
  -3   4   0   27.38    2.37
  -3  -4   0   31.80    2.62
  -3   4   0   30.23    2.82
   3   4   0   31.15    2.13
  -3  -4  -1  259.23    8.98
  -3   4  -1  254.51    8.92
   3   4   1  253.50    8.44
  -3   4  -1  260.49    9.06
  -3   4  -1  245.23    9.21
  -3   4  -2    3.06    1.80
   3   4   2    3.78    1.09
  -3   4  -2    4.66    1.72
   3   4   3    4.59    1.22
  -3   4  -3    3.97    1.84
   3   4   4   44.91    2.95
  -3   4  -4   47.68    3.50
   3   4   5  106.81    5.27
  -3   4  -5  117.84    5.75
  -3   4  -6   83.56    5.24
  -3  -4  -6   91.03    2.88
  -3   4  -6   80.91    2.81
  -3  -4  -6   81.43    2.81
   3   4   6   90.12    4.84
  -3  -4  -6   92.58    2.86
  -3  -4  -7  249.79    7.39
  -3  -4  -7  244.35    7.36
   3   4   7  232.11    9.87
  -3   4  -7  230.18   10.27
  -3  -4  -8  109.43    3.63
  -3  -4  -8  113.93    3.67
  -3  -4  -9  105.76    3.68
  -3   4  -9  106.15    3.69
  -3   4  -9  105.33    6.57
  -3  -4  -9  121.58    3.74
  -3   4 -10  305.35    9.39
  -3  -4 -10  294.96    9.36
  -3   4 -10  276.48   12.64
  -3  -4 -11  340.55    9.78
   3  -4  11  331.79    9.63
  -3   4 -11  293.16   13.29
  -3  -4 -11  304.91    9.70
  -3   4 -11  313.80    9.74
  -3  -4 -11  319.22    9.72
  -3  -4 -12    1.02    0.85
   3  -4  12    1.07    0.79
  -3  -4 -12   -0.77    0.74
   3  -4  12    2.48    2.41
   3   4  12    1.21    2.36
  -3   4 -12   -0.19    2.36
  -3  -4 -12    0.54    1.04
  -3   4 -12   -0.46    1.08
   3  -4  13    3.38    2.64
   3   4  13    7.14    2.80
  -3  -4 -13    3.16    0.74
  -3  -4 -13    3.50    1.11
  -3   4 -13    3.42    1.18
   3  -4  13    4.59    0.85
  -3  -4 -13    4.68    0.95
   3  -4  14    2.37    2.55
   3   4  14    0.90    2.39
   3  -4  14    3.11    0.80
  -3  -4 -14    3.50    1.09
  -3   4 -14    3.47    1.16
   3  -4  15    2.87    0.76
  -3  -4 -15    4.39    1.11
  -3   4 -15    3.86    1.16
   3  -4  16    1.07    0.98
   3   4  16   -0.10    0.90
   3  -4  16    0.93    0.64
  -3   4 -16    1.30    1.03
  -3  -4 -16    1.60    1.00
   3  -4  17    4.37    1.00
   3   4  17    3.88    0.93
  -3  -4 -17    4.99    0.95
  -3   4 -17    4.84    0.96
  -3  -4 -18   12.60    0.99
  -3   4 -18   11.94    0.99
   3   4  18   12.16    0.98
   3  -4  18   12.41    1.02
   3   4  19    0.66    0.51
   3  -4  19    1.38    0.54
  -3   5  21    0.38    0.56
  -3  -5  21    0.08    0.58
  -3  -5  21    0.71    0.48
  -3   5  21    0.28    0.56
  -3  -5  21    0.35    0.57
   3  -5 -21    0.85    0.66
   3   5 -21    1.19    0.69
  -3  -5  20   40.65    1.63
  -3   5  20   37.32    1.63
  -3   5  20   38.91    1.63
  -3  -5  20   39.61    1.65
   3   5 -20   41.60    1.73
   3  -5 -20   37.49    1.68
  -3  -5  19   82.14    2.79
  -3   5  19   80.78    2.80
  -3  -5  19   82.18    2.81
  -3   5  19   82.32    2.83
  -3  -5  18   20.62    1.28
  -3   5  18   19.90    1.32
  -3  -5  17   91.11    3.11
  -3   5  17   90.94    3.15
  -3  -5  16    0.89    0.55
  -3   5  16    0.30    0.84
  -3  -5  16    0.62    0.80
  -3   5  15    0.13    0.79
  -3  -5  15    0.34    0.78
  -3  -5  15    0.26    0.55
  -3  -5  15    0.72    2.02
  -3   5  15    1.48    2.12
   3  -5 -15   -3.02    2.75
  -3  -5  14  443.01   13.04
  -3   5  14  440.81   13.04
  -3  -5  14  444.93   13.01
  -3  -5  14  429.96   12.81
  -3  -5  14  481.57   17.20
  -3   5  14  452.47   17.12
   3   5 -14  471.22   18.93
  -3  -5  13   30.60    1.60
  -3  -5  13   32.72    1.37
  -3   5  13   32.94    1.56
  -3  -5  13   34.49    1.56
  -3  -5  13   39.70    3.86
  -3   5  13   35.85    3.87
   3   5 -13   40.32    5.06
  -3  -5  12  185.10    5.62
  -3   5  12  179.86    5.78
  -3  -5  12  191.00    5.77
  -3   5  12  176.54   10.12
  -3  -5  12  183.22    5.81
  -3  -5  12  206.88    9.06
  -3   5  12  190.48    8.93
  -3  -5  11  129.60    6.68
  -3   5  11  138.19    6.85
  -3  -5  11  135.89    4.00
  -3  -5  11  121.44    4.16
  -3  -5  11  126.03    3.98
  -3  -5  10  271.67    8.15
   3   5 -10  288.01   12.16
  -3  -5  10  285.38    8.17
  -3  -5  10  297.67   11.02
  -3   5  10  272.21   10.85
  -3  -5   9   23.26    0.99
   3   5  -9   21.79    3.40
  -3  -5   9   25.97    2.70
  -3   5   9   19.56    2.54
  -3  -5   9   23.30    0.99
  -3   5   9   22.89    3.21
  -3   5   8    5.29    2.20
   3   5  -8    7.03    2.49
  -3  -5   8    3.26    1.75
  -3   5   8    4.06    1.67
  -3  -5   8    4.70    0.50
  -3  -5   7    4.53    1.61
  -3   5   7    4.64    1.66
   3   5  -7    3.59    2.20
  -3   5   7    4.59    2.21
  -3  -5   6  104.97    4.69
  -3   5   6  104.60    4.71
   3   5  -6  116.29    5.74
  -3   5   6  116.11    5.99
  -3  -5   5   41.43    2.54
  -3   5   5   42.61    2.56
   3   5  -5   49.22    3.43
  -3   5   5   46.43    3.62
  -3   5   4  726.25   22.37
  -3  -5   4  746.75   22.40
   3   5  -4  799.09   23.39
  -3  -5   4  755.13   22.50
  -3   5   4  741.00   22.46
   3   5  -3  457.27   13.80
  -3  -5   3  406.55   13.07
  -3   5   3  422.69   13.12
  -3   5   3  417.54   13.11
  -3  -5   3  419.90   13.11
   3   5  -2   91.55    3.91
  -3  -5   2   86.90    3.71
  -3   5   2   89.66    3.70
   3   5  -1    0.11    1.32
  -3  -5   1    1.01    1.41
  -3   5   1    1.55    1.31
  -3  -5   1    0.53    1.21
  -3   5   1    0.92    1.16
  -3   5   0   75.61    4.36
   3   5   0   82.31    3.71
  -3  -5   0   72.40    3.48
   3   5   0   71.67    2.85
  -3  -5   0   70.30    3.69
  -3   5   0   72.60    3.52
  -3  -5  -1   29.76    2.68
  -3   5  -1   29.07    2.51
   3   5   1   34.35    2.22
  -3   5  -1   32.79    2.97
  -3  -5  -2   51.93    3.20
  -3   5  -2   47.37    3.17
   3   5   2   51.57    2.91
  -3   5  -2   47.12    3.28
  -3   5  -2   48.91    3.53
   3   5   3   60.64    3.47
  -3   5  -3   68.81    4.17
   3   5   4   10.57    1.65
  -3   5  -4   14.89    2.51
   3   5   5   12.67    1.91
  -3  -5  -5   10.66    0.78
   3   5   6  124.40    5.92
  -3  -5  -6  120.50    3.74
  -3   5  -6  111.45    3.65
  -3  -5  -6  109.57    3.63
  -3  -5  -6  116.58    3.67
   3   5   7   58.18    4.11
  -3  -5  -7   53.62    2.07
  -3  -5  -7   55.81    2.05
  -3   5  -7   55.69    2.06
  -3  -5  -7   56.55    2.05
   3   5   8   15.66    2.49
  -3   5  -8   16.89    3.12
  -3  -5  -8   18.25    1.03
  -3  -5  -8   14.44    1.06
  -3   5  -8   12.58    1.03
  -3  -5  -8   15.91    1.01
  -3  -5  -9  484.13   13.27
  -3  -5  -9  468.05   13.21
  -3  -5  -9  416.78   13.14
  -3   5  -9  429.25   13.16
  -3   5  -9  468.15   17.25
  -3   5 -10    2.95    0.96
  -3  -5 -10    1.49    0.91
  -3  -5 -10    0.87    0.72
   3  -5  11   30.49    1.46
  -3  -5 -11   28.49    1.49
  -3   5 -11   25.69    1.59
  -3  -5 -11   24.84    1.55
  -3   5 -11   22.12    3.76
   3  -5  12   23.52    3.82
   3   5  12   25.70    3.83
   3  -5  12   23.74    1.37
  -3  -5 -12   21.03    1.34
  -3  -5 -12   25.97    1.46
  -3  -5 -12   25.32    1.56
  -3   5 -12   25.61    1.61
  -3   5 -12   18.07    3.71
  -3  -5 -13   20.84    1.34
   3  -5  13   26.44    4.15
   3   5  13   29.23    4.14
  -3  -5 -13   25.41    1.48
   3  -5  13   23.31    1.36
  -3  -5 -13   23.15    1.57
  -3   5 -13   26.94    1.66
  -3  -5 -14   86.89    3.27
  -3  -5 -14   93.64    3.36
  -3   5 -14  105.02    3.53
  -3  -5 -14   90.52    3.42
   3  -5  14   88.81    3.23
   3  -5  14   96.34    7.37
   3   5  14   90.42    6.95
   3  -5  15    0.31    0.73
  -3  -5 -15    2.83    1.07
  -3   5 -15    2.23    1.12
  -3  -5 -16  163.97    5.22
  -3   5 -16  172.05    5.26
   3  -5  16  172.25    5.33
   3   5  16  168.98    5.26
  -3  -5 -17    2.30    0.89
  -3   5 -17    2.51    0.90
   3   5  17    2.07    0.84
   3  -5  17    2.68    0.92
  -3   5 -18   22.98    1.22
  -3  -5 -18   23.12    1.22
   3   5  18   23.20    1.19
   3  -5  18   25.42    1.26
   3   5  19   14.05    0.74
  -3   6  21   17.33    0.85
  -3  -6  21   14.35    0.82
  -3  -6  20    1.61    0.66
  -3  -6  20    5.71    0.72
  -3   6  20    5.04    0.71
  -3  -6  20    5.09    0.74
  -3   6  20    4.88    0.72
   3  -6 -20    5.36    0.81
   3   6 -20    8.46    0.88
  -3  -6  19  251.19    7.27
  -3   6  19  249.12    7.29
  -3   6  19  242.05    7.30
  -3  -6  19  245.35    7.29
  -3  -6  18   31.85    1.50
  -3   6  18   30.99    1.54
   3  -6 -18   32.03    1.59
  -3  -6  18   27.09    1.21
  -3   6  17  153.64    4.84
  -3  -6  17  156.82    4.80
  -3  -6  16   20.52    3.30
  -3  -6  16   19.44    1.27
  -3   6  16   21.00    1.32
  -3  -6  16   19.25    1.04
  -3  -6  15    2.66    0.62
  -3  -6  15    2.03    0.77
  -3   6  15    1.55    0.82
  -3  -6  15   -0.89    2.23
  -3   6  15    1.28    2.17
  -3  -6  14   10.26    2.74
  -3   6  14   11.76    2.86
  -3   6  14    9.66    1.03
  -3  -6  14    9.69    0.98
   3  -6 -14    4.44    2.78
  -3  -6  14   11.07    0.85
  -3  -6  14   12.23    1.16
  -3   6  13  302.82   14.84
  -3  -6  13  323.79    9.53
  -3  -6  13  347.87   13.22
  -3   6  13  315.06   13.09
  -3  -6  13  311.76    9.46
  -3   6  13  306.97    9.49
  -3  -6  13  316.80    9.33
  -3  -6  12    0.44    0.82
  -3   6  12    0.32    0.65
  -3   6  12   -1.52    2.56
  -3  -6  12    0.59    0.53
  -3  -6  12    0.75    0.49
  -3  -6  12    2.57    1.96
  -3   6  12    1.02    1.83
  -3  -6  11   10.87    2.43
  -3   6  11   11.02    2.49
   3   6 -11   13.44    3.59
  -3  -6  11    8.41    0.73
  -3   6  11   10.53    0.93
  -3  -6  11    6.97    0.96
  -3   6  11    7.82    2.71
  -3  -6  11   10.13    0.71
  -3  -6  10   23.50    1.05
   3   6 -10   24.67    4.01
  -3  -6  10   21.89    2.72
  -3   6  10   20.70    2.65
  -3   6  10   21.39    3.46
  -3  -6  10   22.52    1.02
  -3  -6   9   39.80    1.46
  -3  -6   9   34.15    3.26
  -3   6   9   34.17    3.25
  -3   6   9   36.66    4.11
  -3  -6   9   39.99    1.46
  -3  -6   8   33.30    1.27
   3   6  -8   42.15    4.47
  -3   6   8   35.01    3.80
  -3  -6   8   34.33    2.83
  -3   6   8   31.82    2.82
  -3  -6   8   32.60    1.26
  -3  -6   7  105.13    4.89
  -3   6   7  109.63    4.96
   3   6  -7  114.44    6.43
  -3   6   7  104.91    6.29
  -3   6   6   52.48    3.07
  -3  -6   6   50.04    2.97
   3   6  -6   55.61    4.07
  -3   6   6   56.00    4.25
   3   6  -5    6.40    2.23
  -3  -6   5    5.15    1.30
  -3   6   5    7.11    1.36
  -3   6   5    6.30    1.31
  -3  -6   5    4.25    1.29
  -3   6   5    4.70    1.96
  -3   6   4   12.29    1.43
  -3  -6   4   14.17    1.52
   3   6  -4   14.66    2.27
  -3  -6   4   14.89    1.51
  -3   6   4   12.79    1.45
   3   6  -3   45.22    3.10
  -3  -6   2   29.50    1.96
  -3   6   2   30.32    1.99
   3   6  -2   25.37    2.31
  -3   6   1   93.89    3.80
  -3  -6   1  102.95    4.10
  -3   6   1   98.46    3.96
   3   6  -1  107.45    4.82
   3   6  -1  106.63    4.28
  -3  -6   0  193.42    6.62
  -3   6   0  180.68    6.42
  -3  -6   0  187.63    6.88
  -3   6   0  177.53    6.55
   3   6   0  190.79    6.31
  -3   6   0  169.50    7.79
   3   6   0  202.88    7.35
  -3   6  -1 2189.32   64.37
   3   6   1 2190.59   63.69
  -3   6  -1 2112.64   63.29
  -3  -6  -1 2266.84   63.61
  -3   6  -2    2.23    2.10
   3   6   2    1.51    1.24
  -3   6  -2    3.03    1.76
  -3  -6  -2    4.09    1.83
  -3   6  -3    0.19    1.97
  -3   6  -3    0.32    2.05
   3   6   3    0.92    1.33
  -3   6  -4    0.58    1.99
   3   6   4    2.08    1.29
   3   6   5   50.40    3.68
  -3   6  -5   52.31    4.37
  -3  -6  -5   60.99    2.14
  -3  -6  -6   11.14    0.86
  -3  -6  -6   11.57    0.83
  -3   6  -6   10.30    0.87
  -3  -6  -6   11.71    0.87
   3   6   6   13.28    2.19
  -3   6  -7   11.88    0.93
  -3  -6  -7   11.49    0.92
   3   6   7   15.46    2.43
  -3   6  -7   13.61    3.13
  -3  -6  -7   11.35    0.87
  -3  -6  -7   11.65    0.89
  -3  -6  -8   48.53    1.94
  -3  -6  -8   49.16    1.89
  -3  -6  -8   45.43    1.89
  -3   6  -8   47.02    1.91
  -3   6  -8   52.72    4.76
   3   6   8   52.96    4.23
  -3  -6  -9   23.58    1.30
  -3  -6  -9   24.24    1.36
  -3   6  -9   26.59    1.42
  -3   6  -9   24.49    3.81
  -3  -6  -9   22.81    1.29
  -3  -6 -10  134.86    4.38
  -3   6 -10  126.24    7.90
  -3  -6 -10  124.15    4.30
  -3   6 -10  127.69    4.34
   3  -6  10  136.87    4.28
  -3  -6 -10  129.99    4.30
  -3   6 -11  274.84   13.12
   3  -6  11  291.93   12.86
   3   6  11  293.61   12.78
  -3  -6 -11  290.64    9.02
  -3   6 -11  302.56    9.03
  -3  -6 -11  284.32    8.96
   3  -6  11  300.86    8.90
  -3  -6 -12   -1.16    0.79
   3  -6  12   -0.89    0.85
  -3   6 -12   -4.82    3.31
   3  -6  12   -0.61    2.29
   3   6  12    1.37    2.30
  -3  -6 -12   -1.25    1.10
  -3   6 -12   -0.25    1.15
  -3  -6 -13   37.86    1.84
   3   6  13   34.38    4.38
   3  -6  13   30.96    4.40
  -3  -6 -13   40.33    1.88
   3  -6  13   41.40    1.83
  -3  -6 -13   36.52    1.93
  -3   6 -13   38.23    1.98
  -3   6 -14    8.61    1.27
  -3  -6 -14    5.26    0.90
  -3  -6 -14    7.04    1.18
  -3  -6 -14    7.22    1.01
   3  -6  14    7.23    0.98
  -3   6 -15  146.69    4.75
  -3  -6 -15  145.12    4.73
   3  -6  15  133.76    4.56
   3  -6  16   22.27    1.47
   3   6  16   22.74    1.41
  -3   6 -16   25.05    1.47
  -3  -6 -16   23.19    1.44
   3  -6  16   20.91    1.21
  -3  -6 -17    0.79    0.79
  -3   6 -17    0.29    0.77
   3  -6  17    0.19    0.80
   3   6  17    0.37    0.75
  -3   6 -18    0.39    0.61
   3   6  18   -0.17    0.58
  -3   7  21    6.42    0.52
  -3  -7  20    2.82    0.63
   3   7 -20    1.45    0.71
  -3   7  20    2.85    0.61
  -3   7  20    2.40    0.60
   3  -7 -19   18.72    1.17
   3   7 -19   19.90    1.20
  -3  -7  19   15.90    1.12
  -3  -7  19   19.59    1.11
  -3   7  19   17.79    1.10
   3  -7 -19   14.37    1.03
  -3  -7  19   18.41    1.12
  -3   7  19   18.00    1.11
   3  -7 -18  100.72    3.67
  -3  -7  18  104.78    3.39
  -3  -7  18  111.38    3.58
  -3   7  18  106.27    3.60
  -3  -7  18  108.46    3.62
  -3   7  18  108.17    3.62
  -3  -7  17   27.16    1.40
  -3   7  17   27.92    1.48
  -3  -7  17   26.95    1.25
  -3  -7  16   11.94    1.05
  -3   7  16   13.81    1.17
  -3  -7  16   11.16    0.86
  -3  -7  15    7.33    2.49
  -3   7  15    5.86    2.39
  -3   7  15    7.42    0.97
  -3  -7  15    8.57    0.91
  -3  -7  15    8.35    0.77
  -3  -7  14  540.82   15.62
  -3   7  14  526.40   15.60
  -3  -7  14  537.91   15.56
  -3  -7  14  526.12   15.44
  -3  -7  14  545.32   19.52
  -3   7  14  530.65   19.65
  -3  -7  13    4.17    0.95
  -3   7  13    3.82    0.79
  -3  -7  13    2.00    0.70
  -3   7  13    1.13    2.38
  -3  -7  13    3.36    0.66
  -3  -7  13    3.27    0.63
  -3  -7  13    3.38    2.11
  -3   7  13    3.19    2.06
  -3  -7  12  398.99   11.67
   3   7 -12  375.78   16.70
  -3   7  12  362.13   16.93
  -3  -7  12  386.45   11.48
  -3   7  12  370.58   11.57
  -3  -7  12  411.25   11.50
  -3  -7  12  406.22   14.92
  -3   7  12  385.50   14.89
  -3   7  11   20.71    1.16
  -3  -7  11   24.77    2.96
  -3   7  11   22.93    2.88
  -3  -7  11   22.16    1.10
   3   7 -11   29.96    4.64
  -3  -7  11   24.26    1.09
  -3   7  11   19.75    3.77
  -3  -7  11   23.28    1.33
  -3  -7  10  227.10    9.37
  -3   7  10  218.91    9.34
  -3   7  10  225.27   11.34
  -3  -7  10  231.59    6.84
   3   7 -10  225.93   11.06
  -3  -7  10  227.92    6.83
  -3  -7   9   60.54    3.84
  -3   7   9   61.16    3.91
  -3   7   9   55.60    5.00
  -3  -7   9   55.63    1.94
   3   7  -9   63.75    5.29
  -3  -7   9   54.59    1.93
  -3  -7   8  148.26    4.63
  -3  -7   8  161.59    6.58
  -3   7   8  165.77    6.67
  -3   7   8  162.63    8.41
  -3  -7   7   25.01    1.04
  -3   7   7   22.95    2.23
  -3   7   7   27.10    3.36
  -3  -7   6    2.61    1.29
  -3   7   6    2.34    1.27
  -3   7   6    2.42    1.97
  -3  -7   6    2.52    0.45
  -3   7   5   25.67    3.18
  -3   7   5   27.37    2.06
  -3  -7   5   27.11    2.02
   3   7  -5   31.27    3.16
  -3  -7   5   29.16    2.05
  -3   7   5   27.65    2.00
  -3   7   4  454.94   14.50
  -3  -7   4  473.60   14.54
   3   7  -4  481.21   15.88
   3   7  -3    5.16    2.14
  -3   7   2    2.36    1.13
  -3  -7   2    1.17    1.04
   3   7  -1  128.82    5.84
   3   7  -1  130.97    5.21
  -3   7   1  118.27    4.53
  -3  -7   1  121.28    4.60
  -3   7   0  777.83   25.01
   3   7   0  837.47   24.39
   3   7   0  836.18   23.13
  -3  -7   0  773.53   22.93
  -3   7   0  715.48   22.75
  -3  -7   0  779.70   23.23
  -3   7   0  733.34   22.89
  -3   7  -1  450.74   15.80
  -3   7  -1  458.20   15.78
  -3   7  -1  432.36   14.13
  -3  -7  -1  460.64   14.56
  -3  -7  -2  372.92   12.20
  -3   7  -2  338.46   11.89
   3   7   2  364.20   12.52
  -3   7  -2  362.14   13.09
  -3   7  -3    3.60    2.25
  -3   7  -3    3.69    1.86
  -3  -7  -3    1.67    1.75
   3   7   3    4.54    1.48
  -3   7  -4  227.62    9.51
  -3   7  -4  220.73    9.19
   3   7   4  228.88    8.94
  -3  -7  -4  215.68    6.51
  -3  -7  -5   60.01    2.21
   3   7   5   65.37    4.19
  -3   7  -5   62.67    4.76
  -3  -7  -5   60.17    2.15
  -3   7  -6  298.07   11.77
   3   7   6  299.66   11.05
  -3  -7  -6  295.02    8.04
  -3  -7  -6  246.37    7.80
  -3   7  -6  256.72    7.83
  -3   7  -7   -0.52    2.51
   3   7   7    0.73    1.51
  -3  -7  -7    0.74    0.64
  -3  -7  -7   -0.34    0.64
  -3  -7  -7   -0.45    0.76
  -3   7  -7   -0.84    0.81
   3   7   8   27.89    3.25
  -3   7  -8   24.45    3.74
  -3  -7  -8   25.36    1.34
  -3  -7  -8   25.60    1.28
  -3   7  -8   26.31    1.35
  -3  -7  -8   23.79    1.29
   3   7   9    8.35    2.37
  -3   7  -9   14.63    3.45
  -3  -7  -9   14.47    1.05
  -3  -7  -9   12.74    0.98
  -3   7  -9   12.52    1.10
  -3  -7  -9   11.37    1.06
  -3   7 -10    7.42    1.07
  -3  -7 -10    7.97    1.04
  -3   7 -10    6.37    3.11
  -3  -7 -10    6.18    0.86
  -3  -7 -10    5.57    0.86
  -3  -7 -11    0.56    0.75
   3  -7  11   -0.37    2.18
   3   7  11    1.06    2.02
   3  -7  11    0.70    0.79
  -3   7 -11    0.67    1.03
  -3  -7 -11    0.87    0.96
  -3   7 -11    0.69    2.85
  -3   7 -12   16.13    1.36
  -3  -7 -12   13.61    1.28
  -3  -7 -12   13.13    1.13
   3  -7  12   13.92    3.10
   3   7  12   16.31    3.14
   3  -7  12   13.21    1.14
  -3   7 -12   10.57    3.30
  -3  -7 -13    2.04    0.88
   3  -7  13    2.51    0.87
   3  -7  13    0.22    2.47
  -3   7 -13    2.02    1.06
  -3  -7 -13    1.69    1.04
  -3  -7 -13    0.50    0.81
  -3  -7 -14  253.40    7.84
  -3  -7 -14  248.59    7.89
   3  -7  14  254.17    7.82
  -3   7 -14  258.92    7.90
  -3  -7 -14  252.14    7.87
   3  -7  15   -0.43    1.00
   3   7  15    0.04    0.91
   3  -7  15    0.16    0.79
  -3  -7 -15   -0.37    0.97
  -3   7 -15   -0.26    1.01
  -3   7 -16  196.00    5.82
  -3  -7 -16  188.90    5.80
   3   7  16  194.14    5.84
   3  -7  16  192.09    5.88
   3   7  17    2.26    0.70
   3  -7  17    2.10    0.56
  -3  -7 -17    1.58    0.72
  -3   7 -17    2.85    0.76
   3   7  18   41.97    1.53
  -3  -8  20   -0.63    0.56
  -3   8  20    0.09    0.47
  -3   8  19  111.89    3.70
   3  -8 -19  104.53    3.79
   3  -8 -18   63.37    2.42
  -3  -8  18   60.80    2.10
  -3  -8  18   61.81    2.22
  -3   8  18   57.78    2.25
  -3  -8  18   59.09    2.26
  -3   8  18   58.95    2.26
  -3  -8  17   31.46    1.36
  -3  -8  17   32.10    1.48
  -3   8  17   34.22    1.56
  -3  -8  17   28.75    1.50
  -3   8  17   31.43    1.54
  -3  -8  16   42.67    1.72
  -3   8  16   43.89    1.90
  -3  -8  16   43.96    1.84
  -3  -8  15    5.83    0.82
  -3   8  15    5.50    0.88
  -3  -8  15    6.63    2.27
  -3  -8  15    8.19    0.78
  -3  -8  14    0.85    0.72
  -3   8  14    0.71    0.77
  -3  -8  14    2.43    0.93
  -3  -8  14    1.31    0.67
  -3   8  14   -2.14    2.53
  -3  -8  14   -4.10    2.58
  -3  -8  13  137.20    4.28
  -3  -8  13  129.03    4.07
  -3   8  13  118.59    4.15
  -3  -8  13  119.55    4.09
  -3  -8  13  116.84    6.92
  -3   8  13  107.99    6.88
  -3  -8  13  132.68    4.09
  -3   8  13  120.45    8.80
   3   8 -12   13.92    4.34
  -3  -8  12   21.48    1.35
  -3  -8  12   21.06    1.10
  -3   8  12   16.18    1.11
  -3  -8  12   17.18    1.08
  -3  -8  12   13.22    2.73
  -3   8  12   15.19    2.79
  -3  -8  12   20.71    1.05
  -3   8  12   20.10    4.01
   3   8 -11    4.99    3.89
  -3  -8  11    7.07    1.00
  -3  -8  11   10.84    0.85
  -3  -8  11   13.72    0.84
  -3   8  11   11.87    2.63
  -3  -8  11    8.85    2.44
  -3   8  11   12.21    0.93
  -3   8  11    8.83    3.16
  -3   8  10   29.91    4.08
  -3  -8  10   29.96    1.31
  -3  -8  10   27.87    1.49
  -3  -8  10   31.76    1.29
  -3  -8  10   34.57    3.12
  -3   8  10   33.58    3.08
  -3   8   9    2.57    1.51
  -3  -8   9    1.64    1.54
  -3   8   9    0.43    2.27
   3   8  -9   -1.67    3.34
  -3  -8   9    2.33    0.53
  -3  -8   8    0.66    1.34
  -3   8   8    0.17    1.30
  -3  -8   8    1.10    0.46
  -3   8   8    1.57    2.19
   3   8  -8   -0.16    2.79
  -3  -8   7    2.76    1.27
  -3   8   7    3.21    1.33
  -3  -8   7    3.68    0.53
   3   8  -7    5.42    3.22
  -3   8   7    3.06    2.14
  -3  -8   7    3.62    0.53
  -3  -8   6  193.96    7.26
  -3   8   6  192.00    7.25
  -3  -8   6  189.26    7.36
  -3   8   6  185.87    7.34
  -3  -8   6  207.94    6.01
   3   8  -5   15.28    2.95
  -3  -8   5   16.47    0.77
  -3  -8   5   15.50    1.56
  -3   8   5   14.50    1.57
  -3  -8   5   15.11    1.60
   3   8  -4  368.60   13.26
   3   8  -3    4.99    2.41
   3   8  -2   82.95    4.55
   3   8  -2   87.86    5.01
   3   8  -1   16.70    2.14
  -3   8   1   12.75    1.28
  -3  -8   1   13.00    1.36
   3   8  -1   17.55    2.86
   3   8   0  133.47    5.05
  -3   8   0  112.52    4.27
  -3   8   0  113.78    4.39
  -3  -8   0  116.04    4.59
   3   8   0  133.86    6.30
  -3   8   0  123.78    6.72
  -3   8  -1 1553.69   44.87
  -3  -8  -1 1458.55   42.34
  -3   8  -1 1414.52   42.15
  -3  -8  -1 1432.91   42.65
  -3   8  -1 1436.13   42.28
  -3   8  -1 1537.38   44.92
  -3   8  -2  198.27    8.82
   3   8   2  207.27    8.16
  -3   8  -2  180.71    7.07
  -3  -8  -2  196.12    7.50
  -3   8  -3   47.04    4.13
   3   8   3   52.16    3.62
  -3  -8  -3   46.51    1.77
  -3  -8  -3   46.97    1.69
  -3   8  -3   44.19    3.12
  -3  -8  -3   47.61    3.31
   3   8   4  182.02    7.84
  -3   8  -4  185.99    8.36
  -3  -8  -4  171.29    5.25
  -3  -8  -4  163.40    7.08
  -3   8  -4  172.59    7.20
  -3  -8  -5  266.68    8.20
  -3   8  -5  289.18   11.95
  -3  -8  -5  280.06    8.30
  -3   8  -5  283.22   11.58
   3   8   5  295.85   11.26
  -3   8  -6    1.05    2.44
   3   8   6    1.45    1.52
  -3  -8  -6    1.25    0.65
  -3  -8  -6    1.22    0.63
  -3   8  -6   -0.16    2.57
   3   8   7   18.27    2.59
  -3   8  -7   13.23    3.34
  -3  -8  -7   14.66    1.03
  -3  -8  -7   11.90    0.96
  -3   8  -7   13.63    1.00
  -3  -8  -7   13.54    0.95
  -3  -8  -8    7.69    0.87
  -3  -8  -8    5.90    0.85
  -3   8  -8   11.05    3.17
   3   8   8    8.06    2.20
   3  -8   8   10.86    0.91
  -3   8  -8    9.00    0.96
  -3  -8  -8    9.75    0.91
  -3  -8  -9    2.06    0.83
  -3   8  -9    1.53    0.88
  -3   8  -9    0.89    2.87
   3   8   9    1.54    1.74
  -3  -8  -9    2.97    0.78
  -3  -8  -9    1.70    0.73
   3  -8   9    3.00    0.78
  -3  -8 -10   87.93    3.05
  -3   8 -10   83.60    6.87
  -3   8 -10   83.86    3.08
  -3  -8 -10   80.20    3.03
  -3  -8 -10   91.18    3.21
   3  -8  10   75.12    5.58
   3   8  10   75.78    5.59
  -3   8 -11   73.87    6.22
  -3  -8 -11   84.66    3.11
  -3   8 -11   79.34    6.88
  -3   8 -11   81.76    3.03
  -3  -8 -11   78.94    2.97
   3  -8  11   75.42    5.88
   3   8  11   71.70    5.64
   3  -8  12    6.07    2.69
   3   8  12    6.44    2.48
  -3   8 -12    3.46    3.06
  -3   8 -12    2.60    2.42
  -3  -8 -12    7.24    1.09
  -3   8 -12    7.70    1.13
   3  -8  12    7.44    1.02
  -3  -8 -12    5.43    0.94
   3  -8  13    9.87    1.05
  -3  -8 -13    8.96    1.04
  -3  -8 -13   10.29    1.06
  -3  -8 -13    7.26    1.09
   3  -8  14   14.39    1.18
  -3  -8 -14   12.97    1.21
  -3   8 -14   13.88    1.25
  -3  -8 -14   13.10    1.12
  -3  -8 -14   13.56    1.15
   3  -8  14   12.88    1.21
  -3   8 -15   53.92    2.19
  -3  -8 -15   54.75    2.18
   3  -8  15   50.98    2.12
   3   8  15   52.89    2.17
   3  -8  15   52.84    2.23
  -3  -8 -16   18.51    1.13
  -3   8 -16   20.01    1.17
   3   8  16   16.92    1.10
   3  -8  17   12.95    0.83
   3   8  17   13.69    0.88
   3  -8  17   15.27    0.83
   3  -9 -19  125.81    4.09
   3  -9 -18    2.56    0.77
  -3  -9  18    2.13    0.58
  -3   9  18    1.02    0.63
  -3   9  18    0.83    0.65
  -3  -9  17   -0.62    0.62
  -3   9  17    0.31    0.69
  -3  -9  17   -0.29    0.65
  -3  -9  17   -0.20    0.59
  -3   9  17   -0.44    0.68
  -3  -9  16    3.75    0.77
  -3   9  16    4.68    0.83
  -3  -9  16    5.42    0.73
  -3   9  16    4.96    0.82
  -3  -9  16    4.41    0.71
  -3  -9  15   14.75    1.02
  -3   9  15   16.70    1.13
  -3  -9  15   15.97    1.01
  -3  -9  14  125.59    3.96
  -3   9  14  121.70    8.98
  -3  -9  14  118.09    3.94
  -3   9  14  121.77    4.02
  -3  -9  14  122.65    4.08
  -3  -9  13   52.57    2.07
  -3   9  13   53.86    2.15
  -3  -9  13   59.64    2.13
  -3   9  13   46.45    5.54
  -3  -9  13   53.43    2.26
  -3  -9  13   57.71    2.11
  -3  -9  13   47.81    4.36
  -3   9  13   51.34    4.59
  -3  -9  12    1.73    0.59
  -3   9  12   -0.28    2.28
  -3  -9  12    0.32    0.90
  -3  -9  12    2.11    1.80
  -3   9  12    0.82    1.59
  -3  -9  12    1.74    0.63
  -3  -9  12    2.93    0.63
   3   9 -11  342.90   15.38
  -3  -9  11  328.73    9.60
  -3   9  11  356.50   15.64
  -3  -9  11  317.82    9.75
  -3  -9  11  307.89   12.26
  -3   9  11  314.65   12.41
   3   9 -10  249.40   12.27
  -3  -9  10  252.28    7.32
  -3   9  10  252.98   12.50
  -3  -9  10  246.97    9.75
  -3   9  10  241.29    9.76
  -3  -9  10  231.44    7.46
  -3   9   9   24.58    2.53
  -3  -9   9   25.77    2.56
   3   9  -9   19.71    4.02
  -3  -9   9   25.53    1.16
  -3  -9   9   26.45    1.18
  -3   9   9   30.37    4.10
  -3  -9   8  174.28    5.37
   3   9  -8  182.10    9.40
  -3   9   8  173.54    7.08
  -3  -9   8  175.11    7.07
  -3   9   8  190.64    9.86
  -3  -9   8  180.29    5.37
  -3  -9   8  177.36    7.18
  -3   9   8  169.79    7.15
   3   9  -7  350.71   13.71
  -3  -9   7  310.75   11.14
  -3   9   7  295.65   11.10
  -3  -9   7  305.01   10.99
  -3   9   7  299.50   10.98
  -3   9   7  336.55   14.03
  -3  -9   7  344.50    9.60
  -3  -9   6  107.82    3.23
  -3   9   6  103.02    6.49
   3   9  -6   98.46    6.34
  -3   9   6   94.78    4.39
  -3  -9   6   96.17    4.38
  -3  -9   6   97.30    4.30
  -3   9   6  101.25    4.35
  -3   9   5  237.24    8.68
  -3  -9   5  236.57    8.61
   3   9  -5  236.24   10.68
   3   9  -4  113.21    6.33
  -3  -9   4  115.17    3.51
   3   9  -3   69.31    4.74
   3   9  -2    1.79    2.72
  -3  -9   2    0.57    0.43
   3   9  -2    1.74    2.19
   3   9  -1  100.69    4.82
   3   9  -1  100.49    5.85
  -3  -9   1   95.94    3.01
  -3  -9   0    4.16    1.03
  -3  -9   0    9.18    0.65
   3   9   0    7.17    2.54
  -3   9  -1  445.23   16.56
  -3   9  -1  405.13   13.52
  -3  -9  -1  435.98   13.64
  -3  -9  -1  458.09   12.92
  -3  -9  -1  451.61   12.88
  -3   9  -1  449.42   16.71
  -3  -9  -1  441.69   14.04
  -3  -9  -2   11.68    0.72
  -3   9  -2    9.20    2.92
   3   9   2   11.34    2.15
  -3  -9  -2   11.86    0.78
  -3   9  -2    9.08    2.95
  -3   9  -2   13.91    1.16
  -3  -9  -2    9.72    0.71
  -3  -9  -2    6.70    1.50
  -3   9  -2    4.90    1.28
  -3  -9  -2    6.91    1.77
  -3   9  -2    5.31    1.38
   3   9   3   25.47    2.77
  -3  -9  -3   23.02    1.16
  -3   9  -3   22.82    3.64
  -3  -9  -3   23.34    1.09
  -3   9  -3   24.24    1.45
  -3   9  -3   23.92    2.29
  -3  -9  -3   25.20    2.53
  -3  -9  -3   23.24    1.13
  -3  -9  -4  146.97    4.54
  -3   9  -4  135.18    6.11
  -3  -9  -4  132.43    6.15
  -3  -9  -4  139.54    4.42
  -3   9  -4  142.42    7.67
   3   9   4  149.12    7.18
  -3  -9  -5    0.61    0.62
  -3   9  -5    0.50    2.33
   3   9   5    0.88    1.67
  -3  -9  -5   -0.39    1.82
  -3   9  -5   -0.29    1.85
   3  -9   6    8.93    0.80
  -3   9  -6    5.99    2.10
  -3   9  -6    5.32    2.62
  -3   9  -6    5.44    2.96
   3   9   6    6.66    2.09
  -3  -9  -6    3.90    0.77
  -3   9  -7   15.38    3.34
  -3  -9  -7   13.55    0.94
  -3  -9  -7   13.36    1.07
   3  -9   7   15.32    0.98
  -3   9  -7   11.15    3.36
   3   9   7   17.60    2.83
   3   9   8  163.48    8.64
  -3   9  -8  171.99    9.18
  -3  -9  -8  158.15    5.10
  -3   9  -8  173.42    9.60
  -3  -9  -8  147.97    4.97
   3  -9   8  166.83    5.04
  -3  -9  -8  169.70    5.28
  -3  -9  -9  544.41   14.80
   3   9   9  496.19   19.13
  -3   9  -9  501.64   19.47
  -3  -9  -9  496.80   14.57
  -3   9  -9  536.31   20.42
   3  -9   9  544.99   14.56
   3  -9   9  472.48   17.53
   3   9   9  447.96   17.33
  -3   9  -9  486.14   14.52
  -3  -9  -9  439.72   14.44
  -3   9 -10   27.29    4.84
  -3   9 -10   31.21    4.47
   3   9  10   33.56    4.12
   3  -9  10   29.12    3.58
   3   9  10   27.46    3.54
  -3  -9 -10   24.76    1.61
  -3  -9 -10   29.79    1.53
   3  -9  10   31.54    1.54
  -3  -9 -10   30.72    1.55
  -3   9 -10   31.91    1.63
   3   9  11    8.86    2.50
  -3  -9 -11   12.43    1.15
  -3  -9 -11    9.47    1.09
  -3   9 -11    8.86    1.13
  -3   9 -11   14.10    3.71
  -3  -9 -11   11.56    1.02
  -3   9 -11    9.25    3.34
  -3  -9 -12   10.07    1.10
  -3  -9 -12   11.32    1.15
  -3   9 -12   10.94    1.16
  -3  -9 -13   68.01    2.88
  -3   9 -13   77.30    2.83
  -3  -9 -13   73.85    2.78
   3  -9  13   77.36    2.83
   3  -9  14   27.21    1.50
  -3   9 -14   26.95    1.47
  -3  -9 -14   27.20    1.45
  -3  -9 -14   26.64    1.47
   3  -9  14   25.43    1.42
   3   9  14   26.43    1.41
  -3  -9 -14   24.00    1.46
   3   9  15    0.03    0.73
  -3   9 -15    0.09    0.80
   3  -9  15    0.10    0.74
   3   9  16    7.71    0.77
   3  -9  16    6.80    0.71
   3  -9  17   -0.01    0.50
   3  -9  17    0.05    0.43
   3 -10 -19    9.73    0.81
   3 -10 -18  120.45    4.08
  -3 -10  18  122.62    3.83
   3 -10 -17    6.18    1.01
  -3 -10  17   -0.06    0.58
  -3  10  16   46.98    1.93
  -3 -10  16   54.47    1.96
  -3 -10  15   -0.05    0.61
  -3 -10  15    0.22    0.51
  -3 -10  15   -0.10    0.57
  -3 -10  14    3.02    0.68
   3  10 -14    2.07    4.36
  -3 -10  14    1.35    0.61
  -3 -10  14    1.90    0.58
  -3  10  14   -0.30    2.30
  -3 -10  14    2.77    0.69
  -3 -10  14    2.08    0.83
  -3 -10  13   14.19    1.23
  -3  10  13   22.63    4.17
  -3 -10  13   17.32    1.08
  -3 -10  13   20.59    1.15
   3  10 -13   17.50    5.34
  -3 -10  13   23.92    1.18
  -3  10  12  125.47    8.79
  -3  10  12   99.99    6.26
  -3 -10  12  128.76    4.27
  -3 -10  12  132.93    4.13
  -3 -10  12  106.30    6.38
   3  10 -12  142.34    9.88
  -3 -10  11  116.49    3.99
  -3  10  11  118.11    8.41
  -3  10  11  106.94    6.01
  -3 -10  11  109.20    6.04
  -3 -10  11  121.86    3.85
  -3 -10  10   91.49    3.12
  -3 -10  10   96.62    3.33
  -3 -10  10   84.02    4.95
  -3 -10  10   98.68    3.17
  -3  10  10   79.29    4.86
  -3 -10  10   93.56    3.20
  -3  10  10  108.12    7.55
  -3 -10   9   97.70    3.22
  -3 -10   9   91.10    3.39
  -3 -10   9   95.12    4.94
  -3 -10   9  107.03    3.25
   3  10  -9  108.61    7.98
  -3  10   9   90.36    4.88
  -3  10   9  112.49    7.59
  -3 -10   9   97.47    3.27
  -3  10   8   85.52    6.46
   3  10  -8   77.33    6.61
  -3 -10   8   83.29    2.82
  -3 -10   8   88.19    2.79
  -3 -10   8   83.15    2.79
  -3  10   8   75.44    4.08
  -3 -10   8   76.97    4.13
   3  10  -7  216.28   11.03
  -3 -10   7  200.03    8.35
  -3 -10   7  247.50    7.21
  -3  10   7  234.87   11.48
  -3 -10   7  246.33    7.17
   3  10  -6  335.89   14.01
  -3 -10   6  349.06   10.27
  -3 -10   6  371.69   10.34
  -3  10   6  356.00   14.78
  -3 -10   5  279.88    7.93
   3  10  -5  300.93   12.10
  -3 -10   4  569.28   16.67
  -3 -10   4  601.56   16.75
  -3 -10   3    1.87    0.44
   3  10  -3   -0.59    2.68
   3  10  -3    1.62    2.40
  -3 -10   3    1.76    0.48
  -3 -10   3    2.81    0.53
   3  10  -2  253.40   10.96
  -3 -10   2  251.68    7.53
  -3 -10   1    1.73    0.48
   3  10  -1   -0.28    2.26
   3  10  -1    1.45    2.49
  -3  10   0    0.74    0.92
  -3 -10   0    0.54    0.50
  -3 -10  -1   20.33    1.05
  -3 -10  -1   22.52    1.05
  -3 -10  -1   20.34    0.98
  -3  10  -1   23.43    1.37
  -3  10  -2    4.48    2.80
   3  10   2    4.49    1.74
  -3  10  -2    6.06    1.01
  -3  10  -2    6.31    2.94
   3 -10   2    4.77    0.49
  -3 -10  -2    5.05    0.64
  -3  10  -2    2.50    0.90
  -3 -10  -2    4.64    0.62
  -3 -10  -2    3.11    1.25
  -3 -10  -3   87.22    2.83
  -3  10  -3   87.08    6.14
  -3 -10  -3   88.45    2.94
  -3  10  -3   87.87    3.12
   3 -10   3   81.58    2.70
  -3 -10  -3   82.16    2.82
  -3 -10  -3   81.96    4.21
   3  10   3   90.84    5.38
  -3  10  -3   92.32    6.33
   3  10   4   93.19    5.66
  -3  10  -4   95.80    6.42
  -3  10  -4   90.64    3.23
   3 -10   4   88.93    2.82
   3 -10   4   85.34    2.83
  -3 -10  -4   83.48    4.56
  -3 -10  -4   85.78    2.94
  -3 -10  -4   91.31    3.07
  -3  10  -5   95.85    6.64
   3  10   5  109.85    6.31
  -3 -10  -5   97.02    3.24
  -3  10  -5   93.75    3.50
  -3 -10  -5   97.53    5.12
   3 -10   5   96.65    3.12
  -3 -10  -5   95.31    3.35
   3 -10   6  223.09    6.70
   3  10   6  227.43   10.38
  -3  10  -6  222.71   11.02
  -3 -10  -6  212.14    9.00
  -3 -10  -7  260.74   11.17
  -3 -10  -7  300.62    8.97
   3 -10   7  288.33    8.68
  -3  10  -7  311.66   13.88
  -3  10  -7  289.88   13.29
   3  10   7  289.78   12.65
  -3  10  -8    4.71    2.88
  -3 -10  -8    0.55    2.37
  -3  10  -8    3.19    3.06
   3  10   8    1.80    1.78
   3 -10   8    2.63    0.75
   3  10   8    3.74    1.73
  -3 -10  -8    2.06    0.79
  -3 -10  -8    0.57    0.84
  -3 -10  -9   86.67    3.13
  -3 -10  -9   90.39    5.89
   3  10   9   99.27    6.74
  -3  10  -9   89.03    7.07
   3 -10   9   95.65    3.24
  -3  10  -9   90.94    7.45
   3  10   9   89.63    5.48
  -3 -10  -9   95.62    3.46
  -3 -10  -9   95.30    3.28
  -3 -10 -10  154.07    5.29
  -3 -10 -10  154.18    8.54
  -3 -10 -10  172.78    5.44
   3  10  10  167.81    9.47
  -3  10 -10  143.60    9.54
   3 -10  10  186.05    5.47
  -3  10 -10  177.51   10.56
  -3 -10 -10  176.17    5.67
  -3  10 -11   14.69    3.61
  -3 -10 -11   17.14    1.17
  -3 -10 -11   14.54    1.12
  -3  10 -11   15.66    4.20
  -3 -10 -11   19.38    1.36
   3 -10  11   18.33    1.26
  -3 -10 -12    6.85    0.90
  -3 -10 -12    5.98    1.01
  -3 -10 -13    3.84    0.79
  -3  10 -13    4.56    1.34
  -3 -10 -13    2.05    0.84
   3 -10  13    3.38    0.72
   3  10  13    4.09    0.78
  -3 -10 -14   21.82    1.29
   3  10  14   19.59    1.16
   3 -10  14   21.49    1.34
   3 -10  15   16.43    1.13
   3 -10  15   17.19    1.02
   3 -10  16   13.72    0.95
   3 -10  16   15.76    0.85
   3 -10  17   18.81    0.92
   3 -11 -19   56.71    2.08
   3 -11 -18   13.21    1.00
  -3 -11  18   14.90    0.86
   3 -11 -17   26.56    1.49
  -3 -11  17   25.22    1.19
  -3 -11  16   43.00    1.71
  -3 -11  16   41.80    1.86
  -3 -11  15    2.92    0.87
  -3 -11  15    3.62    0.72
  -3 -11  14   -0.85    0.86
  -3 -11  14    0.46    0.65
  -3  11  14    0.30    2.28
   3  11 -14   -2.12    4.42
  -3 -11  14    0.96    0.66
  -3 -11  14   -0.74    0.92
  -3 -11  13   55.19    2.24
  -3  11  13   57.41    6.13
  -3 -11  13   61.78    2.16
  -3 -11  13   46.15    2.17
   3  11 -13   44.81    6.75
  -3  11  12  155.86   10.17
  -3 -11  12  167.50    5.25
  -3 -11  12  165.33    5.16
  -3 -11  12  158.23    5.26
   3  11 -12  153.21   10.62
  -3  11  11   22.73    4.05
  -3 -11  11   29.12    1.42
   3  11 -11   26.84    5.29
  -3 -11  11   26.72    1.31
  -3 -11  11   25.81    1.50
  -3 -11  11   28.79    1.36
  -3  11  10   61.00    5.95
   3  11 -10   51.75    6.24
  -3 -11  10   64.18    2.25
  -3 -11  10   60.50    2.23
  -3 -11  10   60.96    2.28
  -3 -11  10   57.33    2.38
  -3 -11   9    0.95    0.87
  -3 -11   9    0.91    0.63
  -3 -11   9    0.91    0.62
  -3 -11   9    1.27    0.58
  -3  11   9   -0.26    2.30
   3  11  -9   -0.23    3.80
  -3 -11   8  164.16    4.93
  -3 -11   8  155.93    4.94
  -3  11   8  160.38    9.39
  -3 -11   8  162.67    4.97
   3  11  -8  148.43    9.07
  -3 -11   8  152.24    5.12
  -3  11   7  703.23   25.88
  -3 -11   7  717.96   20.44
   3  11  -7  646.17   24.91
  -3 -11   7  709.13   20.74
  -3 -11   7  709.35   20.48
   3  11  -6  311.28   13.96
  -3  11   6  317.86   14.63
  -3 -11   6  342.93   10.11
  -3 -11   6  353.73   10.17
  -3 -11   5  276.09    7.93
  -3 -11   5  261.30    7.86
  -3 -11   4   12.02    0.72
  -3 -11   4   12.54    0.83
   3  11  -4   15.33    3.25
   3  11  -4   10.53    3.16
   3  11  -3   53.01    4.82
  -3 -11   3   49.06    1.74
  -3 -11   3   52.68    1.80
   3  11  -3   49.87    4.25
   3  11  -2   -0.36    2.21
  -3 -11   2    1.10    0.46
   3  11  -2   -1.35    2.84
  -3 -11   2    0.85    0.44
   3  11  -1    2.39    2.08
  -3 -11   1    3.04    0.49
  -3 -11   1    3.07    0.55
   3  11  -1    2.69    2.75
  -3 -11   0  148.01    4.59
  -3 -11   0  158.81    4.70
  -3  11  -1   72.20    6.09
  -3 -11  -1   71.59    2.52
  -3 -11  -1   72.14    2.45
  -3 -11  -1   72.65    2.41
  -3 -11  -1   69.49    2.31
  -3  11  -1   76.80    2.73
  -3  11  -2  121.87    4.05
  -3  11  -2  121.35    7.66
   3 -11   2  116.08    3.65
  -3  11  -2  116.74    7.52
  -3 -11  -2  119.18    3.88
   3  11   2  126.67    6.76
  -3 -11  -2  121.73    3.79
  -3 -11  -3  444.76   13.44
  -3 -11  -3  467.84   13.46
  -3  11  -3  471.23   13.68
  -3  11  -3  470.45   18.28
   3 -11   3  455.32   13.32
  -3  11  -3  485.26   18.41
  -3 -11  -3  470.10   13.57
   3  11   3  476.70   17.23
  -3 -11  -4    2.71    0.69
  -3  11  -4    3.11    2.84
  -3  11  -4    1.04    2.95
   3  11   4    2.20    1.78
  -3 -11  -4    3.26    0.67
   3 -11   4    3.16    0.51
  -3  11  -4    2.88    1.05
   3 -11   4    3.13    0.54
  -3 -11  -4    3.02    0.70
  -3  11  -5    1.74    1.06
   3 -11   5    1.84    0.53
  -3  11  -5   -0.43    2.90
   3 -11   5    2.82    0.57
   3  11   5    1.25    1.79
  -3 -11  -5    1.99    0.71
  -3 -11  -5    1.93    0.70
   3 -11   6   65.32    2.29
   3 -11   6   65.36    2.25
  -3  11  -6   59.39    5.78
   3  11   6   62.41    5.11
  -3 -11  -6   61.39    2.40
  -3  11  -6   63.04    2.69
  -3  11  -7    7.26    3.46
   3  11   7    5.85    2.12
   3 -11   7    7.54    0.75
  -3  11  -7    7.42    1.33
  -3  11  -7    8.24    3.32
   3 -11   7    8.39    0.82
  -3 -11  -8  219.65    6.75
  -3  11  -8  198.32    6.77
  -3  11  -8  221.20   11.88
  -3  11  -8  204.91   11.21
   3  11   8  203.74   10.51
  -3 -11  -8  202.79    6.51
   3 -11   8  212.26    6.44
  -3 -11  -9  353.93   10.60
  -3  11  -9  326.36   10.62
   3  11   9  357.66   15.17
  -3  11  -9  348.42   15.73
  -3  11  -9  362.50   16.42
   3 -11   9  355.03   10.31
  -3 -11  -9  332.74   10.33
  -3  11 -10    3.72    3.28
   3  11  10    5.79    2.31
  -3  11 -10    9.10    3.40
  -3  11 -10    3.88    1.33
  -3 -11 -10    4.47    0.98
  -3 -11 -10    4.48    0.87
   3 -11  10    4.66    0.92
  -3  11 -11    0.16    1.25
  -3 -11 -11    0.28    0.86
  -3  11 -11   -1.15    3.24
   3 -11  11   -0.45    0.88
  -3 -11 -11   -0.23    0.70
  -3 -11 -12    2.31    0.85
   3 -11  12    2.81    0.90
   3 -11  12    3.37    0.75
   3 -11  13   48.31    1.97
  -3 -11 -13   52.37    2.26
   3 -11  14   18.12    1.07
  -3 -11 -14   19.04    1.18
   3 -11  15    0.83    0.71
   3 -11  15    1.23    0.56
   3 -11  16    7.55    0.58
   3 -11  16    6.64    0.72
   3 -12 -19   55.27    1.96
  -3 -12  19   53.19    1.91
  -3 -12  18    5.93    0.63
   3 -12 -18    5.76    0.72
  -3 -12  18    7.44    0.74
   3 -12 -17    2.87    0.78
  -3 -12  17    3.72    0.75
  -3 -12  17    3.07    0.62
  -3 -12  16    2.81    0.80
  -3 -12  16    1.59    0.63
  -3 -12  15   56.59    2.14
  -3 -12  15   57.92    2.29
  -3 -12  14    2.83    0.74
  -3 -12  14    2.88    0.86
  -3 -12  14    4.17    0.84
  -3 -12  13   35.44    1.76
  -3  12  13   30.37    4.70
   3  12 -13   38.13    6.24
  -3 -12  13   44.20    1.77
  -3 -12  13   42.61    1.86
   3  12 -12  491.36   21.38
  -3 -12  12  519.08   14.70
  -3 -12  12  507.44   14.67
  -3 -12  12  468.38   14.72
  -3 -12  12  507.21   14.74
  -3  12  12  505.57   21.30
  -3 -12  11    4.35    0.83
  -3  12  11    1.17    2.44
   3  12 -11    0.86    4.94
  -3 -12  11    4.67    0.76
  -3 -12  11    7.26    0.99
  -3 -12  11    3.99    0.73
  -3 -12  10   46.28    1.80
  -3  12  10   47.19    5.35
  -3 -12  10   40.92    1.91
  -3 -12  10   45.35    1.80
  -3 -12  10   41.10    1.81
   3  12 -10   49.63    6.49
  -3  12   9    9.99    3.11
   3  12  -9    9.64    4.32
  -3 -12   9   11.90    1.15
  -3 -12   9   13.10    0.91
  -3 -12   9   13.32    0.99
  -3 -12   9   13.69    0.92
  -3 -12   8   78.36    2.59
  -3 -12   8   66.86    2.75
  -3 -12   8   74.02    2.60
   3  12  -8   72.85    6.69
  -3 -12   8   76.55    2.62
  -3  12   7  361.32   16.42
  -3 -12   7  403.41   11.73
   3  12  -7  358.26   15.97
  -3 -12   7  406.50   11.65
  -3 -12   7  377.56   11.36
  -3 -12   7  382.83   11.41
  -3  12   6  215.01   11.56
  -3 -12   6  243.59    7.49
   3  12  -6  233.14   11.36
  -3 -12   6  243.81    7.46
  -3 -12   6  240.71    7.21
  -3 -12   6  236.57    7.15
   3  12  -5  191.79    9.84
   3  12  -5  183.96   10.34
  -3 -12   5  208.89    6.32
  -3 -12   5  202.39    6.23
   3  12  -4  101.29    7.10
   3  12  -4  107.22    6.48
  -3 -12   4  101.04    3.21
  -3 -12   4  102.19    3.26
   3  12  -3   55.60    5.24
  -3 -12   3   53.49    1.86
   3  12  -3   58.30    4.70
  -3 -12   3   54.36    1.93
   3  12  -2  152.05    7.49
  -3 -12   2  149.06    4.61
  -3 -12   2  156.36    4.69
   3  12  -2  159.58    8.82
  -3 -12   1   28.02    1.16
  -3 -12   1   28.72    1.23
  -3 -12   1   26.52    1.13
  -3 -12   0    6.30    0.56
  -3 -12   0    5.93    0.64
  -3 -12   0    5.58    0.68
  -3 -12  -1  328.53    9.71
  -3 -12  -1  343.32    9.82
  -3 -12  -1  329.92    9.93
  -3 -12  -2  200.75    6.24
  -3  12  -2  217.27    6.51
  -3  12  -2  198.46   10.87
  -3 -12  -2  203.11    6.36
  -3 -12  -2  207.89    6.27
   3 -12   2  204.50    6.11
   3  12   2  208.37    9.78
  -3 -12  -3    5.40    0.77
  -3  12  -3    6.14    1.14
  -3  12  -3    2.78    3.08
  -3 -12  -3    4.54    0.75
  -3 -12  -3    5.64    0.71
   3  12   3    3.58    1.94
  -3  12  -3    3.61    3.00
   3 -12   3    3.77    0.57
  -3 -12  -4    6.39    0.82
   3 -12   4    7.21    0.67
  -3 -12  -4    6.60    0.81
  -3  12  -4    8.69    3.71
  -3  12  -4    6.52    1.13
  -3  12  -4    9.57    3.57
   3  12   4    7.08    2.25
  -3 -12  -4    7.32    0.83
  -3  12  -5   -0.10    1.09
   3 -12   5    0.01    0.51
  -3  12  -5    0.24    2.95
  -3 -12  -5   -0.34    0.70
  -3 -12  -5   -0.24    0.72
   3 -12   5    0.19    0.55
  -3  12  -5   -0.24    3.09
   3  12   5    0.20    1.94
  -3  12  -6    8.90    1.26
  -3  12  -6    9.47    3.48
   3 -12   6    8.84    0.81
   3 -12   6   10.38    0.76
  -3 -12  -6   10.15    1.05
   3  12   6    7.56    2.44
  -3 -12  -6    8.79    0.96
   3 -12   7   42.64    1.70
   3 -12   7   44.77    1.79
  -3  12  -7   41.94    5.39
   3  12   7   38.31    4.38
  -3  12  -7   41.79    2.17
  -3  12  -8   38.76    5.56
   3  12   8   34.67    4.26
   3 -12   8   37.51    1.56
  -3  12  -8   38.48    5.28
  -3  12  -8   37.43    2.09
  -3 -12  -8   33.50    1.72
   3 -12   8   36.85    1.65
   3 -12   9    2.95    0.85
  -3 -12  -9    2.72    0.91
  -3  12  -9    1.09    3.05
   3  12   9    1.85    2.08
  -3  12  -9    4.72    3.78
  -3 -12  -9    3.04    0.85
  -3  12  -9    3.26    1.28
   3 -12   9    3.01    0.70
  -3  12 -10   20.35    1.72
   3 -12  10   21.68    1.24
  -3 -12 -10   24.29    1.56
   3 -12  10   25.01    1.41
  -3 -12 -10   25.46    1.38
  -3  12 -10   18.84    4.47
   3  12  10   26.61    3.90
   3 -12  11   14.57    1.01
  -3 -12 -11   14.23    1.29
   3 -12  11   14.65    1.18
  -3 -12 -11   14.50    1.08
   3 -12  12    0.39    0.64
  -3 -12 -12    0.12    0.87
   3 -12  12    0.18    0.83
   3 -12  13    1.42    0.66
  -3 -12 -13   -0.33    0.85
   3 -12  13    0.15    0.87
   3 -12  14   34.46    1.47
  -3 -12 -14   39.69    1.65
   3 -12  15    9.65    0.67
   3 -12  16   68.36    2.46
  -3 -12 -16   83.26    2.62
  -3 -13  18    0.43    0.54
   3 -13 -18   -0.05    0.52
  -3 -13  18    0.34    0.46
   3 -13 -17   75.14    2.85
  -3 -13  17   80.41    2.77
  -3 -13  17   82.67    2.67
  -3 -13  16  107.05    3.46
  -3 -13  16  102.00    3.33
  -3 -13  15    4.27    0.83
   3 -13 -15    8.27    1.07
  -3 -13  14   28.22    1.42
  -3 -13  14   27.06    1.37
  -3 -13  13   31.90    1.48
  -3 -13  13   29.63    1.57
  -3  13  13   28.69    4.41
   3  13 -13   26.90    5.52
  -3 -13  13   37.55    1.56
  -3 -13  13   23.70    1.41
  -3 -13  12   20.91    1.23
  -3 -13  12   19.85    1.30
  -3 -13  12   20.95    1.22
  -3 -13  12   20.28    1.30
   3  13 -11  121.49    9.61
  -3  13  11  122.19    9.07
  -3 -13  11  132.69    4.30
  -3 -13  11  134.74    4.33
  -3 -13  11  126.90    4.37
  -3 -13  11  137.05    4.38
   3  13 -10   56.79    7.63
  -3  13  10   48.77    5.61
  -3 -13  10   51.02    1.99
  -3 -13  10   50.10    2.01
  -3 -13  10   49.58    2.13
  -3 -13  10   50.45    2.04
   3  13  -9   69.23    7.07
  -3  13   9   68.43    6.44
  -3 -13   9   75.90    2.65
  -3 -13   9   74.37    2.68
  -3 -13   9   73.47    2.81
  -3 -13   9   76.99    2.70
  -3  13   8    6.55    2.84
   3  13  -8    4.13    4.11
  -3 -13   8    7.60    0.77
  -3 -13   8    7.35    1.04
  -3 -13   8    7.72    0.82
   3  13  -7  194.58   10.71
  -3  13   7  190.67   11.00
   3  13  -7  184.08   10.91
  -3 -13   7  202.10    6.38
  -3 -13   7  206.22    6.48
  -3 -13   7  200.11    6.11
  -3 -13   7  199.32    6.17
  -3 -13   6  105.43    3.49
   3  13  -6  101.45    7.17
  -3 -13   6  100.97    3.48
  -3 -13   6  121.23    3.83
  -3 -13   6  101.37    3.41
  -3  13   6   93.76    7.32
   3  13  -6   83.64    7.15
  -3 -13   6  116.96    3.84
  -3 -13   5   88.37    2.95
   3  13  -5   78.02    6.04
  -3 -13   5   81.93    2.84
   3  13  -5   81.55    6.80
  -3 -13   5   93.43    3.28
  -3 -13   5   89.62    3.23
  -3 -13   4   20.65    1.52
   3  13  -4   20.31    3.98
  -3 -13   4   16.54    0.91
  -3 -13   4   19.54    1.35
   3  13  -4   16.28    3.19
  -3 -13   4   16.74    0.95
   3  13  -3    6.67    3.41
  -3 -13   3    6.80    1.03
   3  13  -3    9.33    2.70
  -3 -13   3    6.45    0.63
  -3 -13   3    6.62    0.69
  -3 -13   2  163.49    4.88
  -3 -13   2  151.84    4.77
   3  13  -2  164.05    9.38
   3  13  -2  167.91    8.14
  -3 -13   1   81.66    2.73
  -3 -13   1   86.67    2.86
  -3 -13   1   84.45    2.79
  -3 -13   1   90.98    3.02
  -3 -13   0   24.86    1.19
  -3 -13   0   26.35    1.24
  -3 -13   0   25.28    1.10
  -3 -13  -1  137.80    4.27
  -3 -13  -1  141.50    4.39
  -3 -13  -2    0.87    0.64
   3 -13   2    1.07    0.47
  -3 -13  -2    1.41    0.63
  -3 -13  -2    0.55    0.61
   3  13   2    0.19    1.76
   3 -13   3  870.16   24.97
  -3  13  -3  915.40   25.35
  -3  13  -3  866.90   31.41
  -3 -13  -3  880.93   25.14
  -3 -13  -3  834.12   25.11
  -3 -13  -3  874.02   25.26
   3  13   3  901.48   29.99
  -3 -13  -4  100.46    3.44
  -3 -13  -4   99.10    3.56
  -3  13  -4   97.77    7.81
  -3  13  -4   99.63    3.64
  -3  13  -4  103.78    7.85
   3 -13   4  101.88    3.27
   3  13   4  118.83    7.19
  -3 -13  -5    0.10    0.77
  -3  13  -5   -2.41    3.29
  -3 -13  -5    0.23    0.74
   3 -13   5    1.05    0.53
  -3  13  -5    0.30    1.07
   3 -13   5    0.71    0.56
  -3  13  -5   -0.27    3.21
   3  13   5    0.63    1.94
  -3 -13  -6   37.32    1.79
  -3  13  -6   40.47    2.05
  -3  13  -6   34.33    5.03
  -3 -13  -6   40.99    1.96
   3 -13   6   40.31    1.61
  -3  13  -6   37.97    5.47
   3  13   6   45.01    4.69
   3 -13   6   42.07    1.68
  -3  13  -7   57.32    2.56
  -3  13  -7   58.37    6.38
  -3 -13  -7   59.79    2.53
   3 -13   7   56.80    2.12
   3  13   7   59.04    5.33
   3 -13   7   60.98    2.24
  -3  13  -8   27.41    1.84
   3 -13   8   31.16    1.48
   3 -13   8   29.31    1.36
   3  13   8   31.38    4.20
  -3 -13  -8   29.09    1.59
  -3  13  -8   27.89    5.03
  -3  13  -9   51.43    6.16
  -3  13  -9   58.13    6.71
   3 -13   9   59.37    2.25
   3 -13   9   51.93    2.06
  -3 -13  -9   55.75    2.27
   3  13   9   54.12    5.20
  -3 -13 -10   44.67    2.19
  -3  13 -10   44.13    5.94
   3  13  10   40.59    4.64
  -3 -13 -10   42.97    1.91
   3 -13  10   43.19    1.78
   3 -13  10   47.48    1.97
   3 -13  11   -0.44    0.85
   3 -13  11    0.12    0.62
  -3 -13 -11   -0.31    0.91
  -3 -13 -11    0.30    0.66
   3 -13  12   46.55    1.85
  -3 -13 -12   46.64    2.19
   3 -13  12   51.69    2.09
   3 -13  13    1.21    0.58
   3 -13  13    0.41    0.81
   3 -13  14    1.65    0.52
   3 -13  14    0.57    0.74
  -3 -13 -14    1.35    0.68
   3 -13  16    0.08    0.44
  -3  14  19    5.13    0.53
  -3 -14  18    0.84    0.44
  -3 -14  18    0.98    0.49
   3 -14 -18   -0.14    0.46
  -3 -14  17    3.49    0.56
   3 -14 -17    2.25    0.61
  -3 -14  17    3.35    0.63
   3 -14 -16    5.03    0.81
  -3 -14  16    6.23    0.79
  -3 -14  15  105.66    3.56
  -3 -14  14   30.77    1.50
  -3 -14  14   27.58    1.36
  -3 -14  14   30.19    1.45
  -3 -14  13   10.17    0.99
  -3 -14  13   10.07    0.93
  -3 -14  13    9.54    0.90
   3  14 -12  405.91   18.85
  -3 -14  12  370.03   12.07
  -3 -14  12  429.17   12.21
  -3 -14  12  424.18   12.19
  -3 -14  12  432.40   12.12
   3  14 -12  363.80   18.81
  -3  14  12  359.46   17.78
  -3 -14  11   69.00    2.44
  -3 -14  11   53.21    2.38
  -3 -14  11   67.22    2.39
   3  14 -11   54.88    6.77
  -3  14  11   60.17    6.28
   3  14 -11   60.57    6.89
  -3 -14  11   64.16    2.43
  -3 -14  10  133.02    4.41
   3  14 -10  136.09    9.56
  -3 -14  10  129.11    4.46
  -3 -14  10  141.95    4.39
  -3 -14  10  138.98    4.45
   3  14 -10  120.36    9.54
  -3  14  10  128.06    9.18
  -3 -14   9   25.64    1.37
  -3 -14   9   27.48    1.51
  -3 -14   9   27.79    1.34
   3  14  -9   34.76    5.45
   3  14  -9   21.59    4.62
  -3 -14   9   26.45    1.38
  -3  14   9   27.02    4.36
  -3 -14   8    3.53    0.74
  -3  14   8    4.31    2.78
   3  14  -8    1.79    3.10
  -3 -14   8    2.27    0.94
   3  14  -8    2.00    3.30
  -3 -14   8    4.12    0.70
  -3 -14   7   18.11    1.12
  -3 -14   7   17.99    1.11
  -3 -14   7   17.75    1.05
   3  14  -7   20.54    4.48
  -3 -14   7   16.93    1.34
   3  14  -7   17.82    4.22
  -3  14   7   14.25    3.32
   3  14  -6  242.65   12.84
  -3  14   6  248.98   12.90
   3  14  -6  262.98   12.31
  -3 -14   6  256.49    7.48
  -3 -14   6  240.43    7.81
  -3 -14   6  253.03    7.57
  -3 -14   6  238.64    7.76
  -3 -14   5  104.89    3.72
   3  14  -5  100.42    7.06
  -3 -14   5   99.19    3.33
  -3 -14   5  102.91    3.69
  -3 -14   5  104.76    3.41
  -3 -14   5   99.74    3.28
  -3  14   5   85.42    7.22
   3  14  -5  102.49    7.91
  -3 -14   4    0.66    0.60
   3  14  -4   -0.19    2.58
  -3 -14   4    1.10    1.08
  -3 -14   4    0.15    0.60
  -3 -14   4    0.60    0.53
  -3 -14   4    1.07    0.92
  -3  14   4    0.76    0.75
   3  14  -4   -0.25    3.03
   3  14  -3  100.46    7.67
  -3 -14   3   96.35    3.19
  -3 -14   3   95.15    3.17
  -3 -14   3  102.24    3.57
   3  14  -3   90.64    6.26
  -3 -14   3   93.75    3.08
  -3 -14   2   46.70    2.13
  -3 -14   2   43.07    1.70
  -3 -14   2   44.27    1.73
  -3 -14   2   42.64    1.60
  -3 -14   1  153.92    4.79
  -3 -14   1  150.69    4.71
  -3 -14   0   18.41    1.08
  -3 -14   0   17.95    1.02
  -3 -14   0   16.31    0.91
  -3 -14  -1   81.56    2.73
  -3 -14  -1   86.76    2.87
  -3 -14  -2  254.73    7.79
   3  14   2  260.44   12.05
  -3 -14  -2  261.30    7.83
  -3 -14  -3  125.20    4.05
  -3 -14  -3  118.60    4.02
   3 -14   3  123.57    3.84
   3  14   3  125.74    7.74
  -3 -14  -3  121.82    4.14
  -3  14  -4    8.76    3.81
   3  14   4    7.88    2.54
  -3 -14  -4   10.09    0.96
   3 -14   4    9.41    0.77
  -3 -14  -4   10.19    0.99
  -3  14  -5  105.88    3.77
  -3  14  -5  111.14    8.56
  -3 -14  -5  101.38    3.71
  -3 -14  -5  101.05    3.58
   3 -14   5  105.86    3.42
   3  14   5  101.02    7.05
   3 -14   6    9.00    0.83
   3 -14   6    7.42    0.73
  -3  14  -6    8.20    1.24
  -3  14  -6    7.19    3.81
  -3 -14  -6    7.10    0.94
  -3 -14  -6    8.47    1.02
  -3  14  -6    5.74    3.85
   3  14   6    6.22    2.38
   3  14   7   93.88    6.90
   3 -14   7   87.25    2.99
  -3  14  -7   88.72    7.81
  -3 -14  -7   88.61    3.41
   3 -14   7   93.51    3.12
  -3  14  -7   90.18    3.41
  -3 -14  -8    2.79    0.88
   3 -14   8    3.07    0.80
   3 -14   8    2.47    0.65
   3  14   8    1.43    2.01
  -3 -14  -8    2.35    0.91
  -3  14  -8    3.34    3.36
   3 -14   9   44.55    1.81
   3 -14   9   49.43    2.01
   3  14   9   45.28    4.91
  -3 -14  -9   47.93    2.05
  -3  14  -9   45.50    6.28
   3 -14  10    0.46    0.60
  -3 -14 -10    0.13    0.74
   3 -14  10    0.19    0.78
   3 -14  11    7.71    0.98
  -3 -14 -11    6.18    0.81
   3 -14  11    8.37    0.76
  -3 -14 -11    6.85    1.07
   3 -14  12   24.76    1.18
   3 -14  12   27.94    1.43
   3 -14  13   42.89    1.62
   3 -14  13   47.22    1.89
  -3 -14 -14   36.12    1.45
   3 -14  14   30.38    1.44
   3 -14  15   14.18    0.86
  -3 -14 -15   18.35    1.02
  -3  15  18    5.94    0.64
  -3 -15  17    2.64    0.46
   3 -15 -17    1.72    0.54
  -3 -15  17    2.71    0.50
  -3 -15  16   20.40    1.10
  -3 -15  16   19.90    0.98
  -3 -15  15   35.35    1.49
  -3 -15  15   37.06    1.60
  -3 -15  14   39.66    1.73
   3 -15 -14   38.46    1.86
  -3 -15  14   39.35    1.62
  -3 -15  13    2.43    0.78
  -3 -15  13    2.48    0.71
  -3 -15  13    3.97    0.78
  -3 -15  12   23.36    1.27
  -3 -15  12   23.95    1.32
  -3 -15  12   24.43    1.36
   3  15 -11  128.44   10.00
  -3 -15  11  147.40    4.66
  -3 -15  11  148.50    4.74
  -3 -15  11  144.33    4.72
   3  15 -11  133.26   10.37
  -3  15  11  125.02    9.28
  -3  15  10  105.60    8.26
   3  15 -10  110.47    9.20
   3  15 -10  100.79    8.57
  -3 -15  10  102.65    3.78
  -3 -15  10  117.06    3.77
  -3 -15  10  118.77    3.84
  -3 -15  10  116.12    3.84
   3  15  -9    1.60    3.43
  -3 -15   9    0.32    0.78
  -3 -15   9    1.51    0.81
   3  15  -9   -3.09    3.70
  -3  15   9   -1.51    2.46
  -3 -15   9    0.33    0.86
  -3 -15   9    0.42    0.68
  -3 -15   8   14.35    1.23
  -3 -15   8   13.88    1.05
   3  15  -8   14.41    4.06
  -3  15   8   14.92    3.79
  -3 -15   8   13.96    0.97
   3  15  -8    7.40    3.68
  -3 -15   7   12.95    1.24
  -3 -15   7   14.87    0.96
   3  15  -7    8.80    3.52
  -3  15   7   15.62    3.82
  -3 -15   7   15.40    1.02
  -3 -15   7   14.61    1.06
   3  15  -7    8.05    3.96
   3  15  -6  176.46   10.15
  -3 -15   6  186.42    5.95
  -3 -15   6  183.28    5.61
   3  15  -6  160.61   10.74
  -3 -15   6  185.35    5.74
  -3 -15   6  182.77    5.67
  -3 -15   6  176.03    5.99
   3  15  -5   52.71    5.35
  -3 -15   5   59.84    2.49
  -3  15   5   61.79    2.46
  -3 -15   5   53.62    2.05
  -3 -15   5   62.01    2.54
  -3 -15   5   55.60    2.12
  -3 -15   5   55.41    2.17
   3  15  -4   64.74    5.78
  -3 -15   4   75.37    2.94
  -3 -15   4   67.14    2.38
  -3  15   4   73.57    2.81
  -3 -15   4   70.12    2.83
   3  15  -4   64.20    6.68
  -3 -15   4   66.90    2.46
  -3 -15   4   69.14    2.52
  -3 -15   3    0.46    1.20
  -3 -15   3    0.28    0.96
   3  15  -3   -0.28    3.29
  -3 -15   3    0.82    0.62
  -3 -15   3    0.72    0.53
  -3 -15   3    1.10    0.61
  -3 -15   2   30.49    1.35
  -3 -15   2   29.85    1.38
  -3 -15   2   27.38    1.23
  -3 -15   2   27.17    1.71
  -3 -15   1   94.56    3.25
  -3 -15   1   95.74    3.17
  -3 -15   1   97.28    3.21
  -3 -15   0  161.12    5.02
  -3 -15   0  150.07    4.74
  -3 -15   0  149.82    4.87
  -3 -15   0  152.81    4.82
  -3 -15  -1   12.82    0.80
  -3 -15  -1   13.00    0.96
  -3 -15  -2  144.18    4.63
   3  15   2  143.35    8.55
  -3 -15  -2  140.91    4.58
   3 -15   3  401.06   11.60
  -3 -15  -3  399.67   11.83
  -3 -15  -3  388.54   11.79
   3  15   3  406.55   16.80
  -3 -15  -4   26.75    1.45
   3 -15   4   26.75    1.21
   3  15   4   25.31    3.71
  -3 -15  -4   23.06    1.42
  -3 -15  -5    3.98    0.86
   3 -15   5    3.23    0.66
   3  15   5    2.12    2.08
  -3  15  -5    5.42    3.93
  -3 -15  -5    2.68    0.82
   3  15   6   35.02    4.24
  -3  15  -6   30.12    5.38
   3 -15   6   31.49    1.42
  -3 -15  -6   26.71    1.64
   3  15   7   44.25    4.76
  -3  15  -7   36.75    5.77
   3 -15   7   38.68    1.67
  -3 -15  -7   35.47    1.95
  -3 -15  -8  302.43    9.26
  -3  15  -8  316.24   15.92
  -3 -15  -8  299.77    9.47
   3 -15   8  291.85    8.99
   3 -15   8  321.32    9.16
   3  15   8  301.50   14.05
   3 -15   9   21.12    1.09
  -3 -15  -9   20.66    1.47
   3 -15   9   22.89    1.30
  -3 -15  -9   21.59    1.31
  -3 -15 -10   42.98    1.82
   3 -15  10   45.71    1.86
   3 -15  11   15.25    1.10
  -3 -15 -11   14.15    0.97
   3 -15  12   20.63    1.22
   3 -15  13    9.40    0.86
   3 -15  14   12.40    0.85
  -3 -15 -14   14.51    0.85
   3 -15  15    9.81    0.64
  -3  16  17    7.16    0.69
  -3 -16  16   35.87    1.40
  -3 -16  16   39.10    1.45
  -3 -16  15   19.32    0.99
  -3 -16  15   20.76    1.02
   3 -16 -15   17.93    1.13
  -3 -16  14   20.81    1.06
  -3 -16  14   20.08    1.17
   3 -16 -14   17.67    1.20
  -3 -16  13    8.37    0.79
  -3 -16  13    7.80    0.90
  -3 -16  13    9.14    0.89
   3 -16 -13    9.88    1.06
  -3 -16  12   13.50    0.98
  -3 -16  12   17.01    1.13
  -3 -16  12   14.60    1.07
  -3 -16  11   72.27    2.58
  -3 -16  11   73.80    2.69
   3 -16 -11   67.50    2.83
  -3 -16  11   73.26    2.67
  -3 -16  10   25.24    1.40
  -3 -16  10   27.11    1.44
  -3  16  10   20.24    3.98
   3  16 -10   18.11    4.62
   3  16 -10   20.39    5.22
  -3 -16  10   27.97    1.35
  -3 -16   9  187.88    5.93
  -3  16   9  176.62   11.14
   3  16  -9  171.76   11.68
  -3 -16   9  194.92    5.91
   3  16  -9  178.38   11.15
   3  16  -8   42.11    6.16
  -3 -16   8   33.21    1.86
  -3 -16   8   45.75    1.77
   3  16  -8   48.56    5.70
  -3 -16   8   45.11    1.82
   3  16  -7   63.26    6.37
  -3 -16   7   82.34    2.94
  -3 -16   7   73.78    2.68
   3  16  -7   64.43    7.13
  -3 -16   7   75.30    2.77
  -3 -16   7   73.83    2.64
   3  16  -6  139.40    9.16
  -3 -16   6  157.69    4.83
  -3 -16   6  142.58    5.08
   3  16  -6  143.53   10.28
  -3 -16   6  161.41    4.99
  -3  16   6  148.53    5.21
  -3 -16   6  156.35    4.90
  -3 -16   5  307.93    9.44
  -3 -16   5  348.06    9.89
  -3 -16   5  306.77    9.52
  -3  16   5  337.10    9.95
  -3 -16   5  322.75    9.86
  -3 -16   5  314.31    9.59
   3  16  -5  313.63   15.89
   3  16  -4   45.70    6.22
  -3 -16   4   51.87    2.33
  -3 -16   4   55.43    2.46
  -3 -16   4   48.26    1.86
  -3 -16   4   49.36    2.00
  -3 -16   4   50.15    1.98
  -3 -16   3   14.81    1.34
  -3 -16   3   13.83    0.99
  -3 -16   3   12.22    0.95
  -3 -16   3   12.49    0.84
  -3 -16   3   15.12    1.57
  -3 -16   2    5.79    0.82
  -3 -16   2    6.08    0.76
  -3 -16   2    5.92    1.11
  -3 -16   1   -0.23    0.71
  -3 -16   1    0.65    0.64
  -3 -16   1    0.64    0.59
  -3 -16   1    0.22    1.03
  -3 -16   0    2.51    0.70
  -3 -16   0    2.68    0.60
  -3 -16  -1   26.36    1.38
  -3 -16  -1   28.34    1.25
   3  16   1   27.95    3.86
   3 -16   2   72.03    2.48
   3  16   2   70.89    6.04
  -3 -16  -2   72.33    2.67
  -3 -16  -2   74.16    2.71
   3  16   3  138.64    8.38
  -3 -16  -3  130.55    4.16
   3  16   4   30.13    4.09
   3 -16   4   30.76    1.30
  -3 -16  -4   28.86    1.54
   3  16   5    9.70    2.76
   3 -16   5   11.48    0.85
  -3 -16  -5   10.12    1.06
   3 -16   6   12.02    0.91
   3  16   6   13.51    2.99
   3 -16   7  136.01    4.34
   3  16   7  143.18    8.70
  -3 -16  -7  130.55    4.64
   3 -16   8    5.20    0.83
  -3 -16  -8    5.45    0.96
   3 -16   9   44.96    1.84
  -3 -16  -9   42.10    1.88
   3 -16  10   23.01    1.26
  -3 -16 -10   22.22    1.22
  -3 -16 -11  144.76    4.70
   3 -16  11  140.58    4.76
   3 -16  12   21.02    1.15
   3 -16  13   39.64    1.57
   3 -16  14    1.72    0.48
  -3 -16 -14    2.35    0.61
  -3 -17  16    3.81    0.47
  -3 -17  16    4.87    0.51
  -3  17  16    3.62    0.60
   3 -17 -16    2.74    0.52
  -3 -17  15    2.70    0.53
   3 -17 -15    1.43    0.56
  -3  17  15    2.36    0.68
  -3 -17  15    2.71    0.52
  -3 -17  14  119.77    3.60
   3 -17 -14  102.24    3.72
  -3 -17  13    2.16    0.69
   3 -17 -13    0.88    0.64
  -3 -17  13    1.06    0.58
  -3 -17  12    4.28    0.76
   3 -17 -12    3.52    0.79
  -3 -17  12    3.67    0.68
  -3 -17  11    1.09    0.70
  -3 -17  11    0.62    0.63
   3 -17 -11    1.21    0.75
  -3 -17  11    1.42    0.65
  -3 -17  10    8.40    0.88
   3 -17 -10    9.44    1.04
  -3 -17  10    8.55    0.94
  -3 -17  10    8.73    0.83
   3  17  -9    6.16    3.79
   3 -17  -9   12.90    1.14
  -3  17   9   10.49    3.17
  -3 -17   9   11.04    0.96
  -3 -17   9    9.93    0.91
   3  17  -8   -3.05    3.13
  -3  17   8    0.13    0.82
  -3 -17   8   -0.59    0.81
   3 -17  -8    2.87    0.89
   3  17  -8   -1.02    3.46
  -3 -17   8    0.32    0.69
  -3 -17   8    0.07    0.68
  -3  17   7   13.32    1.27
  -3 -17   7   16.22    1.02
  -3 -17   7   11.34    1.22
   3 -17  -7   16.37    1.16
   3  17  -7   15.71    4.77
  -3 -17   7   16.05    1.15
  -3 -17   7   14.91    1.05
  -3  17   6  226.55    7.05
  -3 -17   6  214.25    6.64
  -3 -17   6  217.70    6.84
   3 -17  -6  202.98    6.72
  -3 -17   6  220.50    6.72
  -3 -17   6  215.63    6.55
  -3 -17   5  134.68    4.44
   3  17  -5  119.68    9.52
  -3 -17   5  129.16    4.44
  -3 -17   5  120.84    4.00
  -3 -17   5  127.15    4.18
  -3 -17   5  122.95    4.11
  -3 -17   4  254.72    8.01
  -3 -17   4  260.12    7.71
  -3 -17   4  259.38    7.74
  -3 -17   4  244.02    7.54
  -3 -17   4  246.30    7.98
  -3 -17   3   84.73    3.42
  -3 -17   3   87.10    3.55
  -3 -17   3   90.46    3.15
  -3 -17   3   96.30    3.17
  -3 -17   2  114.27    4.28
  -3 -17   2  115.77    4.44
  -3 -17   2  119.94    3.99
  -3 -17   2  122.25    3.94
  -3 -17   2  122.87    3.95
  -3 -17   1    4.08    0.68
  -3 -17   1    2.55    1.08
  -3 -17   1    4.33    0.78
  -3 -17   0   -0.12    0.57
  -3 -17   0    0.63    0.69
  -3 -17   0    0.29    1.08
  -3 -17  -1    1.28    0.80
  -3 -17  -1    1.56    0.58
  -3 -17  -1    0.97    0.75
  -3 -17  -1    1.76    0.73
   3  17   1   -0.98    2.02
  -3 -17  -2   88.76    3.10
  -3 -17  -2   83.03    3.06
   3  17   2   93.00    6.87
  -3 -17  -3    7.91    0.93
   3 -17   3    7.47    0.73
  -3 -17  -3    7.26    0.95
   3  17   3    8.81    2.68
   3 -17   4    0.43    0.54
  -3 -17  -4    0.51    0.77
   3  17   4    0.24    2.13
  -3 -17  -5    4.91    0.91
   3  17   5    6.79    2.41
   3 -17   5    6.16    0.71
   3  17   6   92.37    6.89
   3 -17   6   90.44    3.04
   3 -17   7   23.61    1.23
   3 -17   8  105.67    3.41
  -3 -17  -8   97.63    3.54
   3 -17   9   27.72    1.33
  -3 -17  -9   27.27    1.39
  -3 -17 -10    1.66    0.65
   3 -17  10    2.53    0.70
   3 -17  11   40.82    1.65
   3 -17  11   39.41    1.66
   3 -17  12   17.28    0.97
   3 -17  13    2.78    0.52
   3 -18 -15    2.54    0.53
  -3  18  15    2.83    0.56
   3 -18 -14   30.79    1.43
  -3  18  14   27.71    1.44
  -3 -18  13   31.97    1.29
  -3  18  13   27.33    1.46
   3 -18 -13   27.66    1.40
   3 -18 -12   29.18    1.50
  -3 -18  12   31.93    1.38
  -3 -18  12   35.00    1.51
  -3 -18  12   32.60    1.39
  -3  18  12   29.37    1.60
  -3  18  11    2.81    0.88
  -3 -18  11    2.95    0.66
  -3 -18  11    1.78    0.67
   3 -18 -11    2.39    0.73
  -3  18  10    4.18    0.92
   3 -18 -10    2.71    0.76
  -3 -18  10    3.33    0.78
  -3 -18  10    2.77    0.70
  -3 -18  10    2.91    0.68
   3 -18  -9  184.66    6.23
  -3 -18   9  204.56    6.06
  -3 -18   9  204.85    6.11
  -3  18   9  186.16    6.38
  -3  18   8   10.49    1.12
  -3 -18   8    8.37    0.84
   3 -18  -8    9.51    0.93
  -3 -18   8   10.49    0.93
  -3 -18   8   10.77    1.00
  -3 -18   7   12.73    0.90
   3  18  -7    8.52    4.10
   3 -18  -7   11.61    0.96
  -3 -18   7   11.54    1.02
  -3 -18   7   11.99    0.98
   3  18  -6    0.34    3.62
  -3 -18   6    1.59    0.64
  -3 -18   6    1.85    0.72
  -3 -18   6    1.33    0.79
  -3 -18   5   22.97    1.20
  -3 -18   5   25.84    1.39
  -3 -18   5   23.28    1.32
  -3 -18   4  153.63    5.04
  -3 -18   4  159.11    5.09
  -3 -18   4  157.22    5.32
  -3 -18   4  162.83    5.33
  -3 -18   3  127.43    4.22
  -3 -18   3  134.15    4.24
  -3 -18   3  129.62    4.17
  -3 -18   3  127.41    4.55
  -3 -18   3  116.11    4.43
  -3 -18   2   66.15    2.53
  -3 -18   2   70.29    2.50
  -3 -18   2   67.20    2.48
  -3 -18   2   66.27    2.96
  -3 -18   2   62.39    2.78
  -3 -18   1  119.36    3.83
  -3 -18   1  119.37    3.86
  -3 -18   1  111.59    4.38
  -3 -18   1  107.47    4.16
   3  18   0   42.36    4.82
  -3 -18   0   43.39    1.71
  -3 -18   0   39.96    1.80
  -3 -18   0   38.99    2.13
   3  18   1  227.80   11.61
  -3 -18  -1  216.77    7.04
  -3 -18  -1  221.34    6.75
  -3 -18  -1  208.11    6.68
  -3 -18  -2    0.52    0.78
  -3 -18  -2    1.03    0.79
  -3 -18  -2    0.51    0.78
   3  18   2    0.25    1.86
  -3 -18  -3    0.77    0.86
   3  18   3   -1.22    1.99
   3 -18   3    0.06    0.54
  -3 -18  -3    0.02    0.78
   3 -18   4   15.49    0.95
  -3 -18  -4   16.39    1.22
   3  18   4   19.54    3.34
  -3 -18  -5    0.05    0.77
   3 -18   5    0.44    0.55
   3 -18   6   17.50    0.94
   3 -18   6   14.80    0.95
   3 -18   7    9.29    0.79
  -3 -18  -7   10.48    1.03
   3 -18   7    8.18    0.77
   3 -18   8   51.47    1.92
  -3 -18  -8   50.82    2.07
  -3 -18  -9    0.67    0.67
   3 -18   9    0.26    0.58
  -3 -18 -10   30.04    1.28
   3 -18  10   30.01    1.28
   3 -18  11  240.06    7.03
   3 -18  11  231.59    6.98
   3 -18  12   -0.22    0.41
   3 -18  12   -0.35    0.50
  -3 -18 -12   -0.45    0.63
  -3 -19  14  196.75    5.86
  -3 -19  13   21.43    0.96
   3 -19 -13   16.77    1.00
  -3  19  13   14.68    0.99
  -3 -19  13   20.81    0.97
  -3 -19  12   70.78    2.35
   3 -19 -12   60.72    2.43
  -3 -19  12   80.70    2.52
  -3  19  12   58.94    2.46
  -3 -19  12   72.42    2.38
  -3 -19  11    0.74    0.63
  -3 -19  11    0.37    0.56
  -3 -19  11    0.47    0.57
  -3  19  11    0.09    0.72
   3 -19 -11   -0.28    0.64
  -3 -19  10   28.22    1.28
  -3 -19  10   30.37    1.34
  -3  19  10   27.50    1.52
   3 -19 -10   26.61    1.41
  -3 -19   9   17.94    1.06
  -3 -19   9   17.88    1.00
  -3 -19   8    0.52    0.67
  -3 -19   8    0.62    0.68
  -3 -19   8    0.19    0.58
  -3 -19   7   -0.44    0.69
  -3 -19   7    0.18    0.57
  -3 -19   7    0.45    0.71
  -3 -19   6   15.35    0.94
  -3 -19   6   16.47    1.14
  -3 -19   6   15.41    1.07
  -3 -19   5   19.69    1.21
  -3 -19   5   17.70    1.15
  -3 -19   4  180.57    6.04
  -3 -19   4  198.62    5.94
  -3 -19   4  189.47    5.90
  -3 -19   4  189.73    5.87
  -3 -19   4  177.13    6.07
  -3 -19   3   47.81    2.29
  -3 -19   3   51.60    2.01
  -3 -19   3   47.75    2.00
  -3 -19   3   50.08    1.98
  -3 -19   3   43.53    2.19
  -3 -19   2   71.85    2.58
  -3 -19   2   76.63    2.59
  -3 -19   2   64.15    2.92
  -3 -19   2   61.73    2.78
  -3 -19   1  172.32    5.19
  -3 -19   1  162.93    5.21
  -3 -19   1  163.56    5.63
   3  19  -1  159.37    9.64
  -3 -19   1  153.75    5.45
  -3 -19   0   64.81    2.47
  -3 -19   0   65.67    2.77
  -3 -19   0   65.77    2.36
  -3 -19   0   66.83    2.52
  -3 -19  -1   13.83    1.08
  -3 -19  -1   10.89    1.31
   3  19   1   12.94    3.03
  -3 -19  -1   14.85    1.10
  -3 -19  -2   10.96    1.03
  -3 -19  -2    8.51    0.99
  -3 -19  -2   12.25    1.28
  -3 -19  -3   57.55    2.55
  -3 -19  -3   55.58    2.30
  -3 -19  -3   59.79    2.35
  -3 -19  -4    1.23    0.83
  -3 -19  -4    1.27    0.77
  -3 -19  -5   35.77    1.81
   3 -19   5   39.18    1.53
   3 -19   6   53.48    1.94
  -3 -19  -7    8.00    0.90
   3 -19   7    6.88    0.66
   3 -19   8    2.62    0.56
   3 -19   8    1.82    0.53
  -3 -19  -8    2.09    0.69
   3 -19   9    6.04    0.60
  -3 -19  -9    7.70    0.95
   3 -19   9    5.52    0.82
  -3 -19  -9    5.94    0.70
   3 -19   9    6.37    0.63
   3 -19  10   17.41    0.89
  -3 -19 -10   17.20    0.88
   3 -19  10   18.29    0.87
  -3 -19 -10   19.34    1.17
   3 -19  10   15.94    1.01
  -3 -19 -11   29.80    1.34
   3 -19  11   27.84    1.14
  -3 -20  13   93.44    2.98
  -3 -20  13   94.78    2.96
  -3 -20  12   46.75    1.69
  -3 -20  12   47.87    1.73
  -3 -20  11   -0.28    0.56
  -3 -20  11   -0.25    0.54
  -3 -20  10    0.41    0.55
  -3 -20  10    0.77    0.53
  -3 -20   9    6.05    0.66
  -3 -20   9    5.94    0.71
  -3 -20   9    5.94    0.77
  -3 -20   8   27.00    1.24
  -3 -20   8   28.35    1.33
  -3 -20   8   29.83    1.40
  -3 -20   7    2.14    0.59
  -3 -20   7    1.86    0.72
  -3 -20   7    1.06    0.66
  -3 -20   6   46.60    1.91
  -3 -20   6   50.00    1.97
  -3 -20   5   -0.26    0.70
  -3 -20   5    0.23    0.68
  -3 -20   5    0.18    0.64
  -3 -20   4    5.66    0.83
  -3 -20   4    4.97    0.78
  -3 -20   4    5.73    0.81
  -3 -20   3    7.58    0.85
  -3 -20   3    7.26    0.84
  -3 -20   3    7.86    1.15
  -3 -20   3    7.25    1.05
  -3 -20   2   49.15    1.96
  -3 -20   2   46.25    2.24
  -3 -20   2   45.74    2.13
  -3 -20   2   49.86    1.94
  -3 -20   1   38.09    1.73
  -3 -20   1   35.52    1.90
  -3 -20   1   37.52    2.09
  -3 -20   1   42.13    1.67
  -3 -20   1   43.46    1.80
  -3 -20   0   78.16    2.81
  -3 -20   0   73.28    2.97
  -3 -20   0   74.57    3.17
  -3 -20   0   83.71    2.88
  -3 -20  -1  227.58    7.40
  -3 -20  -1  254.27    7.84
  -3 -20  -1  248.80    7.49
  -3 -20  -1  246.86    7.64
  -3 -20  -2    1.45    0.74
  -3 -20  -2    0.99    0.92
  -3 -20  -3    1.68    0.76
  -3 -20  -3    1.47    0.92
  -3 -20  -4   58.28    2.46
  -3 -20  -4   63.93    2.38
  -3 -20  -5   22.11    1.38
  -3 -20  -6   19.87    1.26
  -3 -20  -7   -0.02    0.72
  -3 -20  -7    0.22    0.66
  -3 -20  -7    0.08    0.76
  -3 -20  -8   36.12    1.48
   3 -20   8   35.91    1.58
  -3 -20  -8   32.35    1.57
   3 -20   9    0.41    0.59
  -3 -20  -9    0.56    0.49
   3 -20  10    6.20    0.66
  -3 -20 -10    7.07    0.72
  -3 -21  12   27.24    1.11
  -3 -21  11   17.44    0.89
  -3 -21  11   15.84    0.85
  -3 -21  10   78.37    2.56
  -3 -21  10   80.05    2.63
  -3 -21  10   79.86    2.65
  -3 -21   9   38.53    1.54
  -3 -21   9   38.36    1.55
  -3 -21   9   37.17    1.45
  -3 -21   9   41.74    1.63
  -3 -21   8   82.94    2.86
  -3 -21   8   83.58    2.82
  -3 -21   8   82.64    2.79
  -3 -21   7   39.07    1.62
  -3 -21   7   36.97    1.56
  -3 -21   7   35.72    1.53
  -3 -21   6    8.19    0.80
  -3 -21   6    7.98    0.80
  -3 -21   6    8.07    0.79
  -3 -21   5   13.25    0.98
  -3 -21   5   12.75    0.93
  -3 -21   4    2.15    0.68
  -3 -21   4    1.88    0.66
  -3 -21   3    2.53    0.67
  -3 -21   3    2.88    0.73
  -3 -21   2    0.72    0.61
  -3 -21   2   -0.23    0.66
  -3 -21   2    0.53    0.68
  -3 -21   1  110.53    3.96
  -3 -21   1  103.61    3.86
  -3 -21   1  114.68    3.80
  -3 -21   1  124.81    3.88
  -3 -21   1  119.83    3.74
  -3 -21   0   44.97    1.95
  -3 -21   0   42.41    1.84
  -3 -21   0   45.50    1.89
  -3 -21  -1    6.41    0.93
  -3 -21  -1    7.62    1.23
  -3 -21  -2   29.59    1.52
  -3 -21  -2   32.41    1.83
  -3 -21  -2   28.30    1.44
  -3 -21  -3   30.19    1.43
  -3 -21  -3   27.56    1.45
  -3 -21  -6    7.57    0.80
  -3 -21  -7    1.84    0.61
  -3 -21  -8    4.12    0.56
   3 -21   8    3.72    0.64
   3 -21   9   21.94    1.06
  -3 -22  10    4.56    0.54
  -3 -22  10    4.19    0.52
  -3 -22   9  158.53    4.75
  -3 -22   9  148.79    4.68
  -3 -22   9  152.24    4.67
  -3 -22   8    3.62    0.63
  -3 -22   8    4.14    0.59
  -3 -22   7   36.20    1.51
  -3 -22   7   35.37    1.46
  -3 -22   6   50.37    1.91
  -3 -22   6   50.37    1.88
  -3 -22   5    4.31    0.68
  -3 -22   5    3.54    0.67
  -3 -22   4   71.92    2.47
  -3 -22   4   67.46    2.42
  -3 -22   4   66.62    2.40
  -3 -22   3   22.05    1.11
  -3 -22   3   21.34    1.15
  -3 -22   3   20.15    1.12
  -3 -22   2   69.22    2.40
  -3 -22   2   72.72    2.50
  -3 -22   2   64.76    2.42
  -3 -22   1    0.95    0.65
  -3 -22   1    1.43    0.64
  -3 -22   0    1.00    0.62
  -3 -22  -1   40.15    1.69
  -3 -22  -1   41.64    1.83
  -3 -22  -2   -0.10    0.61
  -3 -22  -2    0.30    0.90
  -3 -22  -3   18.86    1.30
  -3 -22  -4   45.17    1.94
   3 -22   5  177.46    4.99
  -3 -22  -5  158.37    4.90
   3 -22   6   -0.09    0.59
  -3 -22  -6    0.47    0.53
  -3 -22  -6    0.57    0.78
  -3 -22  -7   15.75    0.80
  -3 -22  -7   11.50    0.93
   3 -22   8   18.78    0.91
  -3 -22  -8   15.98    0.92
  -3 -23   8   64.74    2.17
  -3 -23   7  110.17    3.47
  -3 -23   6    2.73    0.59
  -3 -23   6    3.28    0.56
  -3 -23   6    3.79    0.59
  -3 -23   5   59.69    2.17
  -3 -23   5   65.46    2.21
  -3 -23   5   63.48    2.20
  -3 -23   4   43.58    1.70
  -3 -23   4   46.56    1.73
  -3 -23   3   16.46    0.95
  -3 -23   3   17.06    0.96
  -3 -23   2    3.73    0.63
  -3 -23   2    3.99    0.64
  -3 -23   1    2.14    0.58
   3 -23  -1    1.23    0.45
  -3 -23   0    1.75    0.57
   3 -23   0    1.89    0.52
  -3 -23  -1    3.13    0.61
   3 -23   1    2.72    0.56
   3 -23   2   -0.26    0.55
   3 -23   3   29.80    1.29
   3 -23   4   69.20    2.34
  -3 -23  -4   65.97    2.33
   3 -23   5    5.04    0.62
  -3 -23  -5    4.98    0.57
   3 -23   6   94.44    3.04
  -3 -24   6    4.35    0.49
  -3 -24   5   11.41    0.70
  -3 -24   4   49.21    1.76
  -3 -24   3   -0.17    0.47
  -3 -24   2   79.48    2.63
  -3 -24   1    6.77    0.64
  -3 -24   0   13.00    0.79
   3 -24   1   25.62    1.05
   3 -24   2    0.10    0.43
  -3 -24  -3    3.21    0.52
   3 -24   3    4.04    0.51
  -4   0  22    2.94    0.58
   4   0 -22    1.90    0.57
  -4   0  21   -0.14    0.65
  -4   0  21   -0.37    0.67
  -4   0  20    0.67    0.76
  -4   0  20    0.20    0.70
  -4   0  19   -0.02    0.81
  -4   0  19    0.41    0.79
  -4   0  18   97.66    3.48
  -4   0  17    0.37    0.85
  -4   0  17    2.94    2.28
  -4   0  16   35.20    1.74
  -4   0  16   35.96    4.37
  -4   0  15    0.56    0.79
  -4   0  15   -1.48    2.42
  -4   0  14   37.37    1.73
  -4   0  14   41.86    4.14
  -4   0  13    1.72    2.16
  -4   0  13    0.65    0.70
   4   0 -13   -2.29    3.25
   4   0 -12 2028.41   63.87
  -4   0  12 2049.34   59.09
  -4   0  11    0.49    1.88
  -4   0  10  464.77   16.07
  -4   0   9    0.75    1.66
  -4   0   8    3.09    1.61
  -4   0   7    0.71    1.51
  -4   0   6  102.44    4.56
  -4   0   5   -0.31    1.58
  -4   0   5    0.68    1.40
  -4   0   5    0.06    1.14
  -4   0   4  152.48    5.74
  -4   0   4  145.41    5.71
  -4   0   4  152.19    5.95
  -4   0   3    3.20    1.91
  -4   0   2 1433.67   42.23
  -4   0   1   -0.77    2.09
  -4   0   0  199.80    7.66
  -4   0  -1    3.50    2.07
  -4   0  -3   -0.25    1.32
  -4   0  -3    0.22    0.71
  -4   0  -4    0.99    1.24
  -4   0  -5   -0.50    1.47
  -4   0  -5    2.88    0.71
  -4   0  -6  300.71    9.02
  -4   0  -6  281.02   10.47
  -4   0  -6  309.94    8.98
  -4   0  -7   -0.34    0.70
  -4   0  -7   -0.48    1.36
  -4   0  -7    2.28    0.79
  -4   0  -8  254.96    7.62
  -4   0  -8  253.51    7.55
  -4   0  -9   -0.02    0.82
  -4   0  -9    0.77    0.88
  -4   0 -10    3.11    0.90
  -4   0 -10    2.57    0.95
  -4   0 -11    0.57    0.90
  -4   0 -11    2.05    1.03
  -4   0 -12    1.91    0.97
  -4   0 -12    1.92    1.12
   4   0  13    0.41    0.67
  -4   0 -13    0.18    1.17
   4   0  13   -0.48    2.72
   4   0  14   10.36    0.87
  -4   0 -14   19.68    1.54
  -4   0 -15    3.83    1.21
  -4   0 -16  347.96   10.50
   4   0  17    2.64    0.96
  -4   0 -17    3.09    0.98
   4   0  18   98.88    3.57
  -4   0 -18  124.02    3.64
   4   1 -22    0.78    0.55
  -4   1  22    0.33    0.51
  -4   1  21   27.54    1.34
  -4   1  21   29.86    1.34
  -4   1  20   27.97    1.40
  -4   1  20   24.15    1.33
  -4   1  19   64.43    2.52
  -4   1  19   63.75    2.48
  -4   1  18    1.19    0.88
  -4   1  17  229.54    7.10
  -4  -1  17  232.28   11.22
  -4   1  16   17.00    1.27
   4  -1 -16    9.03    3.42
   4   1 -16   16.56    4.32
  -4  -1  16   10.81    3.44
  -4   1  15   31.23    1.59
  -4  -1  15   35.15    4.04
   4   1 -15   27.01    4.67
  -4   1  14    0.96    0.73
  -4  -1  14    1.38    2.02
  -4   1  13  406.04   11.28
   4  -1 -13  395.90   15.90
   4   1 -13  394.65   16.09
  -4  -1  13  360.22   11.23
  -4  -1  13  368.80   10.95
  -4   1  12   52.01    2.06
  -4  -1  12   59.31    4.51
  -4  -1  12   56.25    2.14
   4   1 -12   60.94    5.42
  -4  -1  12   51.54    1.79
  -4  -1  11  287.29    8.44
  -4  -1  11  343.45   11.93
  -4  -1  10    3.58    1.85
  -4  -1   9  196.10    7.99
  -4  -1   8    1.22    1.62
  -4   1   8    2.04    1.50
  -4  -1   7   25.85    2.38
  -4   1   7   25.42    2.31
  -4  -1   6  116.29    5.01
  -4   1   6  120.11    5.05
  -4   1   5    0.74    1.24
  -4   1   5    1.07    1.70
  -4  -1   5    0.79    1.32
  -4   1   5    0.64    0.93
  -4   1   4   52.47    3.01
  -4   1   4   59.17    3.28
  -4   1   4   57.66    2.59
  -4  -1   4   52.83    2.98
  -4   1   3  606.65   18.53
  -4   1   3  587.18   17.71
  -4   1   3  620.67   18.63
  -4   1   2   76.20    3.95
  -4  -1   2   71.18    3.59
  -4   1   1   56.05    3.49
  -4  -1   1   60.30    3.33
  -4   1   0   84.28    4.39
  -4   1  -1   46.95    3.32
  -4   1  -2   71.66    2.99
  -4   1  -2   92.89    4.51
  -4   1  -3  364.71   11.59
  -4   1  -3  404.10   12.48
  -4   1  -4   16.77    2.03
  -4  -1  -4   12.37    1.55
  -4   1  -5   20.67    2.38
  -4  -1  -5   19.63    1.88
  -4   1  -6    2.30    0.77
  -4   1  -6    3.63    0.78
  -4   1  -6    1.35    1.62
  -4  -1  -6    1.37    1.20
  -4   1  -7    0.06    0.76
  -4  -1  -7    0.71    0.66
  -4  -1  -7   -0.35    0.54
  -4   1  -7    1.79    0.78
  -4  -1  -7   -0.20    1.14
  -4   1  -7    0.94    1.54
  -4   1  -8   93.67    3.09
  -4   1  -8   75.89    4.72
  -4  -1  -8   86.49    3.00
  -4   1  -8   95.15    3.18
  -4  -1  -8   83.61    3.06
  -4   1  -9  103.56    3.47
  -4  -1  -9   97.40    3.35
  -4   1  -9  104.02    3.57
  -4  -1  -9  102.24    3.51
  -4  -1 -10    0.70    0.80
  -4   1 -10    2.15    0.90
  -4   1 -10    0.43    0.94
  -4  -1 -11    2.25    0.94
  -4   1 -11    2.49    0.97
  -4   1 -11    2.70    1.05
  -4  -1 -12    1.19    0.92
  -4   1 -12   -0.28    1.14
   4   1  13   43.15    1.81
   4  -1  13   45.79    1.92
   4  -1  13   43.73    5.51
   4  -1  14   25.91    1.34
   4   1  14   23.80    1.21
   4  -1  15   95.50    3.34
  -4   1 -15  123.42    3.86
  -4   1 -16    2.99    1.11
  -4   1 -17  207.77    6.23
   4   1  17  190.02    6.21
  -4   1 -18    4.31    0.76
   4   1  18    3.05    0.76
   4   1  19   47.93    1.66
  -4  -2  22    0.93    0.53
  -4   2  22    0.67    0.53
  -4  -2  21   39.38    1.71
  -4   2  21   42.56    1.72
  -4   2  21   43.36    1.71
  -4  -2  21   45.82    1.72
  -4   2  20   25.00    1.34
  -4  -2  20   23.05    1.31
  -4   2  20   26.30    1.35
  -4   2  19    3.84    0.90
  -4  -2  19    2.62    0.86
  -4   2  19    3.62    0.94
  -4  -2  18    2.90    0.93
  -4   2  18    1.69    0.91
  -4  -2  17  107.70    3.76
  -4   2  17  113.62    3.80
  -4  -2  17  104.28    7.28
  -4  -2  16   -2.12    2.56
  -4   2  16   -2.12    2.68
  -4  -2  16    0.55    0.87
  -4   2  16    1.00    0.85
   4  -2 -16   -3.35    3.37
   4   2 -16    4.16    3.83
  -4  -2  15    2.90    0.49
  -4  -2  15    3.06    0.85
  -4   2  15    3.60    0.91
  -4  -2  15    2.03    2.40
  -4   2  15    0.18    2.36
   4  -2 -15   -2.09    3.57
  -4  -2  14   54.24    1.96
   4  -2 -14   46.96    5.46
   4   2 -14   45.00    5.57
  -4   2  14   60.93    2.32
  -4  -2  14   61.79    2.32
  -4  -2  14   72.46    5.37
  -4   2  14   70.73    5.30
  -4  -2  13  185.24    8.70
  -4   2  13  176.15    8.56
  -4  -2  13  169.61    5.31
  -4  -2  13  158.47    5.00
   4   2 -13  155.97    9.36
  -4   2  13  166.63    5.27
  -4  -2  13  174.25    5.30
  -4  -2  12  526.71   15.28
  -4   2  12  512.56   15.26
  -4  -2  12  509.09   15.04
  -4  -2  12  552.08   15.33
  -4  -2  11  168.84    7.46
  -4  -2  11  143.90    4.38
  -4  -2  10   20.11    2.59
  -4  -2  10   19.99    0.86
  -4   2   9   54.17    4.14
  -4  -2   9   64.11    3.94
  -4   2   8    5.41    1.79
  -4  -2   8   10.95    1.96
  -4   2   7   85.85    4.55
  -4  -2   7   82.81    4.22
  -4   2   6   80.93    4.18
  -4  -2   6   85.53    4.04
  -4  -2   5  112.89    4.76
  -4   2   5  115.75    4.86
  -4   2   5  109.87    4.79
  -4  -2   4  179.47    6.33
  -4   2   4  153.97    6.18
  -4   2   4  175.27    6.21
  -4  -2   4  149.92    6.17
  -4   2   4  177.86    6.56
  -4   2   4  172.65    6.38
  -4  -2   3   66.98    3.42
  -4   2   3   71.81    3.47
  -4   2   3   74.85    3.65
  -4  -2   2  400.99   12.75
  -4   2   2  392.90   12.94
  -4  -2   1   10.06    1.94
  -4   2   1   13.84    2.19
  -4   2   0   53.94    3.46
  -4   2  -1    1.88    1.98
  -4   2  -2  303.47   10.73
  -4   2  -2  312.36   10.43
  -4   2  -2  291.16    9.65
  -4   2  -3  136.88    5.64
  -4   2  -3  126.12    4.92
  -4   2  -4   -0.15    1.55
  -4   2  -5   70.94    2.64
  -4   2  -5   79.52    2.59
  -4  -2  -5   80.56    2.60
  -4  -2  -5   75.15    2.56
  -4   2  -5   71.48    4.22
  -4   2  -6  123.49    6.04
  -4   2  -6  134.35    4.27
  -4  -2  -6  130.39    4.17
  -4   2  -6  129.89    4.16
  -4  -2  -6  134.77    4.17
  -4  -2  -6  130.63    4.15
  -4   2  -7  311.57    9.14
  -4  -2  -7  291.65    9.11
  -4   2  -7  314.60    9.24
  -4  -2  -7  312.35    9.14
  -4   2  -7  293.71   11.36
  -4   2  -8    7.96    1.04
  -4  -2  -8    7.91    0.91
  -4  -2  -8    9.22    1.01
  -4   2  -8    8.40    1.00
  -4  -2  -8    6.98    0.77
  -4   2  -9   44.58    3.95
  -4   2  -9   56.56    2.35
  -4  -2  -9   54.12    2.21
  -4   2  -9   59.09    2.28
  -4  -2  -9   59.91    2.27
  -4  -2  -9   47.95    2.07
  -4  -2 -10   61.73    2.42
  -4  -2 -10   66.20    2.56
  -4   2 -11  172.11    5.64
  -4  -2 -11  174.16    5.65
  -4   2 -12    3.54    1.16
  -4  -2 -12    4.50    0.99
  -4  -2 -13   23.49    1.49
   4  -2  13   18.84    4.04
   4   2  13   21.93    4.07
  -4   2 -13   23.83    1.66
   4   2  13   18.63    1.05
   4  -2  13   21.01    1.26
  -4   2 -14   24.03    1.65
   4  -2  14   18.39    1.19
  -4   2 -15   81.55    2.71
   4  -2  15   50.29    2.13
  -4   2 -16   58.74    2.43
  -4   2 -17   13.68    1.13
  -4  -2 -17   12.23    1.11
   4  -2  17   10.74    1.12
   4   2  17   12.12    1.13
  -4  -2 -18   26.46    1.23
  -4   2 -18   26.47    1.23
   4   2  18   24.47    1.23
   4  -2  18   23.02    1.25
   4  -2  19    9.24    0.60
   4   2  19    8.15    0.59
  -4  -3  22    4.66    0.60
  -4   3  22    5.06    0.58
  -4   3  21   24.19    1.20
  -4  -3  21   23.18    1.20
  -4   3  21   26.77    1.22
  -4  -3  21   27.03    1.20
  -4  -3  20   94.96    3.16
  -4   3  20   93.56    3.15
  -4  -3  20   88.60    3.11
  -4   3  20   88.37    3.12
  -4   3  19  244.19    7.52
  -4  -3  19  244.37    7.51
  -4  -3  19  245.07    7.48
  -4   3  19  241.91    7.49
  -4  -3  18    0.84    0.89
  -4   3  18    0.71    0.92
  -4   3  17    0.62    0.86
  -4  -3  17    0.79    0.84
   4   3 -17   -2.40    4.22
  -4  -3  17    0.57    2.15
  -4   3  17   -0.19    2.18
  -4  -3  16    9.33    0.68
   4   3 -16   12.79    4.18
   4  -3 -16    5.14    3.01
  -4  -3  16   10.11    1.06
  -4   3  16   10.13    1.06
  -4   3  16    8.05    2.60
  -4  -3  16   11.99    2.97
  -4  -3  15   10.55    0.72
   4  -3 -15    5.96    3.23
  -4  -3  15   11.33    1.05
  -4   3  15   11.19    1.08
  -4   3  15    7.37    2.73
  -4  -3  15    5.72    2.76
  -4  -3  14   16.62    1.18
  -4   3  14   16.58    1.17
  -4  -3  14   22.64    1.34
  -4  -3  14   17.73    0.90
   4   3 -14   16.72    4.21
   4  -3 -14   18.38    3.63
  -4  -3  14   18.67    3.24
  -4   3  14   13.28    2.97
  -4  -3  13   48.21    1.95
  -4   3  13   48.31    1.95
  -4  -3  13   44.70    1.67
  -4  -3  13   53.27    4.48
  -4   3  13   51.14    4.46
  -4  -3  13   45.74    1.98
  -4  -3  12   56.69    2.19
  -4   3  12   58.19    2.20
  -4  -3  12   59.68    4.61
  -4   3  12   57.16    4.53
  -4  -3  12   59.49    2.28
  -4  -3  12   58.67    1.99
  -4   3  11  187.19    8.30
  -4  -3  11  177.86    5.37
  -4   3  10   27.41    3.39
  -4  -3  10   27.36    2.97
  -4   3  10   23.66    2.89
   4   3 -10   25.52    3.79
  -4  -3  10   27.11    1.07
  -4   3   9  121.98    6.75
  -4  -3   9  151.49    6.40
  -4   3   9  151.61    6.43
   4   3  -9  146.24    7.50
  -4  -3   9  131.62    4.02
  -4  -3   8   53.95    3.46
  -4   3   8   59.41    3.58
  -4   3   7   17.08    2.31
  -4  -3   7   19.64    2.15
  -4   3   7   15.53    2.09
  -4   3   6  137.14    6.23
  -4  -3   6  146.30    5.83
  -4   3   6  147.64    5.91
  -4   3   5  283.63    9.63
  -4  -3   5  297.75    9.63
  -4  -3   5  284.75    9.70
  -4   3   5  283.70    9.71
  -4   3   5  254.26    9.90
  -4  -3   4  836.35   24.46
  -4   3   4  799.90   24.41
  -4   3   4  741.92   24.64
  -4  -3   4  827.57   24.53
  -4   3   4  833.72   24.55
  -4   3   4  825.83   24.59
  -4  -3   4  800.55   24.58
  -4  -3   3  127.24    5.16
  -4   3   3  128.51    5.19
  -4   3   3  130.92    5.29
  -4  -3   3  128.83    5.33
  -4  -3   2  211.16    7.32
  -4   3   2  199.10    7.16
  -4   3   2  200.23    7.42
  -4  -3   2  207.59    7.60
   4   3  -1   62.77    2.22
  -4   3   1   59.91    3.27
  -4  -3   1   58.97    3.37
  -4  -3   1   56.61    3.65
  -4   3   1   61.91    3.56
   4   3   0  154.42    5.10
  -4   3   0  150.14    6.27
  -4  -3   0  159.66    6.46
  -4   3  -1    7.50    1.74
   4   3   1   13.71    1.28
  -4   3  -1    9.29    2.18
  -4  -3  -1   12.30    2.41
  -4   3  -2  126.78    5.76
  -4  -3  -2  123.08    5.63
   4   3   2  131.31    4.91
  -4   3  -2  122.57    5.05
  -4   3  -2  122.33    5.59
  -4   3  -3    2.20    1.68
   4   3   3    6.66    1.24
  -4   3  -3    4.05    1.42
  -4   3  -4  133.43    6.19
   4   3   4  149.70    6.04
  -4   3  -5   16.89    1.07
  -4  -3  -5   14.57    0.96
  -4   3  -5   14.04    0.96
  -4  -3  -5   15.35    0.91
  -4   3  -5   12.41    2.29
  -4   3  -6   27.48    2.96
  -4   3  -6   27.99    1.42
  -4   3  -6   25.40    1.31
  -4  -3  -6   24.99    1.31
  -4  -3  -6   30.10    1.29
  -4  -3  -6   27.60    1.26
  -4   3  -7   14.75    2.60
  -4   3  -7   15.68    1.13
  -4  -3  -7   14.52    0.96
  -4   3  -7   14.34    1.08
  -4  -3  -7   15.40    1.12
  -4  -3  -7   14.27    1.00
  -4   3  -8  319.90   12.88
  -4   3  -8  339.60   10.18
  -4  -3  -8  340.93   10.19
  -4  -3  -8  347.26   10.20
  -4   3  -9  652.99   23.55
  -4   3  -9  703.24   20.58
  -4  -3  -9  705.01   20.59
  -4  -3  -9  725.62   20.60
  -4  -3 -10    1.38    1.03
  -4   3 -10    1.67    1.06
  -4  -3 -10    0.88    0.84
  -4  -3 -10    0.04    0.63
  -4  -3 -11   11.44    0.98
  -4  -3 -11   11.85    1.15
  -4   3 -11   14.99    1.35
  -4  -3 -11   12.17    1.33
  -4  -3 -12    0.76    0.84
  -4   3 -12    0.05    1.13
  -4  -3 -12   -0.10    1.12
   4  -3  13   18.67    1.24
   4  -3  13   18.64    3.95
   4   3  13   15.17    3.51
  -4   3 -13   19.21    1.56
  -4  -3 -13   20.41    1.53
  -4  -3 -13   21.13    1.41
  -4   3 -14   67.24    2.67
  -4  -3 -14   63.84    2.60
  -4  -3 -14   63.46    2.51
   4  -3  15    0.21    0.67
  -4   3 -15    0.50    1.06
  -4  -3 -15    0.73    1.03
  -4  -3 -16    5.77    1.04
  -4   3 -16    7.76    1.10
   4   3  17    2.83    0.87
   4  -3  17    2.52    0.89
  -4  -3 -17    3.41    0.89
  -4   3 -17    2.60    0.85
  -4   3 -18   12.53    0.86
  -4  -3 -18   10.90    0.85
   4  -3  18   11.83    0.89
   4   3  18   11.11    0.86
   4  -3  19   11.32    0.62
   4   3  19   12.08    0.63
  -4   4  22    2.67    0.49
  -4  -4  22    2.59    0.52
   4  -4 -21   97.23    3.02
   4   4 -21  104.82    3.07
  -4  -4  21   89.28    2.96
  -4   4  21   84.99    2.94
  -4  -4  21   98.34    2.97
  -4   4  21   92.32    2.96
  -4  -4  20   64.55    2.30
  -4   4  20   60.86    2.29
  -4  -4  20   59.68    2.28
  -4   4  20   61.66    2.30
  -4   4  19    7.40    0.96
  -4  -4  19    7.04    0.90
  -4   4  19    6.52    0.96
  -4  -4  19    7.73    0.98
  -4   4  18  138.10    4.58
  -4  -4  18  138.07    4.55
  -4  -4  17  139.15    4.56
  -4  -4  17  161.75    4.93
  -4   4  17  163.79    4.97
  -4  -4  17  144.24    8.57
  -4   4  17  145.32    8.71
  -4  -4  16   55.09    2.01
  -4  -4  16   62.18    2.37
  -4   4  16   59.20    2.38
   4  -4 -16   51.10    5.39
   4   4 -16   55.37    6.38
  -4   4  16   58.80    5.35
  -4  -4  16   51.28    5.06
  -4  -4  15    5.85    2.52
  -4   4  15    4.97    2.46
  -4  -4  15    6.93    0.66
  -4  -4  15    7.43    0.94
   4   4 -15    8.20    3.72
   4  -4 -15    4.74    2.94
  -4   4  15    5.91    0.91
  -4   4  14   10.35    0.97
  -4  -4  14   11.95    1.03
  -4  -4  14    8.99    1.09
  -4  -4  14   12.79    2.81
  -4   4  14   10.56    2.73
   4   4 -14   16.97    4.14
   4  -4 -14    9.35    3.18
  -4  -4  14    9.56    0.72
  -4  -4  13   16.41    3.00
  -4   4  13   10.96    2.67
  -4  -4  13    9.10    1.06
  -4  -4  13   14.16    1.01
  -4   4  13   12.07    0.98
  -4  -4  13   11.42    0.75
  -4  -4  12   16.70    2.95
  -4   4  12   16.04    2.85
  -4  -4  12   12.15    1.10
  -4   4  12   12.78    1.01
  -4  -4  12   15.05    1.02
  -4  -4  12   14.13    0.80
  -4  -4  11  388.56   11.43
  -4  -4  11  396.90   11.67
  -4  -4  11  445.53   14.89
  -4   4  11  428.48   14.79
   4   4 -11  426.81   16.31
  -4  -4  10  130.28    3.94
  -4  -4  10  142.49    6.49
  -4   4  10  128.59    6.33
  -4  -4  10  123.21    3.86
   4   4 -10  131.77    7.50
  -4   4   9   92.26    5.89
  -4  -4   9  105.93    3.29
   4   4  -9  109.22    6.51
  -4  -4   9  114.22    5.47
  -4   4   9  120.75    5.61
  -4  -4   9  102.20    3.22
  -4  -4   8    9.23    1.88
  -4   4   8    7.77    1.85
   4   4  -8    9.33    2.63
  -4   4   8    6.83    2.07
  -4  -4   7    1.97    1.57
  -4   4   7    1.96    1.53
   4   4  -7    1.75    2.12
  -4   4   7    0.96    1.78
   4   4  -6   47.02    3.67
  -4   4   6   46.89    2.91
  -4  -4   6   44.40    2.83
  -4   4   6   34.06    3.21
  -4   4   6   42.48    2.87
  -4  -4   6   40.60    2.79
  -4  -4   5   37.92    2.54
  -4   4   5   39.50    2.55
  -4   4   5   32.81    2.91
  -4  -4   5   36.19    2.56
  -4   4   5   40.88    2.67
  -4  -4   4 1532.30   44.55
  -4   4   4 1556.24   44.56
  -4   4   4 1383.13   45.04
  -4   4   4 1537.88   44.52
  -4  -4   4 1549.41   44.53
  -4  -4   3  209.98    7.56
  -4   4   3  204.32    7.44
  -4  -4   2   27.34    2.24
  -4   4   2   24.69    2.11
   4   4  -2   27.04    1.92
  -4   4   2   26.33    2.43
  -4  -4   2   26.02    2.47
   4   4  -1   10.86    1.15
  -4   4   1   10.62    1.78
  -4  -4   1    9.50    1.87
   4   4  -1    7.34    0.94
  -4   4   1    7.02    1.90
  -4  -4   1    9.15    2.13
   4   4   0    0.39    0.72
  -4  -4   0   -0.07    1.87
  -4   4   0    0.20    1.79
  -4   4  -1  158.09    6.41
   4   4   1  154.79    5.71
  -4  -4  -1  164.85    6.69
  -4   4  -1  169.00    6.68
  -4   4  -2    5.24    1.78
  -4   4  -2    4.63    1.92
   4   4   2    3.79    1.03
  -4   4  -2    3.47    1.87
  -4  -4  -2    5.76    1.97
  -4   4  -3    0.78    1.47
  -4   4  -3    0.56    1.71
   4   4   3    0.75    1.05
  -4   4  -4  151.75    6.77
   4   4   4  153.92    6.27
  -4   4  -4  139.01    6.10
  -4  -4  -5   44.75    1.64
  -4   4  -5   36.22    1.58
  -4  -4  -5   36.56    1.58
  -4   4  -5   41.40    3.57
  -4  -4  -5   44.64    1.60
   4   4   5   40.09    2.98
  -4  -4  -6   -0.07    0.59
  -4  -4  -6    0.42    0.71
  -4   4  -6    0.58    0.73
  -4   4  -6   -0.85    2.09
  -4  -4  -6   -0.46    0.58
  -4  -4  -7  274.79    8.08
  -4  -4  -7  283.60    8.15
  -4   4  -7  263.02    8.08
  -4  -4  -7  256.05    8.07
  -4   4  -7  269.43   11.00
  -4  -4  -8  210.80    6.34
  -4   4  -8  192.82    6.33
  -4  -4  -8  195.31    6.34
  -4   4  -8  187.74    9.13
  -4  -4  -9   89.48    3.16
  -4   4  -9   91.14    3.19
  -4  -4  -9   82.98    3.08
  -4   4  -9   80.46    5.68
  -4   4 -10  309.54    9.39
  -4  -4 -10  306.04    9.37
  -4  -4 -10  307.25    9.36
  -4  -4 -10  316.00    9.39
  -4   4 -11  302.10    9.21
  -4  -4 -11  302.25    9.20
  -4  -4 -11  310.86    9.20
  -4  -4 -11  290.89    9.13
  -4  -4 -12    3.68    0.92
   4  -4  12    5.08    0.94
  -4   4 -12    1.94    1.17
  -4  -4 -12    2.07    1.10
  -4   4 -13   -0.19    1.17
  -4  -4 -13   -0.63    1.12
   4  -4  13    0.24    2.52
   4   4  13   -0.22    2.57
   4  -4  13    0.90    0.85
  -4  -4 -13   -0.16    0.87
  -4   4 -14    6.79    1.22
  -4  -4 -14    7.80    1.20
   4  -4  14    6.14    0.91
  -4  -4 -14    7.51    1.06
  -4  -4 -15    4.92    1.06
  -4   4 -15    4.46    1.13
   4  -4  15    3.15    0.77
  -4   4 -16   45.06    1.91
  -4  -4 -16   39.63    1.84
   4  -4  16   42.17    1.94
   4  -4  17   29.68    1.50
   4   4  17   28.19    1.44
  -4   4 -17   29.22    1.45
  -4  -4 -17   27.51    1.42
  -4   4 -18   -0.25    0.63
  -4  -4 -18    0.37    0.62
   4   4  18    0.58    0.57
   4  -4  18    0.90    0.62
  -4  -5  22    3.85    0.48
  -4   5  22    4.84    0.47
  -4   5  21    0.64    0.59
  -4  -5  21    1.10    0.60
   4  -5 -21    1.59    0.67
   4   5 -21    1.75    0.73
  -4  -5  21    0.71    0.49
  -4   5  21    0.81    0.57
  -4   5  20    3.85    0.74
  -4  -5  20    4.69    0.73
  -4  -5  20    4.34    0.69
  -4   5  20    5.70    0.79
  -4  -5  20    5.76    0.77
  -4  -5  19   95.66    3.27
  -4   5  19   94.54    3.29
  -4   5  19   99.14    3.29
  -4  -5  19   99.57    3.26
  -4  -5  18   27.27    1.50
  -4   5  18   27.94    1.54
  -4   5  18   27.26    1.52
  -4  -5  18   27.35    1.45
  -4  -5  17   47.12    1.80
  -4  -5  17   52.12    2.12
  -4   5  17   51.38    2.15
  -4  -5  16   13.02    3.41
  -4   5  16   12.69    3.39
  -4  -5  16   17.06    0.98
   4   5 -16    7.84    4.13
  -4  -5  16   21.58    1.30
  -4   5  16   22.68    1.35
  -4   5  15   -0.37    2.59
  -4  -5  15    0.18    2.41
  -4  -5  15    1.31    0.94
  -4  -5  15    1.57    0.57
   4  -5 -15   -3.55    2.98
  -4  -5  15    1.77    0.78
  -4   5  15    3.07    0.84
  -4  -5  14  253.03    7.46
  -4   5  14  231.97    7.39
  -4  -5  14  238.67    7.38
  -4  -5  14  236.44    7.17
  -4  -5  14  250.09   11.04
  -4   5  14  236.38   11.00
  -4  -5  13    9.27    1.05
  -4  -5  13    6.67    2.44
  -4   5  13    5.75    2.44
  -4  -5  13    9.50    0.92
  -4   5  13    9.51    0.93
  -4  -5  13    8.12    0.71
  -4  -5  12   50.81    1.80
  -4   5  12   39.75    4.66
  -4  -5  12   43.43    4.14
  -4   5  12   45.14    4.19
  -4   5  12   42.32    1.95
  -4  -5  12   46.81    1.96
  -4  -5  11  209.38    6.32
   4   5 -11  218.04   10.73
  -4  -5  11  211.16    6.56
  -4  -5  11  218.93    6.39
  -4  -5  11  224.40    9.37
  -4   5  11  205.34    9.23
  -4  -5  10  167.78    5.04
  -4  -5  10  164.88    4.98
  -4  -5  10  176.48    7.61
  -4   5  10  158.56    7.46
  -4   5   9   29.04    3.45
  -4  -5   9   29.76    1.21
   4   5  -9   28.41    3.75
  -4  -5   9   29.69    1.17
  -4  -5   9   30.33    2.92
  -4   5   9   30.77    2.94
  -4  -5   8   68.31    2.22
  -4  -5   8   68.85    3.91
  -4   5   8   66.65    3.93
   4   5  -8   72.52    5.13
  -4  -5   8   65.65    2.15
   4   5  -7   -1.95    2.77
  -4  -5   7    0.89    1.44
  -4   5   7   -0.31    1.43
  -4   5   7    1.09    1.74
  -4  -5   6   77.87    3.79
  -4   5   6   71.97    3.74
  -4  -5   6   74.52    3.84
  -4   5   6   67.93    3.73
   4   5  -6   79.98    4.78
  -4   5   6   68.59    4.59
  -4  -5   5  318.95   10.61
  -4   5   5  313.80   10.61
  -4  -5   5  322.42   10.73
  -4   5   5  311.79   10.70
  -4   5   5  287.46   11.60
   4   5  -4 1288.41   36.21
  -4  -5   4 1171.85   35.46
  -4   5   4 1196.78   35.52
  -4   5   4 1174.97   35.48
  -4  -5   4 1190.88   35.50
   4   5  -3  326.66   10.79
  -4  -5   3  316.97   10.64
  -4   5   3  313.56   10.58
   4   5  -2  220.24    7.63
  -4  -5   2  233.11    8.06
  -4   5   2  216.58    7.82
  -4   5   1    0.66    1.62
  -4  -5   1    0.34    1.78
   4   5  -1    0.97    0.84
  -4   5   1    1.56    1.39
  -4  -5   1    2.07    1.59
   4   5  -1    1.89    1.37
   4   5   0   48.36    2.50
  -4  -5   0   50.64    3.42
  -4   5   0   50.12    3.22
  -4   5   0   47.95    2.96
  -4  -5   0   43.07    3.04
   4   5   1   86.75    3.81
  -4   5  -1   84.16    4.64
  -4   5  -1   83.09    4.43
  -4  -5  -1   90.51    4.59
  -4   5  -2   36.96    3.34
  -4   5  -2   36.16    3.07
  -4  -5  -2   35.50    3.05
  -4   5  -2   37.93    3.01
   4   5   2   37.32    2.44
  -4   5  -3  167.11    7.39
  -4   5  -3  168.03    6.99
   4   5   3  176.83    6.76
  -4   5  -3  164.22    7.14
  -4  -5  -3  159.00    7.05
  -4   5  -4  200.37    8.45
  -4  -5  -4  206.39    5.97
  -4  -5  -4  187.24    5.87
   4   5   4  193.46    7.73
  -4   5  -4  189.66    7.86
  -4   5  -5    8.79    2.12
  -4   5  -5    9.24    2.55
   4   5   5   10.36    1.90
  -4   5  -5    8.73    0.85
  -4  -5  -5    9.06    0.84
  -4  -5  -5   10.35    0.78
  -4  -5  -5   11.94    0.85
  -4  -5  -6  112.10    3.64
  -4  -5  -6  116.61    3.72
   4   5   6  113.38    5.87
  -4   5  -6  113.56    3.68
  -4  -5  -6  109.40    3.64
  -4   5  -6  115.31    6.33
  -4   5  -7    3.52    0.84
  -4  -5  -7    4.08    0.86
  -4   5  -7    3.29    2.23
  -4  -5  -7    6.20    0.73
  -4  -5  -7    6.70    0.79
  -4   5  -8    5.27    0.98
  -4  -5  -8    5.22    0.95
  -4  -5  -8    6.64    0.82
  -4  -5  -8    5.25    0.77
  -4   5  -9  687.36   24.78
  -4  -5  -9  727.55   20.97
  -4  -5  -9  718.65   20.92
  -4   5  -9  717.20   20.94
  -4  -5 -10    9.38    0.97
  -4   5 -10   11.89    1.23
  -4  -5 -10   10.96    1.23
  -4   5 -10    7.90    2.84
  -4  -5 -11   13.55    1.11
  -4  -5 -11   14.73    1.21
  -4   5 -11   11.61    3.05
  -4   5 -11   13.00    1.40
  -4  -5 -11   12.66    1.34
  -4  -5 -12    3.57    1.10
  -4   5 -12    4.82    1.19
  -4  -5 -12    5.39    0.98
   4  -5  12    4.58    2.91
   4   5  12    4.27    2.63
   4  -5  12    6.16    0.99
  -4  -5 -13   27.11    1.55
  -4   5 -13   29.40    1.74
  -4  -5 -13   26.31    1.66
   4  -5  13   24.19    4.42
   4   5  13   22.65    4.03
   4  -5  13   22.81    1.46
  -4  -5 -14    9.13    1.06
  -4   5 -14   10.94    1.29
  -4  -5 -14    9.08    1.21
   4  -5  14    8.55    1.01
   4  -5  15    6.87    0.87
  -4   5 -15    6.13    1.13
  -4  -5 -15    6.32    1.10
  -4   5 -16   79.36    2.72
  -4  -5 -16   77.17    2.69
   4   5  16   72.35    2.66
   4  -5  16   77.91    2.77
   4   5  17   10.98    0.95
   4  -5  17   11.73    1.01
  -4  -5 -17   10.94    0.97
  -4   5 -17   10.18    0.99
   4   5  18   22.22    1.03
   4  -5  18   22.70    1.05
  -4  -6  21   58.02    1.96
  -4   6  21   57.21    1.93
  -4  -6  21   51.74    1.90
  -4   6  20    3.87    0.70
  -4  -6  20    4.18    0.67
  -4   6  20    3.80    0.70
  -4  -6  20    3.92    0.71
  -4  -6  19  148.65    4.57
  -4   6  19  147.65    4.57
  -4  -6  19  147.84    4.53
  -4   6  19  139.69    4.54
  -4   6  18   35.29    1.70
  -4  -6  18   35.38    1.67
  -4  -6  18   32.53    1.35
  -4   6  18   33.88    1.66
  -4  -6  18   36.75    1.62
  -4   6  17  143.36    4.71
  -4  -6  17  142.62    4.67
  -4  -6  17  148.39    4.65
  -4   6  17  142.83    4.68
  -4  -6  17  137.26    4.42
  -4  -6  16    4.78    0.85
  -4   6  16    4.57    0.91
  -4  -6  16    5.58    0.68
  -4  -6  16    3.70    2.32
  -4  -6  15    2.64    0.61
   4  -6 -15    0.43    2.60
  -4  -6  15    2.72    0.97
  -4  -6  15    3.35    0.81
  -4   6  15    2.41    0.83
  -4  -6  15    3.32    2.18
  -4   6  15    3.76    2.32
  -4  -6  14   10.54    0.84
  -4  -6  14   10.19    0.98
  -4   6  14   10.45    1.03
  -4  -6  14    9.37    2.55
  -4   6  14   10.44    2.65
  -4  -6  14   10.95    1.16
  -4  -6  13  168.10    4.99
   4   6 -13  163.28   10.14
  -4  -6  13  146.36    4.81
  -4   6  13  142.03    4.83
  -4  -6  13  152.05    4.68
  -4  -6  13  149.10    7.87
  -4   6  13  146.17    7.90
  -4   6  12    4.28    0.74
  -4  -6  12    3.58    0.70
  -4  -6  12    4.05    0.93
  -4   6  12    1.46    2.10
  -4  -6  12    2.58    2.21
  -4  -6  12    4.59    0.61
  -4   6  12    3.20    2.42
  -4  -6  11  333.52    9.47
  -4  -6  11  306.64    9.61
  -4  -6  11  324.56    9.41
   4   6 -11  328.81   14.23
  -4  -6  11  353.32   12.70
  -4   6  11  331.83   12.55
  -4   6  11  311.20    9.51
  -4  -6  10    6.24    0.61
  -4  -6  10    2.39    1.78
  -4   6  10    2.09    1.82
   4   6 -10    5.23    2.98
  -4   6  10    3.86    2.19
  -4  -6  10    5.60    0.63
  -4   6   9    1.02    1.64
  -4  -6   9    0.89    1.55
  -4  -6   9    0.35    0.46
   4   6  -9    0.33    2.46
  -4  -6   9    0.83    0.48
  -4   6   9    3.32    2.02
  -4  -6   8   30.30    1.19
   4   6  -8   32.34    3.68
  -4   6   8   27.77    3.37
  -4  -6   8   31.04    1.24
  -4   6   8   32.14    2.80
  -4  -6   8   31.96    2.73
  -4  -6   7   85.83    4.24
  -4   6   7   87.55    4.29
  -4  -6   7   80.33    4.23
  -4   6   7   88.00    4.44
  -4   6   7   73.21    5.17
  -4  -6   7   82.75    2.67
   4   6  -7   85.54    5.31
  -4  -6   6    3.33    1.36
  -4   6   6    2.90    1.40
  -4   6   6    1.92    1.92
  -4  -6   6    2.26    1.30
  -4   6   6    2.50    1.32
   4   6  -6    3.81    2.26
  -4  -6   5  341.48   10.81
   4   6  -5  323.32   11.76
  -4  -6   5  323.84   10.85
  -4   6   5  316.57   10.85
   4   6  -4  192.08    7.40
  -4   6   4  170.72    6.60
  -4  -6   4  175.02    6.62
  -4  -6   3    5.41    1.59
  -4   6   3    6.50    1.49
   4   6  -3    5.66    1.97
  -4   6   2  127.88    5.16
  -4  -6   2  136.09    5.41
   4   6  -2  125.59    5.29
   4   6  -1    2.85    1.61
  -4  -6   1    0.07    1.77
  -4   6   1    0.23    1.52
   4   6  -1   -0.38    1.68
  -4   6   1   -0.25    1.28
  -4  -6   1    0.61    1.55
  -4   6   0   52.87    3.21
  -4  -6   0   49.75    3.42
   4   6   0   54.06    2.89
  -4   6   0   47.48    2.93
  -4  -6   0   51.90    3.18
  -4   6  -1  694.21   22.16
  -4  -6  -1  748.46   22.48
   4   6   1  721.50   21.94
  -4   6  -1  674.41   22.73
  -4  -6  -2    2.19    1.90
  -4   6  -2    2.64    1.98
  -4   6  -2    2.30    2.18
   4   6   2    3.21    1.30
  -4   6  -2    2.78    2.05
  -4  -6  -3  137.75    4.37
  -4   6  -3  147.40    7.12
  -4   6  -3  132.91    6.44
   4   6   3  143.50    6.12
  -4  -6  -3  150.41    4.46
  -4  -6  -3  131.96    6.30
  -4   6  -3  139.06    6.44
  -4  -6  -4    6.35    0.69
  -4  -6  -4    5.45    2.04
  -4   6  -4    4.86    2.14
  -4   6  -4    4.10    2.28
   4   6   4    3.20    1.34
  -4   6  -4    3.65    2.03
   4   6   5   95.15    5.02
  -4   6  -5   96.56    5.33
  -4   6  -5   92.35    5.58
  -4  -6  -5   90.18    2.92
  -4  -6  -5  101.92    3.05
  -4   6  -5   80.90    2.89
  -4  -6  -5   78.06    2.85
  -4   6  -6    5.71    0.85
  -4  -6  -6    4.66    0.80
  -4   6  -6    3.78    2.32
  -4  -6  -6    5.30    0.72
  -4   6  -6    5.19    2.35
   4   6   6    5.17    1.69
  -4  -6  -6    4.38    0.71
  -4  -6  -7    1.53    0.78
  -4   6  -7    1.07    0.82
  -4  -6  -7    1.61    0.65
  -4  -6  -7    0.68    0.60
  -4   6  -7    0.83    2.22
   4   6   7    1.43    1.37
  -4   6  -7    0.14    1.85
  -4   6  -8   54.76    4.56
  -4   6  -8   62.15    5.25
  -4  -6  -8   65.77    2.39
  -4  -6  -8   69.52    2.49
  -4   6  -8   59.17    2.41
  -4  -6  -8   62.42    2.42
  -4  -6  -9    0.46    0.94
  -4   6  -9    1.05    0.94
  -4   6  -9    1.77    1.98
  -4   6  -9    1.34    2.54
  -4  -6  -9   -0.21    0.71
  -4  -6  -9   -0.02    0.69
  -4   6 -10   61.07    2.53
  -4  -6 -10   61.28    2.51
  -4  -6 -10   63.21    2.48
  -4   6 -10   53.08    4.70
  -4   6 -10   55.13    5.32
   4  -6  11  234.62    7.31
  -4  -6 -11  225.48    7.36
  -4  -6 -11  236.72    7.39
  -4   6 -11  250.26    7.45
  -4  -6 -12    3.46    0.93
   4  -6  12    2.98    0.93
   4  -6  12    0.45    2.70
   4   6  12    1.03    2.56
  -4  -6 -12    2.31    0.78
  -4  -6 -12    3.55    1.10
  -4   6 -12    2.45    1.10
  -4  -6 -13   70.34    2.71
  -4  -6 -13   73.13    2.79
  -4   6 -13   74.78    2.84
   4  -6  13   56.27    6.21
   4  -6  13   61.32    2.62
  -4   6 -13   69.20    6.36
   4  -6  14    5.58    0.96
  -4  -6 -14    7.44    0.99
  -4  -6 -14    7.14    1.15
  -4   6 -14    8.97    1.23
  -4   6 -15   65.35    2.42
  -4  -6 -15   60.80    2.36
  -4   6 -16   19.72    1.26
  -4  -6 -16   18.81    1.25
   4  -6  16   16.30    1.02
   4  -6  16   19.09    1.28
   4   6  16   19.48    1.21
  -4   6 -17   40.97    1.64
  -4  -6 -17   39.27    1.62
   4  -6  17   43.27    1.69
   4   6  17   40.49    1.64
   4   6  18    0.26    0.44
  -4   7  21   10.93    0.65
  -4  -7  20    8.58    0.76
  -4   7  20    8.25    0.74
   4   7 -20   10.10    0.91
   4  -7 -20    5.26    0.64
  -4  -7  20    5.99    0.69
  -4   7  19   58.24    2.20
  -4  -7  19   59.42    2.20
  -4   7  19   60.90    2.21
  -4  -7  19   66.00    2.21
   4  -7 -19   53.77    2.24
  -4  -7  19   54.66    2.17
  -4   7  18   90.86    3.15
  -4  -7  18   87.00    3.10
  -4  -7  18   91.37    3.08
  -4   7  18   85.95    3.10
  -4  -7  18   90.35    2.92
  -4  -7  17    0.60    0.70
  -4   7  17    0.76    0.74
  -4  -7  17   -0.01    0.56
  -4  -7  17    0.20    0.74
  -4   7  17    0.40    0.79
  -4  -7  16   92.82    3.25
  -4   7  16   94.52    3.30
  -4   7  16   95.07    3.29
  -4  -7  16   94.68    3.22
   4   7 -16   83.69    8.31
  -4  -7  16   70.70    6.21
  -4   7  16   75.07    6.49
  -4  -7  16   87.80    3.02
  -4  -7  16   67.49    6.06
  -4  -7  15    0.49    0.72
  -4   7  15    0.19    0.77
  -4  -7  15   -0.67    2.17
  -4   7  15    0.87    2.04
   4  -7 -15   -2.10    2.58
  -4  -7  15    1.31    0.95
  -4  -7  15    0.93    0.58
  -4   7  14  239.15    7.57
  -4  -7  14  247.30    7.53
  -4  -7  14  260.84    7.69
  -4  -7  14  243.85    7.42
  -4  -7  14  233.46   10.95
  -4   7  14  235.31   11.16
  -4  -7  13    0.65    0.68
  -4   7  13    1.24    0.72
  -4  -7  13    0.09    0.90
  -4   7  13   -0.83    2.34
  -4  -7  13    2.15    1.94
  -4   7  13    1.10    1.89
   4   7 -13    4.18    3.69
  -4  -7  13    0.64    0.60
  -4  -7  12  188.39    5.55
   4   7 -12  171.11   10.08
  -4  -7  12  178.57    5.27
  -4  -7  12  169.91    8.22
  -4   7  12  162.58    8.16
  -4  -7  12  167.71    5.28
  -4   7  12  155.88    5.33
  -4  -7  11    9.36    1.02
  -4  -7  11    7.69    0.70
  -4   7  11    5.93    2.60
  -4  -7  11    6.51    2.08
  -4   7  11    8.07    2.26
  -4  -7  11    7.72    0.73
  -4   7  11    6.78    0.77
   4   7 -10  289.01   13.00
  -4  -7  10  289.65    8.45
  -4   7  10  249.58   12.68
  -4  -7  10  283.14   11.00
  -4   7  10  264.22   10.92
  -4  -7  10  301.61    8.70
  -4  -7  10  277.53    8.46
  -4   7   9  146.53    6.46
  -4  -7   9  146.66    6.41
  -4  -7   9  133.43    4.21
   4   7  -9  133.76    7.86
  -4  -7   9  135.90    4.17
  -4   7   9  125.80    7.79
  -4  -7   8  153.19    4.66
   4   7  -8  172.74    8.50
  -4   7   8  157.05    6.72
  -4  -7   8  153.49    6.63
  -4   7   8  153.56    6.54
  -4  -7   8  147.85    6.44
  -4   7   7   14.79    2.75
  -4   7   7   14.77    1.91
  -4  -7   7   15.18    1.91
  -4  -7   7   18.11    0.89
  -4  -7   7   18.48    0.90
  -4  -7   7   14.39    1.95
  -4   7   7   17.07    2.07
   4   7  -7   21.70    3.30
  -4  -7   6   11.81    1.70
  -4   7   6    9.56    1.62
  -4  -7   6   12.08    0.68
  -4   7   6   10.83    2.53
  -4  -7   6   13.86    0.75
  -4  -7   6    9.88    1.63
  -4   7   6    9.81    1.66
   4   7  -6   14.06    2.86
  -4  -7   5    0.13    1.14
  -4   7   5   -0.38    1.25
   4   7  -4  465.96   15.70
  -4  -7   3    0.95    1.31
  -4   7   3   -0.16    1.25
   4   7  -3    0.69    1.80
   4   7  -2   23.11    2.35
  -4  -7   2   29.11    2.21
  -4   7   2   24.09    2.04
  -4  -7   1  154.39    5.70
  -4   7   1  137.05    5.44
   4   7  -1  144.38    5.54
   4   7  -1  155.42    6.36
  -4  -7   1  154.22    6.01
  -4   7   1  142.03    5.65
  -4  -7   0  418.78   13.32
  -4   7   0  402.57   13.06
  -4   7   0  425.32   13.35
  -4  -7   0  380.23   13.52
  -4  -7  -1  132.57    5.61
   4   7   1  134.26    5.70
  -4   7  -1  123.62    5.62
  -4  -7  -1  137.49    5.98
  -4   7  -1  134.33    6.69
  -4  -7  -2    1.15    0.51
  -4   7  -2    1.04    2.35
   4   7   2    1.82    1.28
  -4  -7  -2    0.17    1.76
  -4   7  -2    2.12    1.72
  -4   7  -2    3.86    2.34
  -4  -7  -3    3.25    0.59
  -4   7  -3    1.63    2.25
   4   7   3    3.09    1.49
  -4   7  -3    3.34    2.07
  -4  -7  -3    3.05    1.92
  -4   7  -3    1.66    2.00
  -4   7  -4  959.24   31.09
   4   7   4  992.05   30.73
  -4   7  -4  942.25   30.58
  -4  -7  -4  933.12   30.45
  -4   7  -4 1000.75   31.77
  -4  -7  -4 1049.51   28.22
  -4  -7  -4  941.03   28.09
  -4   7  -5   44.90    1.76
  -4  -7  -5   43.29    1.71
  -4   7  -5   47.53    3.98
  -4  -7  -5   43.99    3.78
  -4  -7  -5   43.61    1.82
   4   7   5   49.78    3.61
  -4   7  -5   41.66    3.97
  -4   7  -5   49.53    4.41
  -4   7  -6  186.00    9.19
  -4  -7  -6  178.92    5.56
   4   7   6  190.97    8.41
  -4   7  -6  177.51    8.49
  -4  -7  -6  176.17    5.50
  -4   7  -6  178.01    5.54
  -4  -7  -6  182.20    5.67
  -4  -7  -7   14.70    1.06
  -4   7  -7   15.19    3.26
   4   7   7   16.23    2.51
  -4  -7  -7   14.75    1.02
  -4   7  -7   14.23    1.09
  -4  -7  -7   14.39    1.06
  -4   7  -7   13.69    2.85
   4   7   8   61.47    4.94
  -4   7  -8   60.13    4.99
  -4   7  -8   71.99    2.57
  -4  -7  -8   67.20    2.51
  -4  -7  -8   64.92    2.48
  -4  -7  -8   66.66    2.58
  -4   7  -8   63.23    5.54
  -4   7  -9   32.88    4.01
  -4   7  -9   39.88    1.82
  -4  -7  -9   35.78    1.75
  -4  -7  -9   35.40    1.66
  -4  -7  -9   34.69    1.74
  -4   7  -9   35.03    4.45
  -4  -7 -10   58.02    2.36
  -4   7 -10   57.55    2.38
  -4   7 -10   47.85    4.68
  -4   7 -10   47.94    5.19
  -4  -7 -10   51.57    2.30
  -4  -7 -11   10.67    1.09
   4  -7  11   14.62    1.23
  -4   7 -11    8.45    2.93
  -4  -7 -11   12.11    1.27
  -4   7 -11   14.09    1.34
   4  -7  11   17.20    3.41
   4   7  11   16.23    3.25
   4  -7  12   -0.22    3.16
  -4  -7 -12    4.76    0.96
   4  -7  12    5.46    1.01
  -4   7 -12    2.92    2.98
  -4  -7 -12    4.39    1.08
  -4   7 -12    4.96    1.13
  -4  -7 -12    4.30    0.87
  -4   7 -13    0.76    1.05
  -4  -7 -13    1.19    1.02
   4  -7  13    1.05    0.89
  -4  -7 -13    2.99    0.92
  -4   7 -14   77.90    2.73
  -4  -7 -14   73.88    2.68
   4   7  15   -0.64    0.92
   4  -7  15   -1.26    0.99
  -4  -7 -15   -0.64    0.95
  -4   7 -15    0.18    0.93
   4  -7  15    0.12    0.77
  -4   7 -16   59.99    2.08
  -4  -7 -16   58.25    2.07
   4   7  16   54.24    2.06
   4  -7  16   53.94    2.11
   4   7  17    1.09    0.57
  -4  -8  20    7.67    0.69
   4  -8 -20    6.84    0.67
  -4   8  20    9.04    0.67
  -4  -8  19  126.12    4.06
  -4   8  19  135.02    4.05
   4  -8 -19  120.82    4.15
  -4   8  19  124.10    4.03
  -4   8  18   48.76    2.01
  -4  -8  18   54.07    1.99
  -4  -8  18   50.56    1.86
  -4  -8  18   52.19    2.04
  -4  -8  18   51.07    2.01
  -4   8  18   52.02    2.04
  -4  -8  17   67.16    2.44
  -4   8  17   68.38    2.50
  -4  -8  17   65.90    2.33
  -4  -8  17   65.54    2.49
  -4  -8  17   67.42    2.49
  -4   8  17   67.33    2.51
  -4  -8  16   44.80    1.93
  -4   8  16   45.57    1.97
  -4  -8  16   46.89    1.89
  -4   8  16   43.91    1.95
  -4  -8  16   48.18    1.80
  -4  -8  15    2.11    0.71
  -4   8  15    1.69    0.77
  -4  -8  15    2.78    0.64
  -4   8  15    2.50    0.81
  -4  -8  15    2.28    0.77
  -4  -8  15    3.20    0.98
  -4  -8  15    2.04    1.87
  -4   8  15    0.18    1.88
  -4  -8  15   -0.16    2.03
  -4  -8  14   17.95    1.35
  -4  -8  14   16.23    2.85
  -4   8  14   19.41    3.15
  -4  -8  14   20.30    1.13
  -4   8  14   21.60    1.27
  -4  -8  14   20.59    1.23
  -4   8  14   21.23    1.26
  -4  -8  14   20.97    1.18
  -4   8  14   18.99    3.17
  -4  -8  14   22.66    3.26
  -4   8  13   21.96    4.17
  -4  -8  13   14.91    3.15
  -4   8  13   20.45    3.33
  -4  -8  13   26.45    1.28
  -4  -8  13   26.88    1.33
  -4   8  13   22.84    1.35
  -4  -8  13   29.54    1.59
   4   8 -13   16.16    4.85
  -4  -8  12   31.63    1.71
  -4   8  12   33.33    4.60
  -4  -8  12   36.68    3.66
  -4   8  12   32.25    3.56
  -4  -8  12   35.16    1.48
  -4  -8  12   33.93    1.49
  -4   8  12   34.68    1.56
  -4  -8  12   35.52    1.51
   4   8 -12   33.82    5.52
  -4  -8  11  217.13    7.07
  -4  -8  11  230.00    6.90
  -4   8  11  239.20    9.83
  -4  -8  11  249.36    9.81
  -4  -8  11  237.09    6.89
   4   8 -11  259.47   12.45
  -4   8  11  222.02    6.91
  -4   8  11  200.25   11.30
  -4  -8  10   35.81    3.19
  -4   8  10   37.22    3.28
  -4   8  10   28.37    4.11
  -4  -8  10   34.84    1.46
   4   8 -10   37.10    4.84
  -4  -8  10   33.86    1.70
  -4   8  10   37.73    3.38
  -4  -8  10   34.82    3.29
  -4  -8  10   37.76    1.47
   4   8  -9   23.85    3.99
  -4  -8   9   24.37    2.51
  -4   8   9   24.09    2.53
  -4  -8   9   21.65    1.07
  -4   8   9   21.62    3.46
  -4   8   9   23.90    2.64
  -4  -8   9   19.58    2.42
  -4   8   8    0.09    1.37
  -4  -8   8    0.18    1.29
   4   8  -8    1.84    2.63
  -4  -8   8    0.10    0.48
  -4  -8   8   -0.17    1.28
  -4   8   8    0.34    1.31
  -4  -8   8   -0.35    0.54
  -4   8   8    1.77    2.09
  -4   8   7    3.08    2.15
  -4   8   7    2.20    1.28
  -4  -8   7    3.44    1.37
  -4  -8   7    2.47    0.53
  -4  -8   7    2.63    0.49
  -4  -8   7    2.72    0.54
  -4  -8   7    2.38    1.26
  -4   8   7    2.24    1.29
  -4  -8   6  156.99    6.68
  -4   8   6  150.70    6.64
  -4  -8   6  174.79    5.28
   4   8  -6  169.64    8.21
  -4   8   6  156.91    8.51
  -4  -8   6  190.28    5.34
  -4  -8   5   47.73    1.70
  -4  -8   5   47.07    1.70
  -4  -8   5   49.58    1.66
  -4  -8   4  593.77   15.98
  -4  -8   4  539.78   15.97
   4   8  -4  553.37   18.50
  -4  -8   4  539.01   15.93
   4   8  -3    5.84    3.20
  -4   8   2   -0.05    1.23
  -4  -8   2   -0.10    1.21
   4   8  -2   -0.30    1.94
   4   8  -1   19.82    2.66
  -4   8   1   16.83    1.78
  -4  -8   1   15.53    1.92
  -4   8   0   68.61    3.60
  -4  -8   0   69.32    3.93
  -4  -8   0   74.78    3.67
  -4   8   0   70.15    3.43
  -4   8   0   77.78    2.77
  -4  -8   0   76.08    2.44
  -4  -8  -1  852.99   24.36
   4   8   1  889.96   26.78
  -4   8  -1  889.06   24.63
  -4   8  -1  811.68   27.64
  -4  -8  -1  801.54   26.28
  -4   8  -1  780.63   25.83
  -4   8  -1  798.99   25.67
  -4  -8  -1  782.27   25.84
  -4  -8  -1  876.47   24.37
  -4  -8  -1  846.05   24.46
   4   8   2   33.06    2.84
  -4   8  -2   38.34    1.83
  -4  -8  -2   37.89    1.52
  -4  -8  -2   36.63    1.47
  -4  -8  -2   34.47    1.41
  -4   8  -2   35.30    3.70
  -4   8  -2   28.87    2.74
  -4  -8  -2   33.35    3.02
   4   8   3   95.96    5.04
  -4  -8  -3   89.30    2.96
  -4   8  -3   90.12    5.61
  -4   8  -3  100.77    6.15
  -4  -8  -3   90.09    4.89
  -4   8  -3   83.91    4.71
  -4  -8  -4  219.02    6.80
  -4   8  -4  226.67   10.35
  -4   8  -4  235.48   10.09
   4   8   4  241.95    9.47
  -4  -8  -4  231.74    9.11
  -4   8  -4  236.36    9.19
  -4   8  -5  194.64    5.94
  -4  -8  -5  179.46    5.88
  -4  -8  -5  198.17    8.54
  -4   8  -5  199.87    8.65
  -4   8  -5  205.59    9.27
   4   8   5  207.29    8.85
  -4   8  -5  208.82    9.78
  -4  -8  -5  220.13    6.18
  -4  -8  -6   18.78    1.09
  -4   8  -6   16.17    1.09
  -4  -8  -6   16.36    1.05
   4   8   6   19.46    2.66
  -4   8  -6   16.31    3.43
  -4  -8  -6   11.47    2.67
  -4   8  -6   14.35    2.98
  -4   8  -6   16.99    3.20
  -4  -8  -6   20.24    1.18
  -4  -8  -7    1.57    0.69
  -4   8  -7    1.21    2.55
   4   8   7    1.78    1.63
  -4  -8  -7    2.37    2.22
  -4   8  -7    0.91    2.23
  -4  -8  -7    2.26    0.78
  -4   8  -7    2.55    0.82
  -4   8  -7    0.18    2.20
  -4  -8  -7    2.08    0.71
  -4   8  -8   26.31    3.74
  -4  -8  -8   30.58    1.47
  -4  -8  -8   31.89    1.59
  -4   8  -8   29.15    4.21
   4   8   8   27.03    3.40
  -4   8  -8   32.41    4.04
  -4  -8  -8   27.36    1.45
  -4   8  -8   28.05    1.50
  -4  -8  -9    8.20    0.97
  -4   8  -9    5.61    3.07
   4  -8   9   13.72    1.20
  -4  -8  -9    7.24    0.99
  -4   8  -9    8.00    3.08
  -4  -8  -9    8.07    1.06
  -4   8  -9    9.82    2.93
  -4   8  -9    9.12    1.14
  -4   8 -10   97.54    3.40
  -4  -8 -10   92.53    3.33
  -4   8 -10   75.75    6.16
  -4  -8 -10   93.19    3.30
  -4   8 -10   83.78    7.05
  -4   8 -10   88.70    6.79
  -4  -8 -10   90.64    6.64
  -4  -8 -10   93.25    3.44
   4  -8  11   81.48    6.34
   4   8  11   79.59    6.03
  -4   8 -11   83.79    3.15
  -4  -8 -11   85.77    3.11
  -4  -8 -11   77.40    6.51
  -4   8 -11   86.56    6.89
  -4  -8 -11   83.72    3.17
  -4   8 -11   66.57    6.22
  -4   8 -12    0.38    0.99
  -4  -8 -12    0.02    0.98
   4  -8  12   -2.13    2.89
  -4  -8 -12   -0.17    0.75
   4  -8  12   -0.25    0.94
  -4  -8 -12    1.12    0.89
   4  -8  13   23.52    1.47
  -4  -8 -13   27.28    1.50
  -4   8 -13   25.25    1.55
  -4  -8 -13   24.82    1.50
  -4  -8 -14   41.80    1.86
  -4   8 -14   43.54    1.93
  -4  -8 -14   44.75    1.92
  -4   8 -15   19.52    1.21
  -4  -8 -15   18.31    1.18
   4  -8  15   16.88    1.20
   4   8  15   19.00    1.16
   4   8  16    1.56    0.63
  -4   8 -16    0.74    0.68
   4  -8  16    1.49    0.61
   4  -8  16    1.55    0.48
   4   8  17   72.51    2.33
  -4  -9  20    5.54    0.60
   4  -9 -20    3.97    0.57
   4  -9 -19  248.50    7.70
  -4  -9  19  258.39    7.60
  -4   9  19  251.70    7.49
  -4  -9  18   21.11    1.05
  -4   9  18   22.33    1.14
  -4  -9  18   20.34    1.18
  -4   9  18   21.10    1.17
  -4  -9  17    9.04    0.78
  -4   9  17    8.86    0.87
  -4  -9  17    8.45    0.78
  -4  -9  17    8.91    0.91
  -4  -9  17    9.16    0.85
  -4   9  17    8.43    0.87
  -4  -9  16   12.38    0.86
  -4  -9  16   11.40    0.90
  -4   9  16   10.18    0.95
  -4   9  16   11.48    0.99
  -4  -9  16    9.84    0.93
  -4  -9  16   10.08    0.99
  -4  -9  15   20.47    1.35
  -4  -9  15   19.04    1.25
  -4   9  15   21.00    1.22
  -4  -9  15   19.38    1.18
  -4  -9  15   20.17    1.14
  -4   9  15   19.56    1.20
   4   9 -15   24.93    5.86
  -4  -9  15   20.36    1.13
  -4  -9  14   27.19    3.46
  -4  -9  14   33.53    1.66
  -4  -9  14   27.77    1.42
  -4   9  14   29.21    1.48
  -4   9  14   27.21    1.43
  -4  -9  14   28.28    1.38
  -4   9  14   24.82    4.35
  -4  -9  14   30.81    1.40
  -4  -9  13   34.86    1.49
  -4   9  13   32.36    4.70
  -4   9  13   26.56    3.53
  -4  -9  13   26.87    3.46
  -4  -9  13   29.53    1.42
  -4   9  13   29.44    1.48
  -4  -9  13   35.14    1.51
  -4  -9  13   27.68    3.33
  -4   9  13   31.29    3.57
  -4  -9  13   30.88    1.46
  -4   9  13   32.79    1.53
   4   9 -13   27.51    5.96
  -4  -9  13   33.14    1.73
  -4  -9  12    0.68    0.61
  -4   9  12    3.33    2.47
  -4  -9  12    0.38    0.59
  -4  -9  12    0.11    0.56
  -4   9  12    1.03    1.59
  -4  -9  12    0.14    1.44
  -4  -9  12    0.14    0.89
  -4  -9  12    0.34    0.63
  -4  -9  12    0.26    1.59
  -4   9  12    0.14    1.64
  -4  -9  11  429.02   12.07
  -4  -9  11  399.35   11.85
   4   9 -11  419.30   17.73
  -4  -9  11  378.25   14.43
  -4   9  11  376.21   14.53
  -4   9  11  386.98   14.81
  -4  -9  11  388.84   14.68
  -4   9  11  355.49   16.98
  -4  -9  11  401.11   11.82
  -4  -9  10  299.08   11.47
  -4   9  10  298.50   11.55
  -4  -9  10  295.66   11.61
  -4   9  10  302.21   11.78
   4   9 -10  323.51   14.49
  -4  -9  10  303.59    9.18
  -4  -9  10  318.30    9.22
  -4  -9  10  317.19    9.41
  -4   9  10  271.88   13.81
  -4  -9   9  220.03    8.47
  -4   9   9  210.11    8.42
  -4   9   9  207.55   10.93
  -4   9   9  219.11    8.69
  -4  -9   9  204.82    8.49
   4   9  -9  210.10   10.72
  -4  -9   9  202.62    6.37
  -4  -9   9  214.76    6.63
  -4  -9   9  216.90    6.42
  -4  -9   8  157.64    6.59
  -4   9   8  157.92    6.62
  -4  -9   8  165.49    4.90
  -4   9   8  156.15    6.75
  -4  -9   8  149.72    6.62
  -4  -9   8  164.73    4.94
   4   9  -8  154.69    8.73
  -4   9   8  153.03    8.85
  -4  -9   8  153.73    4.91
  -4  -9   7   61.86    3.72
  -4   9   7   67.61    3.85
  -4  -9   7   75.28    2.47
   4   9  -7   65.92    5.37
  -4  -9   7   79.91    2.53
  -4   9   7   69.86    5.55
  -4  -9   6   19.43    0.93
  -4   9   6   15.78    2.98
  -4  -9   6   13.51    1.72
  -4   9   6   11.46    1.70
   4   9  -6    9.01    3.07
  -4  -9   6   16.60    0.84
  -4  -9   5  432.86   12.77
  -4  -9   5  428.78   12.82
   4   9  -5  414.60   15.84
  -4  -9   4  337.38    9.98
  -4  -9   4  337.47    9.93
  -4  -9   4  357.38    9.96
  -4  -9   3   61.72    2.15
  -4  -9   3   65.61    2.14
  -4  -9   2   41.59    1.47
   4   9  -2   40.75    3.63
   4   9  -2   47.97    3.66
  -4   9   1   71.42    3.46
  -4  -9   1   71.01    3.59
  -4   9   1   89.92    3.00
   4   9  -1   89.62    4.13
   4   9  -1   89.01    5.22
  -4  -9   0   30.89    1.25
  -4  -9   0   31.17    1.23
  -4   9   0   32.68    1.65
  -4  -9   0   23.22    2.25
  -4   9   0   21.25    1.95
  -4  -9  -1  320.48    9.16
  -4  -9  -1  269.41   10.71
  -4   9  -1  280.84   10.36
  -4   9  -1  329.75    9.45
  -4   9  -1  294.72   12.62
  -4  -9  -1  320.76    9.16
  -4  -9  -1  314.52    9.26
   4   9   1  320.75   11.73
  -4  -9  -1  277.82   10.37
  -4   9  -1  276.69   10.18
  -4  -9  -2   20.76    1.02
  -4   9  -2   20.19    2.24
  -4  -9  -2   19.89    2.43
  -4   9  -2   17.81    1.41
  -4   9  -2   14.84    3.17
  -4  -9  -2   21.53    1.07
  -4  -9  -2   16.52    1.03
   4   9   2   22.24    2.50
  -4  -9  -2   23.05    2.30
  -4   9  -2   18.97    2.00
  -4   9  -3   -0.08    1.66
  -4  -9  -3   -0.56    1.72
  -4   9  -3    0.27    1.05
   4   9   3    0.12    1.40
  -4  -9  -3    0.06    0.57
  -4  -9  -3    0.25    0.57
  -4   9  -3   -1.13    2.59
  -4  -9  -3    0.55    0.63
  -4  -9  -4  389.08   13.66
  -4   9  -4  385.02   13.57
  -4   9  -4  392.04   15.22
   4   9   4  401.25   14.43
  -4  -9  -4  379.70   11.31
  -4   9  -4  386.76   15.57
  -4  -9  -5   -2.14    2.19
  -4   9  -5   -1.24    2.23
  -4   9  -5    0.19    2.71
   4   9   5   -0.58    1.54
  -4   9  -5    1.05    2.34
  -4   9  -6    5.55    2.58
  -4  -9  -6    2.16    1.93
  -4   9  -6   -0.90    2.35
  -4  -9  -6    4.96    0.81
  -4  -9  -6    2.83    0.69
  -4  -9  -6    4.12    0.76
  -4   9  -6    3.74    2.80
   4   9   6    3.49    1.76
  -4   9  -7    0.39    2.40
  -4   9  -7    0.44    2.19
  -4  -9  -7   -0.43    2.07
  -4  -9  -7    0.33    0.76
  -4  -9  -7   -0.11    0.75
  -4  -9  -7    1.15    0.74
  -4   9  -7    0.89    2.80
   4   9   7   -0.69    1.69
  -4   9  -8    3.52    2.54
  -4  -9  -8    2.71    0.85
  -4  -9  -8    3.11    0.83
  -4   9  -8    3.56    0.93
   4  -9   8    6.79    0.99
  -4  -9  -8    2.89    2.21
  -4   9  -8    1.96    2.40
  -4   9  -8    3.55    3.07
   4   9   8    4.13    1.99
  -4  -9  -8    4.44    0.82
  -4  -9  -9  595.50   17.35
  -4  -9  -9  560.53   21.24
  -4   9  -9  595.30   23.03
  -4  -9  -9  622.71   17.59
  -4   9  -9  569.89   22.05
   4  -9   9  636.63   17.38
  -4  -9  -9  549.45   17.25
  -4   9  -9  584.08   17.33
   4  -9  10   15.07    1.22
  -4  -9 -10   13.18    1.08
  -4  -9 -10    4.91    3.46
  -4   9 -10   10.28    3.14
  -4   9 -10   12.01    1.21
  -4  -9 -10   11.01    1.14
  -4  -9 -10   13.62    1.22
   4   9  10    9.88    2.50
  -4   9 -10   12.00    3.75
  -4   9 -11   15.95    1.31
  -4  -9 -11   17.56    1.28
  -4  -9 -11   14.82    1.24
  -4  -9 -12    0.63    0.79
  -4  -9 -12    2.90    0.94
  -4   9 -12    2.97    0.99
   4  -9  13   38.37    1.91
  -4  -9 -13   40.99    1.85
  -4   9 -13   44.22    1.90
  -4  -9 -13   41.35    1.90
  -4   9 -14    0.80    0.81
  -4   9 -14    1.06    1.21
   4   9  14    2.17    0.77
  -4  -9 -14    2.10    0.76
   4  -9  14    0.54    0.80
   4  -9  15    4.49    0.61
   4   9  15    3.76    0.72
   4  -9  15    2.86    0.76
   4  -9  16    0.47    0.40
   4   9  16    0.20    0.50
   4  -9  16    0.90    0.58
  -4 -10  20    2.03    0.46
   4 -10 -19    0.59    0.61
  -4 -10  19    1.43    0.59
  -4 -10  18   39.94    1.58
  -4 -10  18   40.07    1.70
  -4 -10  17   23.69    1.18
  -4 -10  17   23.59    1.30
  -4  10  16    8.93    0.87
  -4 -10  16    8.85    0.81
  -4 -10  15   -0.90    0.92
   4  10 -15    1.22    4.59
  -4 -10  15    0.02    0.55
  -4 -10  15    0.66    0.63
  -4 -10  15    0.06    0.50
  -4  10  14    0.60    2.35
  -4 -10  14    0.30    0.62
  -4 -10  14    0.23    0.92
   4  10 -14    3.05    4.92
  -4 -10  14   -0.35    0.55
  -4 -10  14    0.02    0.59
  -4  10  13   23.08    4.24
  -4 -10  13   20.34    1.44
  -4 -10  13   23.99    1.26
  -4 -10  13   24.46    1.25
  -4 -10  13   20.12    1.14
  -4  10  12    6.69    2.92
  -4 -10  12   17.37    1.06
  -4 -10  12   20.42    1.36
   4  10 -12   28.84    6.38
  -4 -10  12    8.11    2.37
  -4  10  12   13.45    3.45
  -4  10  11  101.70    5.84
  -4 -10  11  116.49    3.83
  -4  10  11  102.94    7.89
  -4 -10  11  123.52    4.07
  -4 -10  11  105.86    5.96
  -4 -10  10   44.30    3.53
  -4  10  10   48.47    3.58
  -4 -10  10   53.37    2.00
  -4  10  10   52.20    5.36
  -4 -10  10   56.10    2.29
   4  10 -10   52.33    6.22
   4  10  -9   71.41    6.60
  -4  10   9   67.60    4.12
  -4  10   9   67.45    6.06
  -4 -10   9   73.30    4.27
  -4 -10   9   77.08    2.67
  -4 -10   9   85.26    2.68
  -4 -10   9   74.22    2.92
  -4 -10   8   57.53    2.12
  -4 -10   8   61.04    2.44
  -4  10   8   54.93    5.42
  -4 -10   8   51.49    3.41
   4  10  -8   54.61    5.61
  -4 -10   8   60.90    2.11
  -4 -10   8   60.84    2.43
  -4  10   7  100.19    7.03
  -4 -10   7   89.38    4.66
  -4 -10   7  107.72    3.44
   4  10  -7   94.76    6.82
  -4 -10   6  418.95   11.96
  -4  10   6  384.88   16.23
  -4 -10   6  411.69   12.02
  -4 -10   5   30.32    1.20
  -4 -10   5   28.85    1.24
  -4 -10   4  939.82   26.68
   4  10  -4  855.00   29.63
  -4 -10   4  937.78   26.73
   4  10  -3   12.09    2.76
  -4 -10   3   11.94    0.72
  -4 -10   2  223.85    6.73
   4  10  -2  250.47    9.10
  -4 -10   2  227.31    6.73
   4  10  -2  254.41   10.29
  -4 -10   1   17.50    0.92
  -4 -10   1   17.50    0.83
   4  10  -1   18.69    3.07
  -4 -10   1   17.87    0.88
  -4 -10   0    5.54    1.24
  -4  10   0    5.30    1.07
  -4 -10   0    5.18    0.52
  -4 -10   0    5.09    0.64
  -4 -10   0    4.23    0.61
  -4  10  -1   19.47    1.40
   4  10   1   16.12    2.41
  -4 -10  -1   17.85    0.96
  -4  10  -1    8.89    1.36
  -4 -10  -1   17.42    0.94
  -4 -10  -1   11.23    1.74
  -4 -10  -2    6.08    1.76
  -4  10  -2    9.29    1.20
  -4  10  -2    5.63    2.64
   4  10   2    9.97    2.11
  -4 -10  -2    7.84    0.78
  -4  10  -2    7.12    1.41
  -4 -10  -2    6.65    0.76
  -4 -10  -2    8.84    0.76
  -4 -10  -3   94.54    4.92
  -4  10  -3   94.63    3.46
  -4  10  -3   98.54    6.56
   4  10   3  105.49    5.79
  -4 -10  -3   88.47    3.14
  -4  10  -3   86.53    4.34
  -4 -10  -3   95.34    3.14
  -4 -10  -3   95.09    3.24
  -4 -10  -4  185.20    5.78
  -4  10  -4  195.44    9.79
  -4 -10  -4  181.31    7.79
  -4  10  -4  180.48    6.05
   4  10   4  189.77    8.77
  -4 -10  -4  190.77    5.91
  -4  10  -5   58.43    5.32
   4  10   5   59.29    4.49
  -4 -10  -5   53.96    3.96
  -4  10  -5   50.55    2.46
  -4 -10  -5   54.21    2.12
  -4  10  -5   54.31    5.54
  -4  10  -6    8.75    3.31
   4  10   6    6.55    1.97
  -4 -10  -6    3.15    2.13
   4 -10   6    9.95    0.90
  -4  10  -6    8.32    3.08
  -4 -10  -6    4.98    0.90
  -4  10  -7  125.53    8.48
  -4 -10  -7  121.81    4.13
  -4 -10  -7  126.95    4.30
   4  10   7  122.78    7.22
  -4  10  -7  121.85    7.99
  -4 -10  -7  119.48    6.57
   4 -10   7  123.71    4.05
  -4 -10  -8    5.38    2.38
  -4 -10  -8   13.21    1.20
  -4 -10  -8   13.04    1.07
  -4 -10  -8    8.04    0.93
  -4  10  -8   12.13    3.84
   4  10   8   11.47    2.64
  -4  10  -8   13.67    3.42
   4 -10   8   13.10    1.10
  -4 -10  -9   -1.30    2.91
  -4 -10  -9   -0.36    0.93
  -4  10  -9   -1.88    3.46
   4  10   9    0.42    1.68
  -4  10  -9    1.17    2.83
  -4 -10  -9    0.69    0.78
   4 -10   9    0.17    0.88
  -4 -10  -9    1.44    0.87
[truncated: 905,461 more chars]
