# Supplementary material for: Octa­kis(di­butyl­ammonium) deca­molybdate(VI)
Source: IUCrdata. 2024 May 31;9(Pt 5):x240463. doi: 10.1107/S2414314624004632 (PMC11151287; doi:10.1107/S2414314624004632)
Supplement: Supplementary file 2 [file x-09-x240463-Isup4.hkl]

data_I                                                                          
_shelx_title ' shs_240-algu_auto_a.res in P2(1)/c'                              
_shelx_refln_list_code          4                                               
_shelx_F_calc_maximum      914.43                                               
_exptl_crystal_F_000      2584.00                                               
_reflns_d_resolution_high  0.8001                                               
                                                                                
loop_                                                                           
 _space_group_symop_operation_xyz                                               
 'x, y, z'                                                                      
 '-x, y+1/2, -z+1/2'                                                            
 '-x, -y, -z'                                                                   
 'x, -y-1/2, z-1/2'                                                             
                                                                                
_cell_length_a    14.2163                                                       
_cell_length_b    20.7477                                                       
_cell_length_c    18.2210                                                       
_cell_angle_alpha  90.000                                                       
_cell_angle_beta  110.079                                                       
_cell_angle_gamma  90.000                                                       
                                                                                
_shelx_F_squared_multiplier     1.000                                           
                                                                                
loop_                                                                           
 _refln_index_h                                                                 
 _refln_index_k                                                                 
 _refln_index_l                                                                 
 _refln_F_squared_calc                                                          
 _refln_F_squared_meas                                                          
 _refln_F_squared_sigma                                                         
 _refln_observed_status                                                         
   1   0   0     836185.25     935684.44     26446.96 o                         
   2   0   0     168556.11     187724.55      5394.76 o                         
   3   0   0      43462.60      46862.83      1470.11 o                         
   4   0   0      15580.20      18696.85       716.81 o                         
   5   0   0      43767.34      50247.54      1643.23 o                         
   6   0   0       9429.28      10101.72       528.71 o                         
   7   0   0       7882.00       7082.03       221.21 o                         
   8   0   0      42144.05      46186.08      1913.78 o                         
   9   0   0      70042.91      73478.97      1629.84 o                         
  10   0   0      44389.09      48182.52      1524.09 o                         
  11   0   0      10575.48      11348.51       227.45 o                         
  12   0   0        461.38        533.52        46.20 o                         
  13   0   0       7372.20       9029.16       267.95 o                         
  14   0   0      11785.13      15651.22       351.29 o                         
  15   0   0       8961.17      11512.04       260.30 o                         
  16   0   0        730.36        491.28        58.95 o                         
   1   1   0      17057.92      19950.79       614.81 o                         
   2   1   0      41458.69      38136.02      1744.29 o                         
   3   1   0      32626.00      41995.84      1333.48 o                         
   4   1   0       8926.19       7886.74       410.81 o                         
   5   1   0       5113.90       5628.71       366.82 o                         
   6   1   0         79.43        197.45       202.13 o                         
   7   1   0        578.58        571.72        51.13 o                         
   8   1   0        120.30        203.65        75.19 o                         
   9   1   0       2681.50       2953.86        97.35 o                         
  10   1   0       4629.62       5193.58        71.11 o                         
  11   1   0       1650.35       1875.37        48.48 o                         
  12   1   0       1206.47       1198.11        48.12 o                         
  13   1   0        215.14        346.52        42.99 o                         
  14   1   0         26.09        221.06        66.13 o                         
  15   1   0        134.61        368.35       100.13 o                         
  16   1   0        397.91        318.16        56.15 o                         
   0   2   0     344096.62     397546.59      7947.28 o                         
   1   2   0     135652.39     142278.83      2032.08 o                         
   2   2   0      47728.38      48107.96       844.07 o                         
   3   2   0      10381.50       9071.31       211.17 o                         
   4   2   0       5447.85       5047.59       323.78 o                         
   5   2   0      21760.64      20107.06       787.93 o                         
   6   2   0        925.91       1290.01       161.66 o                         
   7   2   0      10364.13       9144.56       237.94 o                         
   8   2   0      26226.74      25871.93       578.53 o                         
   9   2   0      36018.42      36432.44       310.43 o                         
  10   2   0      29197.18      30463.62       354.88 o                         
  11   2   0      10383.08      10277.14       120.45 o                         
  12   2   0        265.77        388.24        43.32 o                         
  13   2   0        519.19        850.89       111.95 o                         
  14   2   0       2317.79       3611.14       131.48 o                         
  15   2   0       1386.97       2138.90       116.04 o                         
   1   3   0      13003.59      12367.34       228.51 o                         
   2   3   0      72233.43      67457.42       893.61 o                         
   3   3   0      31871.46      34192.84       436.27 o                         
   4   3   0      17617.31      14475.79       315.73 o                         
   5   3   0       1652.87       1563.20       169.65 o                         
   6   3   0        147.72        125.81        90.34 o                         
   7   3   0        694.29        689.83        36.34 o                         
   8   3   0        139.46        142.12        27.00 o                         
   9   3   0       4273.58       4389.11        71.31 o                         
  10   3   0      10392.98      11076.45       111.22 o                         
  11   3   0      10592.80      11101.14       124.41 o                         
  12   3   0       2311.09       2479.31        92.77 o                         
  13   3   0        197.29        318.12        37.22 o                         
  14   3   0         19.26         37.35        35.12 o                         
  15   3   0        409.68        556.28        38.17 o                         
  16   3   0        358.67        372.40        39.04 o                         
   0   4   0       1050.48        477.34       112.19 o                         
   1   4   0       1912.96       1551.39        42.53 o                         
   2   4   0      55277.75      52715.98       862.50 o                         
   3   4   0       3200.00       2789.11        91.88 o                         
   4   4   0          5.12         23.22        58.87 o                         
   5   4   0       2468.47       2390.84       101.17 o                         
   6   4   0        644.74        529.15        60.60 o                         
   7   4   0       3863.37       3431.24       122.25 o                         
   8   4   0        768.97        696.84        31.62 o                         
   9   4   0       2469.21       2602.85        39.22 o                         
  10   4   0       1775.34       1960.86        85.56 o                         
  11   4   0       1869.74       1897.72       128.99 o                         
  12   4   0       2541.36       2789.65        90.72 o                         
  13   4   0       1566.92       1638.19        46.77 o                         
  14   4   0       1020.54       1200.43        43.51 o                         
  15   4   0        794.99       1119.64        42.48 o                         
  16   4   0       1288.69       1734.56        56.57 o                         
   1   5   0       6106.73       5404.89       143.87 o                         
   2   5   0       8992.87       8680.96       157.42 o                         
   3   5   0       7029.04       6921.27       134.36 o                         
   4   5   0       5720.60       4495.94       124.57 o                         
   5   5   0       4381.38       3941.66       157.10 o                         
   6   5   0        880.08        748.34        45.66 o                         
   7   5   0        610.16        385.58        34.23 o                         
   8   5   0       2422.87       2006.11        47.95 o                         
   9   5   0        398.21        373.93        26.12 o                         
  10   5   0        559.56        805.84        37.63 o                         
  11   5   0       1225.72       1369.13        97.47 o                         
  12   5   0       2295.56       2383.55        50.66 o                         
  13   5   0       1234.97       1340.80        44.19 o                         
  14   5   0        749.49        907.56        56.48 o                         
  15   5   0        107.35        142.71        43.01 o                         
   0   6   0      40913.67      46648.94      1079.82 o                         
   1   6   0      11163.97      10622.00       235.35 o                         
   2   6   0      13655.15      13324.62       183.85 o                         
   3   6   0      16386.24      17475.38       328.89 o                         
   4   6   0       4623.39       4805.06       130.06 o                         
   5   6   0       7705.68       7864.93       179.84 o                         
   6   6   0       2829.47       2594.19       104.65 o                         
   7   6   0        224.86        193.11        28.61 o                         
   8   6   0       1920.89       1887.86        69.79 o                         
   9   6   0        261.72        128.18        27.18 o                         
  10   6   0          9.50         -4.31        42.43 o                         
  11   6   0         49.58         60.05        29.52 o                         
  12   6   0        341.42        366.20        34.73 o                         
  13   6   0        176.66        223.23        34.09 o                         
  14   6   0         82.77        151.73        30.85 o                         
  15   6   0        188.69        228.65        49.60 o                         
   1   7   0      16570.11      17633.75       368.68 o                         
   2   7   0      26346.93      25405.86       955.48 o                         
   3   7   0      75937.16      73005.45      1278.40 o                         
   4   7   0      42512.93      38141.00       827.97 o                         
   5   7   0      22931.73      21743.87       262.43 o                         
   6   7   0       3543.05       3561.18       139.75 o                         
   7   7   0         46.17         94.41        29.69 o                         
   8   7   0        639.24        429.30        33.79 o                         
   9   7   0       1279.92       1111.89        50.00 o                         
  10   7   0       2656.98       2661.19        95.72 o                         
  11   7   0       2971.45       2759.20        51.29 o                         
  12   7   0       6189.96       6735.52        94.56 o                         
  13   7   0       3652.93       3824.61        94.31 o                         
  14   7   0        860.62       1076.10        77.91 o                         
  15   7   0          3.72        -51.47        51.47 o                         
   0   8   0      27162.99      32085.06       844.14 o                         
   1   8   0       2395.58       2298.97       153.98 o                         
   2   8   0        742.84        865.33       113.43 o                         
   3   8   0      11633.48      11303.44       340.16 o                         
   4   8   0       7267.82       6917.84       143.40 o                         
   5   8   0      11863.27      12342.45       184.67 o                         
   6   8   0       2542.25       2592.14        59.19 o                         
   7   8   0       2605.37       2375.14        90.95 o                         
   8   8   0       5563.33       4990.65       128.98 o                         
   9   8   0        811.95        830.86        37.19 o                         
  10   8   0        511.26        518.21        32.39 o                         
  11   8   0       1753.66       1570.78        39.66 o                         
  12   8   0       1554.38       1537.67        43.39 o                         
  13   8   0       2190.31       2262.93        50.27 o                         
  14   8   0       1916.79       2135.04        70.25 o                         
   1   9   0       1624.47       1544.84       141.33 o                         
   2   9   0        521.70        947.08       162.24 o                         
   3   9   0        518.47        782.11       136.92 o                         
   4   9   0       2451.97       2798.17       190.60 o                         
   5   9   0       7344.19       7358.55       128.48 o                         
   6   9   0       3862.56       4100.86       115.58 o                         
   7   9   0        778.69        626.71        43.74 o                         
   8   9   0        748.79        692.43        49.49 o                         
   9   9   0       1240.14       1311.33        44.42 o                         
  10   9   0       1329.56       1427.98        37.21 o                         
  11   9   0        364.78        385.98        30.44 o                         
  12   9   0        413.30        393.64        28.31 o                         
  13   9   0        779.61        847.89        46.26 o                         
  14   9   0        142.44        147.85        74.86 o                         
   0  10   0      19534.87      18836.72       632.33 o                         
   1  10   0       7138.73       7598.97       308.60 o                         
   2  10   0        688.05        745.55        55.30 o                         
   3  10   0         61.38         57.12        41.11 o                         
   4  10   0        529.49        466.33        29.09 o                         
   5  10   0        281.10        336.99        35.22 o                         
   6  10   0         84.77        164.18        58.62 o                         
   7  10   0       2436.55       2122.46        76.58 o                         
   8  10   0      12714.56      12149.39       153.24 o                         
   9  10   0      18395.96      17807.68       307.78 o                         
  10  10   0      14207.46      13690.99       183.95 o                         
  11  10   0       6776.14       6838.00       157.35 o                         
  12  10   0       4209.56       4449.22        96.74 o                         
  13  10   0       2015.52       1920.39        81.91 o                         
  14  10   0       1256.85       1139.78        95.45 o                         
   1  11   0       1502.92       1377.64        97.45 o                         
   2  11   0       8551.54       9348.42       295.71 o                         
   3  11   0      14286.89      14361.60       505.32 o                         
   4  11   0       4097.50       4211.18        81.87 o                         
   5  11   0       4192.66       4139.35       101.32 o                         
   6  11   0       2215.89       2130.44        77.54 o                         
   7  11   0       5396.63       5230.39        99.28 o                         
   8  11   0       3331.41       3529.33       143.19 o                         
   9  11   0       1448.25       1622.08        90.36 o                         
  10  11   0       2606.44       2766.81        78.86 o                         
  11  11   0       2668.47       2553.89        67.28 o                         
  12  11   0        489.02        402.26        49.27 o                         
  13  11   0         11.59         27.74        50.64 o                         
  14  11   0          9.46        -16.84        61.76 o                         
   0  12   0     112477.23     119744.02      3407.17 o                         
   1  12   0      80412.16      85862.76      1734.30 o                         
   2  12   0      29180.99      30432.82       634.55 o                         
   3  12   0        540.85        561.36        33.52 o                         
   4  12   0       5649.02       5517.98       113.66 o                         
   5  12   0      15555.83      15871.54       215.25 o                         
   6  12   0       7236.78       7260.10       161.01 o                         
   7  12   0       3285.82       2953.82        97.95 o                         
   8  12   0      20231.16      19416.16       280.14 o                         
   9  12   0      37473.80      35962.71       672.46 o                         
  10  12   0      23278.86      22029.73       311.12 o                         
  11  12   0       7692.10       7400.05       182.95 o                         
  12  12   0        859.45        790.15        52.25 o                         
  13  12   0        647.04        532.50        68.46 o                         
   1  13   0       8758.07       8574.99       195.51 o                         
   2  13   0      12629.86      12104.66       266.94 o                         
   3  13   0       2653.64       2384.10        63.34 o                         
   4  13   0         32.42         82.80        33.07 o                         
   5  13   0       2170.96       2386.43        59.95 o                         
   6  13   0      13584.44      13363.98       314.27 o                         
   7  13   0      20538.62      19948.90       449.60 o                         
   8  13   0      14005.88      13320.03       224.79 o                         
   9  13   0       4338.91       4413.04       118.54 o                         
  10  13   0        151.55        203.97        38.85 o                         
  11  13   0        293.57        366.48        35.45 o                         
  12  13   0        339.80        283.14        39.03 o                         
  13  13   0         20.97         62.08        46.38 o                         
   0  14   0     122687.51     136820.09      3896.58 o                         
   1  14   0      94044.62     105193.94      2125.36 o                         
   2  14   0      27618.90      30003.03       625.94 o                         
   3  14   0       1724.56       1635.29        56.79 o                         
   4  14   0        870.11        904.45        47.00 o                         
   5  14   0       5125.88       5305.02       100.85 o                         
   6  14   0        532.11        593.56        66.74 o                         
   7  14   0        708.78        729.91       108.55 o                         
   8  14   0       4552.92       4120.40        95.87 o                         
   9  14   0       9661.76       9329.91       195.66 o                         
  10  14   0       5490.87       5108.79        89.06 o                         
  11  14   0       1841.04       1650.07        53.71 o                         
  12  14   0         92.56        108.45        34.81 o                         
  13  14   0       2703.48       2268.37        88.21 o                         
   1  15   0      10834.86      11779.94       340.69 o                         
   2  15   0      19250.46      20069.21       431.05 o                         
   3  15   0      14756.92      14357.07       227.36 o                         
   4  15   0       5014.02       5317.20       114.55 o                         
   5  15   0         25.86         50.82        33.10 o                         
   6  15   0       3622.98       3863.97       105.10 o                         
   7  15   0       6618.17       6295.91       256.40 o                         
   8  15   0       2464.32       2515.75       102.15 o                         
   9  15   0        129.99        128.96        55.73 o                         
  10  15   0       1368.42       1209.11        47.86 o                         
  11  15   0       2772.93       2439.70        61.22 o                         
  12  15   0       1360.71       1168.87        47.78 o                         
  13  15   0        172.87        126.44        37.70 o                         
   0  16   0       1157.02       1391.50        90.77 o                         
   1  16   0        218.95        206.92        42.77 o                         
   2  16   0         22.17         45.53        26.28 o                         
   3  16   0        318.62        244.30        42.63 o                         
   4  16   0        228.73        197.43        33.45 o                         
   5  16   0          2.56          6.97        44.20 o                         
   6  16   0          5.58         45.35        47.11 o                         
   7  16   0         17.50         99.19        87.96 o                         
   8  16   0         31.72         24.96        54.49 o                         
   9  16   0         47.85         49.29        56.76 o                         
  10  16   0         47.12         68.57        38.83 o                         
  11  16   0        260.89        214.75        40.87 o                         
  12  16   0         28.11         53.01        31.04 o                         
   1  17   0        999.52        875.31        57.55 o                         
   2  17   0        772.10        831.38        40.29 o                         
   3  17   0         45.19         22.00        38.09 o                         
   4  17   0        378.79        413.48        35.72 o                         
   5  17   0        912.83        896.35        56.55 o                         
   6  17   0        326.36        347.58        50.57 o                         
   7  17   0        626.54        601.57        59.98 o                         
   8  17   0       2316.98       2154.36        92.46 o                         
   9  17   0       2770.37       2604.39        84.02 o                         
  10  17   0       2347.62       2159.34        76.86 o                         
  11  17   0        856.76        718.27        41.86 o                         
  12  17   0          7.56         14.24        46.27 o                         
   0  18   0      11271.18      12430.88       405.19 o                         
   1  18   0      13276.81      13747.72       309.34 o                         
   2  18   0       9086.90       9903.65       302.72 o                         
   3  18   0       3783.84       3856.22        97.88 o                         
   4  18   0       2841.14       3064.58        87.81 o                         
   5  18   0        999.48        952.87        63.61 o                         
   6  18   0        634.51        471.57        55.84 o                         
   7  18   0       1195.55       1131.08        67.32 o                         
   8  18   0        826.00        656.99        50.21 o                         
   9  18   0        491.79        466.16        38.52 o                         
  10  18   0          0.10         29.32        35.79 o                         
  11  18   0        220.43        273.99        49.29 o                         
  12  18   0        269.62        182.17        24.23 o                         
   1  19   0       5498.14       5811.41       182.24 o                         
   2  19   0       7977.05       8041.57       165.83 o                         
   3  19   0       5700.02       6154.84       117.78 o                         
   4  19   0       1554.20       1578.83        69.55 o                         
   5  19   0         47.77         73.05        45.70 o                         
   6  19   0       1451.73       1280.93        75.27 o                         
   7  19   0       3273.68       3047.23        98.73 o                         
   8  19   0       2635.86       2720.91        86.62 o                         
   9  19   0        646.71        613.39        42.06 o                         
  10  19   0         54.81         50.83        31.33 o                         
  11  19   0       1249.17        927.15        48.91 o                         
   0  20   0       5870.47       6351.67       160.78 o                         
   1  20   0       7288.74       7905.99       203.06 o                         
   2  20   0       7206.27       7904.17       207.19 o                         
   3  20   0       7084.90       7284.78       189.37 o                         
   4  20   0       6025.48       5355.79       162.63 o                         
   5  20   0       5777.36       5834.14       235.24 o                         
   6  20   0       5455.96       5752.98       188.85 o                         
   7  20   0       2329.28       2490.22        94.65 o                         
   8  20   0        489.11        362.32        49.45 o                         
   9  20   0         72.06         49.99        29.69 o                         
  10  20   0          4.78        -16.15        31.40 o                         
   1  21   0        830.78        747.58        49.60 o                         
   2  21   0       2158.12       2129.92       101.04 o                         
   3  21   0       4026.01       4144.32       102.21 o                         
   4  21   0       3829.02       3965.27       105.95 o                         
   5  21   0       1700.12       1696.59        71.69 o                         
   6  21   0        701.30        670.71        72.62 o                         
   7  21   0        351.13        327.72        79.23 o                         
   8  21   0        294.48        326.08        42.95 o                         
   9  21   0        581.14        474.47        36.94 o                         
   0  22   0       2861.17       2899.68        90.17 o                         
   1  22   0       2232.95       2708.05        70.04 o                         
   2  22   0        822.80        946.07        80.48 o                         
   3  22   0         89.56         93.58        58.02 o                         
   4  22   0          3.99         -2.23        39.16 o                         
   5  22   0         11.30         11.83        39.40 o                         
   6  22   0         52.98          6.06        38.01 o                         
   7  22   0        810.76        809.82        43.47 o                         
   8  22   0       1677.49       1491.70        48.73 o                         
   1  23   0        233.05        279.97        30.42 o                         
   2  23   0        407.59        344.86        30.69 o                         
   3  23   0        237.32        171.16        35.95 o                         
   4  23   0        511.26        443.56        58.02 o                         
   5  23   0        485.78        345.30        71.12 o                         
   6  23   0        146.73        135.63        35.93 o                         
   7  23   0         22.60          5.00        33.69 o                         
   0  24   0       9750.95      10445.15       327.52 o                         
   1  24   0       5575.84       6279.07       212.42 o                         
   2  24   0        635.19        811.32        64.57 o                         
   3  24   0       1321.85       1216.51        73.93 o                         
 -16   1   1       2264.70       3111.46       124.46 o                         
 -15   1   1       2930.99       3984.73       117.34 o                         
 -14   1   1        945.28       1214.81        70.42 o                         
 -13   1   1        650.54        670.64        56.65 o                         
 -12   1   1       8697.27       9365.84       234.01 o                         
 -11   1   1      21108.33      21420.43       375.56 o                         
 -10   1   1      24460.88      23604.51       352.89 o                         
  -9   1   1       9500.17       9375.87       118.33 o                         
  -8   1   1        807.67        900.96        42.81 o                         
  -7   1   1        200.04         93.24        46.33 o                         
  -6   1   1         21.06         21.06       129.63 o                         
  -5   1   1        677.21        837.81       165.63 o                         
  -4   1   1       5179.39       5460.45       225.45 o                         
  -3   1   1     139738.00     144494.83      2966.70 o                         
  -2   1   1      96211.41     106380.48      2174.00 o                         
  -1   1   1     168037.50     182505.31      2994.01 o                         
   0   1   1     116432.98     123845.47      4472.55 o                         
   1   1   1       5629.43       6437.22       236.75 o                         
   2   1   1       2809.31       2064.05       214.29 o                         
   3   1   1      70860.55      68403.98      1398.35 o                         
   4   1   1       2701.16       4393.48       310.68 o                         
   5   1   1        640.03        641.94       207.74 o                         
   6   1   1       1122.25       2004.44       278.86 o                         
   7   1   1       2996.45       3236.21        72.81 o                         
   8   1   1       4570.85       4636.29       118.13 o                         
   9   1   1         23.21        106.72        29.80 o                         
  10   1   1         51.72         93.59        32.62 o                         
  11   1   1        902.30        818.88        40.98 o                         
  12   1   1       5492.65       5771.13        87.19 o                         
  13   1   1       4230.98       4859.81       273.47 o                         
  14   1   1       4262.02       5524.37       151.42 o                         
  15   1   1       1434.28       1427.71        66.44 o                         
  16   1   1         41.65        -48.66        48.66 o                         
 -16   2   1        580.34        768.27        68.31 o                         
 -15   2   1       1192.99       1667.57        78.24 o                         
 -14   2   1       2444.35       3534.71       129.61 o                         
 -13   2   1       4817.45       5120.62       222.47 o                         
 -12   2   1      13241.65      14686.23       303.86 o                         
 -11   2   1      13912.30      14764.94       184.57 o                         
 -10   2   1      17297.96      18230.96       177.21 o                         
  -9   2   1      10562.47      11879.63       114.72 o                         
  -8   2   1       3131.75       3113.90        84.19 o                         
  -7   2   1       6325.98       6108.90       116.77 o                         
  -6   2   1       6107.16       5807.26       268.76 o                         
  -5   2   1       3178.67       2339.05       178.83 o                         
  -4   2   1        971.20       1125.02       176.86 o                         
  -2   2   1       4129.43       5567.42       146.81 o                         
  -1   2   1         10.12         75.21        19.84 o                         
   0   2   1       7709.10       8534.29       309.74 o                         
   1   2   1       4958.92       4823.00       210.55 o                         
   2   2   1       5598.73       6373.70       291.03 o                         
   3   2   1      22919.59      18162.33       335.91 o                         
   4   2   1         38.83        175.93       185.28 o                         
   5   2   1        183.15        116.04       179.67 o                         
   6   2   1         34.56        188.09       208.68 o                         
   7   2   1        415.10        463.93        29.30 o                         
   8   2   1        458.88        532.74        67.22 o                         
   9   2   1        236.68        191.42        28.52 o                         
  10   2   1        643.03        706.89        56.93 o                         
  11   2   1        224.41        293.38        39.36 o                         
  12   2   1       1229.23       1259.39        51.21 o                         
  13   2   1        796.84       1030.66        52.78 o                         
  14   2   1        627.14        621.45        65.11 o                         
  15   2   1        588.88        735.64        54.56 o                         
  16   2   1        368.11        310.68        49.60 o                         
 -16   3   1          6.33        -37.43        39.70 o                         
 -15   3   1          1.89         68.46        35.66 o                         
 -14   3   1        451.75        534.86        40.41 o                         
 -13   3   1       2681.67       2720.23        64.55 o                         
 -12   3   1       7609.77       8651.87       102.06 o                         
 -11   3   1       5560.75       6151.81        69.65 o                         
 -10   3   1        656.40        773.89        36.16 o                         
  -9   3   1       1341.26       1404.52        34.36 o                         
  -8   3   1       5195.93       4375.75        83.85 o                         
  -7   3   1       5933.79       5307.06        87.42 o                         
  -6   3   1        762.50        535.27       102.05 o                         
  -5   3   1         85.47         26.86        40.53 o                         
  -4   3   1       5460.89       5684.43       127.53 o                         
  -3   3   1      17558.37      18253.54       410.13 o                         
  -2   3   1       1437.66       1100.80        51.54 o                         
  -1   3   1       7212.41       6163.32        82.29 o                         
   0   3   1         30.43         28.07       101.06 o                         
   1   3   1       4207.17       3130.18       204.94 o                         
   2   3   1      36943.39      36187.74       800.21 o                         
   3   3   1        347.02        311.44        58.07 o                         
   4   3   1       1289.35       1113.52       124.53 o                         
   5   3   1      11701.29      11625.29       389.74 o                         
   6   3   1       8292.57       9257.34       211.65 o                         
   7   3   1       9121.26       8375.98       131.37 o                         
   8   3   1       3123.02       3150.53        48.48 o                         
   9   3   1          3.20         87.03        23.90 o                         
  10   3   1         13.88         94.41        27.10 o                         
  11   3   1        123.47        210.39        35.69 o                         
  12   3   1        217.98        237.52        43.16 o                         
  13   3   1        418.13        435.48        37.24 o                         
  14   3   1        161.24        245.94        36.51 o                         
  15   3   1        244.58        445.49        35.05 o                         
  16   3   1        529.71        662.48        37.38 o                         
 -16   4   1       1842.18       2660.59        76.09 o                         
 -15   4   1       1677.41       2394.82        72.19 o                         
 -14   4   1        665.88       1124.20        87.50 o                         
 -13   4   1        165.74        178.62        36.03 o                         
 -12   4   1        541.35        666.79        37.05 o                         
 -11   4   1        652.63        773.52        44.23 o                         
 -10   4   1       4631.01       4978.64        87.67 o                         
  -9   4   1      14795.05      13840.67       148.29 o                         
  -8   4   1      24088.76      23067.78       231.75 o                         
  -7   4   1      45615.72      42417.78       478.85 o                         
  -6   4   1      32119.92      29974.85       546.92 o                         
  -5   4   1      16411.00      13646.07       202.99 o                         
  -4   4   1        972.71        858.85        54.15 o                         
  -3   4   1        118.76        329.23        54.85 o                         
  -2   4   1       2654.09       1836.08        60.67 o                         
  -1   4   1       7857.34       8859.89       173.43 o                         
   0   4   1        100.44         57.41        28.46 o                         
   1   4   1      49785.56      49348.25      1535.61 o                         
   2   4   1     122346.23     116156.66      2239.27 o                         
   3   4   1      25962.15      23838.23       372.89 o                         
   4   4   1      16326.54      15088.16       296.27 o                         
   5   4   1       1477.12       1316.47        97.45 o                         
   6   4   1        103.91        142.72        31.12 o                         
   7   4   1       7010.81       6178.76        98.43 o                         
   8   4   1       4410.98       3917.98        58.00 o                         
   9   4   1        742.18        832.85        43.71 o                         
  10   4   1       3722.64       3625.35        53.88 o                         
  11   4   1      11921.37      12484.15       142.38 o                         
  12   4   1      12942.35      14741.39       201.50 o                         
  13   4   1       4936.51       5869.60       102.88 o                         
  14   4   1       1570.80       1700.72        50.01 o                         
  15   4   1        149.40        202.21        31.67 o                         
  16   4   1         49.93        -30.10        30.10 o                         
 -16   5   1        209.60        250.06        36.06 o                         
 -15   5   1        500.36        714.23        51.60 o                         
 -14   5   1        280.65        380.72        35.30 o                         
 -13   5   1        833.25       1049.82        42.20 o                         
 -12   5   1        809.29        904.98        39.13 o                         
 -11   5   1        187.85        195.25        29.62 o                         
 -10   5   1       2362.78       2251.80        46.58 o                         
  -9   5   1      11390.16      11104.45       117.53 o                         
  -8   5   1      14207.42      13093.55       199.83 o                         
  -7   5   1      17063.59      16659.08       272.09 o                         
  -6   5   1       4210.69       4834.70       105.76 o                         
  -5   5   1        228.68        259.74        40.88 o                         
  -4   5   1        107.28        116.91        49.60 o                         
  -3   5   1         19.40         76.75        53.27 o                         
  -2   5   1         88.78        102.47        64.85 o                         
  -1   5   1      33963.67      37362.96       875.46 o                         
   0   5   1      73940.23      74990.88      1279.16 o                         
   1   5   1       1233.70        513.74        87.15 o                         
   2   5   1       7215.18       5275.04       179.12 o                         
   3   5   1       2939.82       2977.72       119.40 o                         
   4   5   1       8029.66       8069.77       202.40 o                         
   5   5   1       8715.27       6980.55       216.11 o                         
   6   5   1      10988.82       9965.83       134.40 o                         
   7   5   1       5455.59       5105.49        86.97 o                         
   8   5   1       1725.03       1654.79        35.20 o                         
   9   5   1        520.97        513.53        26.67 o                         
  10   5   1         40.61         99.17        32.69 o                         
  11   5   1        162.77        380.38        35.86 o                         
  12   5   1       1036.25       1309.82        40.97 o                         
  13   5   1       1284.83       1543.40        47.51 o                         
  14   5   1        942.83       1106.34        45.45 o                         
  15   5   1        525.67        511.92        44.00 o                         
 -16   6   1       1798.05       2184.11        86.09 o                         
 -15   6   1        818.52       1354.24        52.28 o                         
 -14   6   1        309.81        279.39        32.58 o                         
 -13   6   1       3369.10       3294.03        61.52 o                         
 -12   6   1       8079.07       8347.62       117.39 o                         
 -11   6   1      10522.75      11057.29       123.44 o                         
 -10   6   1       5467.08       5602.00        71.60 o                         
  -9   6   1       6371.31       5401.20        63.84 o                         
  -8   6   1      42363.98      40665.83       508.31 o                         
  -7   6   1      99890.70      95982.94       999.86 o                         
  -6   6   1      89919.31      81413.16      1119.84 o                         
  -5   6   1      18702.98      17822.16       277.86 o                         
  -4   6   1         63.11         46.80        58.96 o                         
  -3   6   1      13254.72       9490.79       217.65 o                         
  -2   6   1      14367.76      11848.11       386.94 o                         
  -1   6   1       7296.63       8176.10       393.96 o                         
   0   6   1      19137.17      20875.71       467.31 o                         
   1   6   1     190748.36     195332.12      6455.84 o                         
   2   6   1     358025.75     335632.97      7500.69 o                         
   3   6   1     216201.83     205031.17      2982.16 o                         
   4   6   1      70289.95      66529.23      1368.78 o                         
   5   6   1      25785.05      23480.65       420.17 o                         
   6   6   1        355.41        269.54        30.73 o                         
   7   6   1      14202.34      12917.76       172.57 o                         
   8   6   1      10673.31      10096.52       103.50 o                         
   9   6   1       3021.18       3174.99        49.61 o                         
  10   6   1      14513.43      14427.47       164.94 o                         
  11   6   1      25637.63      26969.79       253.41 o                         
  12   6   1      19916.33      22016.18       267.33 o                         
  13   6   1       7698.91       8864.95       260.23 o                         
  14   6   1        973.40       1122.60        44.24 o                         
  15   6   1        357.88        375.87        39.02 o                         
 -15   7   1        408.90        408.95        46.32 o                         
 -14   7   1       1256.51       1523.66        80.97 o                         
 -13   7   1        932.24       1156.82        55.02 o                         
 -12   7   1         64.23         97.72        28.61 o                         
 -11   7   1         24.20        154.85        29.41 o                         
 -10   7   1        544.66        659.87        31.46 o                         
  -9   7   1       2928.97       2829.30        63.07 o                         
  -8   7   1       1320.25       1387.43        42.45 o                         
  -7   7   1        498.97        595.24        57.79 o                         
  -6   7   1      18045.06      17990.62       270.28 o                         
  -5   7   1      12295.86      10967.36       175.19 o                         
  -4   7   1      13195.90      13818.37       282.97 o                         
  -3   7   1      11618.57      11618.65       273.38 o                         
  -2   7   1       1418.28        981.66       203.80 o                         
  -1   7   1       2917.53       2812.99       172.90 o                         
   0   7   1      15338.27      16145.15       431.91 o                         
   1   7   1        120.79        217.68        28.40 o                         
   2   7   1      22763.37      22238.09       822.55 o                         
   3   7   1      39799.63      42125.77       702.43 o                         
   4   7   1      11937.74      12386.76       246.15 o                         
   5   7   1      11352.48      10796.12       167.66 o                         
   6   7   1       4824.65       4074.84        74.84 o                         
   7   7   1        688.66        618.79        37.88 o                         
   8   7   1        204.50        197.12        28.81 o                         
   9   7   1       2575.15       2423.04        49.72 o                         
  10   7   1        742.64        978.68        36.27 o                         
  11   7   1         61.86        216.54        30.85 o                         
  12   7   1          3.41        219.76        31.87 o                         
  13   7   1        296.67        482.25        38.93 o                         
  14   7   1        231.71        309.57        30.94 o                         
  15   7   1        357.99        306.94        46.79 o                         
 -15   8   1        342.95        872.24       546.03 o                         
 -14   8   1         97.65         93.39        55.79 o                         
 -13   8   1       2298.55       2202.42        50.57 o                         
 -12   8   1       3262.66       3298.00        89.25 o                         
 -11   8   1       6470.34       6316.06       118.17 o                         
 -10   8   1       3707.91       3966.80        61.88 o                         
  -9   8   1        369.69        342.28        30.54 o                         
  -8   8   1      13488.48      12382.68       157.10 o                         
  -7   8   1      25012.41      22815.31       469.29 o                         
  -6   8   1      24584.30      22444.34       423.10 o                         
  -5   8   1       6648.86       6679.65        99.25 o                         
  -4   8   1       1882.54       1596.92       109.66 o                         
  -3   8   1       1630.14       1313.30       114.81 o                         
  -2   8   1       1812.56       5660.66      2590.70 o                         
  -1   8   1       1171.98        786.48       162.56 o                         
   0   8   1       9502.21       9258.89       309.36 o                         
   1   8   1      34679.37      35911.20       926.43 o                         
   2   8   1     135369.95     128544.76      3517.15 o                         
   3   8   1     151082.84     137678.05      2033.15 o                         
   4   8   1      84358.15      78264.95      1183.51 o                         
   5   8   1      29630.62      29194.12       373.63 o                         
   6   8   1       1573.76       1492.14        54.24 o                         
   7   8   1       3874.52       3369.97        59.97 o                         
   8   8   1        342.05        331.83        48.83 o                         
   9   8   1       4749.19       4659.85        72.36 o                         
  10   8   1       7175.22       6720.93        80.48 o                         
  11   8   1      11772.19      11877.32       123.67 o                         
  12   8   1       8570.64       9180.07       109.54 o                         
  13   8   1       3768.96       4082.28       123.88 o                         
  14   8   1        124.55         80.50        96.85 o                         
 -14   9   1       4214.20       4263.75       112.55 o                         
 -13   9   1       3886.50       4139.72       136.98 o                         
 -12   9   1       2113.98       2314.44        56.59 o                         
 -11   9   1        164.23        152.37        30.46 o                         
 -10   9   1       2148.49       2024.07        48.01 o                         
  -9   9   1      12459.76      12250.88       224.15 o                         
  -8   9   1      14138.27      13564.40       291.25 o                         
  -7   9   1      13443.93      12067.24       479.24 o                         
  -6   9   1       5419.16       5537.29       174.23 o                         
  -5   9   1         25.36         22.87        23.40 o                         
  -4   9   1       7613.57       7730.78       407.12 o                         
  -3   9   1       8725.42       9155.72       218.97 o                         
  -2   9   1          7.10         -5.04       139.16 o                         
  -1   9   1       5751.04       7035.93       425.78 o                         
   0   9   1      20825.18      22284.17       667.85 o                         
   1   9   1       6562.43       6535.06       330.24 o                         
   2   9   1      14306.64      14713.62      2332.43 o                         
   3   9   1      39687.24      41306.96       499.02 o                         
   4   9   1      28224.65      28448.18       645.00 o                         
   5   9   1      42695.18      39834.46       822.42 o                         
   6   9   1      24681.15      23716.18       343.69 o                         
   7   9   1      12628.39      11887.08       185.48 o                         
   8   9   1       2947.03       2781.67        88.90 o                         
   9   9   1         68.89         88.75        36.10 o                         
  10   9   1        104.53        148.03        28.42 o                         
  11   9   1          0.82         41.51        27.05 o                         
  12   9   1       1202.34       1291.22        36.64 o                         
  13   9   1       1945.72       1982.82        71.05 o                         
  14   9   1       1906.79       1997.09       144.58 o                         
 -14  10   1        161.86        172.03        46.62 o                         
 -13  10   1        116.89        207.30        58.36 o                         
 -12  10   1        982.25       1006.95        70.17 o                         
 -11  10   1       2055.98       2008.14        50.88 o                         
 -10  10   1       2503.75       2490.79       111.37 o                         
  -9  10   1       1961.21       2106.50       117.61 o                         
  -8  10   1        874.60        961.33        61.94 o                         
  -7  10   1        161.68        152.89        31.65 o                         
  -6  10   1        849.27        836.35        42.72 o                         
  -5  10   1        184.55        120.91        28.83 o                         
  -4  10   1       1517.47       1651.95        46.61 o                         
  -3  10   1        177.34        133.88        44.76 o                         
  -2  10   1        864.20        944.71        56.87 o                         
  -1  10   1         50.63        -28.33       178.53 o                         
   0  10   1       3302.38       4421.80       296.84 o                         
   1  10   1       5552.31       7274.40       375.70 o                         
   2  10   1          8.13         17.23        85.16 o                         
   3  10   1       1621.19       2010.36        71.32 o                         
   4  10   1       1443.30       1569.81       129.04 o                         
   5  10   1       3060.99       2940.56       204.92 o                         
   6  10   1       1031.12        908.32        54.43 o                         
   7  10   1        853.75        667.22        57.91 o                         
   8  10   1         52.32         58.01        42.67 o                         
   9  10   1         83.39        109.28        41.81 o                         
  10  10   1        374.78        327.63        35.23 o                         
  11  10   1        244.87        247.99        32.21 o                         
  12  10   1        642.13        742.09        44.66 o                         
  13  10   1        500.80        510.63        58.41 o                         
  14  10   1        103.43         29.94        62.70 o                         
 -14  11   1        380.64        257.34        87.96 o                         
 -13  11   1       1972.17       2019.09        94.70 o                         
 -12  11   1       4291.93       4131.68       174.91 o                         
 -11  11   1       5583.45       5340.55       145.01 o                         
 -10  11   1       6211.24       6490.19       170.32 o                         
  -9  11   1        635.08        656.89        52.72 o                         
  -8  11   1       1450.05       1610.44        64.19 o                         
  -7  11   1      10595.03      10473.05       173.07 o                         
  -6  11   1      14044.82      14038.28       206.06 o                         
  -5  11   1       5064.79       4507.31       114.62 o                         
  -4  11   1       1267.97       1323.53        38.27 o                         
  -3  11   1        417.84        280.73        33.43 o                         
  -2  11   1       6627.93       7210.80       195.89 o                         
  -1  11   1       9336.61      10190.27       256.81 o                         
   0  11   1        212.06        263.47        44.57 o                         
   1  11   1       1486.56       1477.75        72.26 o                         
   2  11   1       1003.91        875.78        46.45 o                         
   3  11   1       6397.17       6771.85       101.81 o                         
   4  11   1       2548.85       2699.23        67.03 o                         
   5  11   1         12.61         -2.03        38.12 o                         
   6  11   1       4806.09       4524.58       116.97 o                         
   7  11   1       5980.70       5236.11       149.87 o                         
   8  11   1       8190.29       8329.31       159.68 o                         
   9  11   1       6164.13       6105.29       201.09 o                         
  10  11   1       1620.26       1668.45        64.97 o                         
  11  11   1        405.96        463.20        49.27 o                         
  12  11   1        238.59        239.29        38.24 o                         
  13  11   1         12.84          3.90        56.49 o                         
  14  11   1          0.28         -7.49        56.15 o                         
 -13  12   1        466.69        342.19        49.03 o                         
 -12  12   1       1365.02       1275.48        49.00 o                         
 -11  12   1       2846.74       2611.86       100.00 o                         
 -10  12   1       3704.46       3726.01       101.18 o                         
  -9  12   1       4324.98       4357.33       124.26 o                         
  -8  12   1       1440.67       1481.09        68.99 o                         
  -7  12   1        197.94        152.58        38.62 o                         
  -6  12   1       1434.18       1425.25        64.99 o                         
  -5  12   1       1894.45       1789.93        47.93 o                         
  -4  12   1       5482.51       5718.13        91.21 o                         
  -3  12   1       2796.19       2594.45        63.27 o                         
  -2  12   1       3335.54       2901.39        65.92 o                         
  -1  12   1        557.04        650.91        53.10 o                         
   0  12   1       2691.28       2834.58        77.83 o                         
   1  12   1       8627.90       9343.92       194.26 o                         
   2  12   1      14334.13      15327.43       334.46 o                         
   3  12   1      30365.19      31259.22       530.48 o                         
   4  12   1      26461.48      26952.84       378.19 o                         
   5  12   1      16808.33      15725.56       273.11 o                         
   6  12   1       9585.29       9028.28       201.37 o                         
   7  12   1       4933.40       4732.28       129.57 o                         
   8  12   1        717.02        680.88        56.66 o                         
   9  12   1        261.40        286.88        52.39 o                         
  10  12   1        275.13        167.12        42.84 o                         
  11  12   1         58.87         34.27        42.64 o                         
  12  12   1         19.81         62.22        41.06 o                         
  13  12   1          5.91         15.98        52.87 o                         
  14  12   1         25.45         -3.74        50.53 o                         
 -14  13   1        762.94        543.69        66.44 o                         
 -13  13   1         58.06         61.95        35.82 o                         
 -12  13   1       3662.03       3388.64        76.19 o                         
 -11  13   1       8755.56       8344.55       173.81 o                         
 -10  13   1      11106.14      10307.43       174.60 o                         
  -9  13   1       6236.00       5485.29       118.51 o                         
  -8  13   1        885.56       1000.82        62.87 o                         
  -7  13   1        622.58        577.28        45.39 o                         
  -6  13   1       9703.25      10438.90       212.82 o                         
  -5  13   1       2760.79       2948.27        71.44 o                         
  -4  13   1       1105.13       1240.14        40.25 o                         
  -3  13   1       7805.21       8030.93       155.87 o                         
  -2  13   1      29183.65      31800.82       597.91 o                         
  -1  13   1      45026.87      48578.70       888.22 o                         
   0  13   1      29401.42      33023.77       624.80 o                         
   1  13   1       5398.79       5838.94       160.21 o                         
   2  13   1       1423.84       1519.83        50.88 o                         
   3  13   1      13093.59      13065.64       286.43 o                         
   4  13   1      11649.93      12410.58       274.24 o                         
   5  13   1       6043.98       6481.54       160.34 o                         
   6  13   1        352.47        446.20        50.92 o                         
   7  13   1         52.15         82.35        91.71 o                         
   8  13   1       1602.88       1574.70        73.89 o                         
   9  13   1       3281.69       2923.06        94.73 o                         
  10  13   1         24.68          5.87        37.17 o                         
  11  13   1        548.24        496.79        41.93 o                         
  12  13   1       2005.18       1710.46        86.98 o                         
  13  13   1       3938.64       3699.13       167.50 o                         
 -13  14   1        700.49        679.42        39.14 o                         
 -12  14   1       1118.79       1114.18        47.09 o                         
 -11  14   1        553.51        517.61        38.54 o                         
 -10  14   1         52.39         84.82        32.73 o                         
  -9  14   1         50.93         76.23        42.73 o                         
  -8  14   1          5.13         43.19        48.94 o                         
  -7  14   1        263.13        320.34        51.96 o                         
  -6  14   1       3352.42       3296.28       115.89 o                         
  -5  14   1      12064.72      12184.82       195.27 o                         
  -4  14   1      17284.05      17899.63       251.32 o                         
  -3  14   1      13482.44      14251.43       314.27 o                         
  -2  14   1       4871.27       4998.21       128.29 o                         
  -1  14   1       3376.75       3741.99       103.54 o                         
   0  14   1        338.37        528.38        43.66 o                         
   1  14   1         25.46          4.83        30.11 o                         
   2  14   1       2580.88       2801.94        71.85 o                         
   3  14   1       7268.54       7870.86       243.30 o                         
   4  14   1       9219.84       9985.09       222.74 o                         
   5  14   1       7290.67       7581.68       187.92 o                         
   6  14   1       6871.36       6845.85       167.26 o                         
   7  14   1       4411.63       4355.11       207.74 o                         
   8  14   1       1678.93       1582.96        88.60 o                         
   9  14   1        112.59         63.40        59.28 o                         
  10  14   1         39.01         46.54        37.25 o                         
  11  14   1          5.74        -43.40        43.40 o                         
  12  14   1         78.98         85.22        37.21 o                         
  13  14   1        216.63        234.88        60.83 o                         
 -13  15   1        122.92        123.13        33.49 o                         
 -12  15   1       1700.86       1481.96        47.41 o                         
 -11  15   1       2732.01       2467.28        56.72 o                         
 -10  15   1       1551.87       1386.35        48.76 o                         
  -9  15   1        349.12        388.54        51.19 o                         
  -8  15   1         13.83         41.60        50.57 o                         
  -7  15   1         90.64        151.72        62.19 o                         
  -6  15   1         71.49        105.53        45.87 o                         
  -5  15   1        472.62        484.94        38.51 o                         
  -4  15   1       4654.44       5032.35        98.66 o                         
  -3  15   1       8534.21       8972.46       173.40 o                         
  -2  15   1      12191.78      12476.91       233.56 o                         
  -1  15   1      12020.14      13146.18       242.08 o                         
   0  15   1       3471.68       4103.91       113.79 o                         
   1  15   1       1356.33       1328.63        60.70 o                         
   2  15   1        115.78        112.35        29.00 o                         
   3  15   1       1228.35       1206.63        57.51 o                         
   4  15   1       2682.21       2850.58       109.13 o                         
   5  15   1       1791.17       1555.36        99.66 o                         
   6  15   1        847.38        844.99        73.22 o                         
   7  15   1        413.45        503.37        94.51 o                         
   8  15   1          7.90        -12.40        58.66 o                         
   9  15   1        118.58        168.53        49.69 o                         
  10  15   1        856.21        946.97        44.01 o                         
  11  15   1       1241.38       1084.86        52.80 o                         
  12  15   1       2200.40       2081.07        57.20 o                         
 -13  16   1       2143.61       1667.53        99.66 o                         
 -12  16   1       2548.81       2157.69        58.21 o                         
 -11  16   1       3354.68       3066.35        74.69 o                         
 -10  16   1       3404.72       3016.24       132.41 o                         
  -9  16   1       4507.92       4054.29       255.94 o                         
  -8  16   1       6836.11       6759.84       214.22 o                         
  -7  16   1       9926.23       9275.41       238.53 o                         
  -6  16   1      10636.98       9986.71       249.76 o                         
  -5  16   1       7952.47       8306.62       147.61 o                         
  -4  16   1       1476.06       1535.50        62.84 o                         
  -3  16   1         13.27         33.04        32.60 o                         
  -2  16   1       4572.53       5196.36       148.35 o                         
  -1  16   1       5258.07       5852.51       163.40 o                         
   0  16   1        524.72        553.32        49.21 o                         
   1  16   1       1117.34       1310.18       108.55 o                         
   2  16   1       3336.37       3175.07        98.82 o                         
   3  16   1       2565.11       2574.22        84.30 o                         
   4  16   1       1747.66       1888.53        68.37 o                         
   5  16   1        973.33        904.99        57.41 o                         
   6  16   1        457.88        463.48        64.31 o                         
   7  16   1         15.31         18.74        58.79 o                         
   8  16   1         13.05         62.43        56.41 o                         
   9  16   1        108.78        118.92        45.80 o                         
  10  16   1       1270.36       1276.13        53.87 o                         
  11  16   1       2917.42       2937.41        96.30 o                         
  12  16   1       3557.20       3233.67        90.63 o                         
 -12  17   1        122.54         65.84        33.68 o                         
 -11  17   1         20.88          0.09        43.99 o                         
 -10  17   1        153.02        103.19        40.28 o                         
  -9  17   1        943.28        834.00        57.78 o                         
  -8  17   1        842.39        860.03        56.16 o                         
  -7  17   1       1735.49       1630.78        99.12 o                         
  -6  17   1       2899.40       2812.59        82.12 o                         
  -5  17   1       1871.94       1732.41        60.91 o                         
  -4  17   1        329.45        198.01        43.14 o                         
  -3  17   1        246.01        369.45        43.33 o                         
  -2  17   1        884.46        961.19        51.31 o                         
  -1  17   1         28.19         40.93        42.29 o                         
   0  17   1         49.80         80.13        38.62 o                         
   1  17   1          6.00         -1.45        39.64 o                         
   2  17   1        194.08        246.94        31.64 o                         
   3  17   1         92.20        113.84        32.22 o                         
   4  17   1          0.82         15.68        42.30 o                         
   5  17   1        312.19        343.61        50.40 o                         
   6  17   1          4.63         17.62        55.91 o                         
   7  17   1         13.56         11.70        58.89 o                         
   8  17   1        155.02        229.94        71.12 o                         
   9  17   1        166.79        210.82        40.33 o                         
  10  17   1         88.96         91.97        34.83 o                         
  11  17   1         27.85         73.44        33.73 o                         
  12  17   1         28.95        103.01        27.91 o                         
 -12  18   1        384.83        311.17        29.93 o                         
 -11  18   1         81.65         77.04        48.63 o                         
 -10  18   1        740.65        594.21        52.10 o                         
  -9  18   1       7466.33       7329.19       159.06 o                         
  -8  18   1      16951.65      17176.48       334.88 o                         
  -7  18   1      21122.04      21721.97       504.53 o                         
  -6  18   1      17348.95      18024.33       333.78 o                         
  -5  18   1       6058.59       6141.12       177.90 o                         
  -4  18   1        266.06        220.69        39.03 o                         
  -3  18   1      10427.43      10774.37       265.68 o                         
  -2  18   1      16484.25      17965.36       277.10 o                         
  -1  18   1       6728.35       7072.61       255.47 o                         
   0  18   1        997.50       1247.46        63.36 o                         
   1  18   1      16751.94      17318.28       309.39 o                         
   2  18   1      30778.77      31157.41       444.51 o                         
   3  18   1      20267.00      20287.58       348.86 o                         
   4  18   1       3165.17       3158.06        82.58 o                         
   5  18   1        359.22        323.28        57.24 o                         
   6  18   1       5392.20       5265.22       180.11 o                         
   7  18   1       6717.32       6527.69       298.05 o                         
   8  18   1       3212.97       3088.38        81.53 o                         
   9  18   1         62.61         63.07        34.96 o                         
  10  18   1       2666.15       2498.25        71.07 o                         
  11  18   1       9209.69       7932.96       496.90 o                         
 -11  19   1        130.48        124.46        58.02 o                         
 -10  19   1          4.40          7.18        31.81 o                         
  -9  19   1         20.73         82.05        42.16 o                         
  -8  19   1        218.44        225.84        51.56 o                         
  -7  19   1       2675.55       2849.23       132.00 o                         
  -6  19   1       8726.04       8752.48       167.35 o                         
  -5  19   1      15224.38      16305.19       270.91 o                         
  -4  19   1      18079.58      19236.43       312.33 o                         
  -3  19   1      14645.40      15283.75       241.66 o                         
  -2  19   1       7321.10       7427.04       323.31 o                         
  -1  19   1        341.39        409.37        49.57 o                         
   0  19   1       1306.94       1629.19       103.87 o                         
   1  19   1       1266.24       1379.53        52.47 o                         
   2  19   1        151.58        159.99        42.39 o                         
   3  19   1       1298.67       1272.48        65.51 o                         
   4  19   1       2858.89       2594.83       110.81 o                         
   5  19   1       2367.78       2274.15       154.40 o                         
   6  19   1       1148.02       1162.35        82.62 o                         
   7  19   1        153.58        271.33        54.40 o                         
   8  19   1       3264.65       3306.50       107.51 o                         
   9  19   1       6591.65       6111.34       113.51 o                         
  10  19   1       6178.27       5655.11       162.83 o                         
  11  19   1       3127.28       2367.47        69.14 o                         
 -10  20   1         67.09         14.21        33.25 o                         
  -9  20   1       1039.50       1033.15        43.24 o                         
  -8  20   1       4854.47       4772.54       114.35 o                         
  -7  20   1       8295.47       8305.14       177.34 o                         
  -6  20   1       7524.37       7566.36       210.50 o                         
  -5  20   1       2099.16       1960.61        67.68 o                         
  -4  20   1        333.76        342.02        37.19 o                         
  -3  20   1       3617.09       3725.70       133.57 o                         
  -2  20   1       2407.64       2741.41       175.46 o                         
  -1  20   1         18.33        124.36        44.32 o                         
   0  20   1       5937.70       6431.56       161.45 o                         
   1  20   1      21919.96      22997.09       358.44 o                         
   2  20   1      30610.10      32704.93       867.93 o                         
   3  20   1      22937.23      22875.08       451.81 o                         
   4  20   1       9960.45      10782.49       221.60 o                         
   5  20   1        713.68        776.61        62.53 o                         
   6  20   1       1028.53       1024.11        64.59 o                         
   7  20   1       2392.56       2286.71        79.15 o                         
   8  20   1        635.52        592.67        40.45 o                         
   9  20   1        160.79        165.37        29.23 o                         
  10  20   1       2186.18       1654.72        58.22 o                         
 -10  21   1        367.38        232.11        32.40 o                         
  -9  21   1       2038.16       1717.22        56.17 o                         
  -8  21   1       1750.04       1727.80        69.56 o                         
  -7  21   1         37.30         46.22        57.88 o                         
  -6  21   1       4589.69       4740.17       139.10 o                         
  -5  21   1      13399.41      13268.11       404.67 o                         
  -4  21   1      16829.24      16173.90       309.44 o                         
  -3  21   1      10820.64      10784.25       290.69 o                         
  -2  21   1       2222.22       2564.90        82.95 o                         
  -1  21   1        744.21        788.39        51.28 o                         
   0  21   1       6401.66       6781.33       127.91 o                         
   1  21   1       6508.87       7416.98       262.95 o                         
   2  21   1       1476.62       1655.39       105.74 o                         
   3  21   1        711.38        645.65        69.42 o                         
   4  21   1       4913.35       4625.33       177.80 o                         
   5  21   1       6463.14       6154.04       166.44 o                         
   6  21   1       3521.57       3246.94       167.04 o                         
   7  21   1        195.35        238.57        41.70 o                         
   8  21   1       1635.88       1415.92        60.51 o                         
   9  21   1       4660.15       3582.55        78.63 o                         
  -9  22   1          4.71         -2.34        28.91 o                         
  -8  22   1         34.58         29.35        32.30 o                         
  -7  22   1        418.53        465.59        53.50 o                         
  -6  22   1        596.02        591.80        53.25 o                         
  -5  22   1        711.24        711.40        53.65 o                         
  -4  22   1        631.19        636.34        58.49 o                         
  -3  22   1         60.48        111.53        42.68 o                         
  -2  22   1        603.92        684.28        30.31 o                         
  -1  22   1       2692.72       2749.95        54.84 o                         
   0  22   1       3626.64       3852.89       109.50 o                         
   1  22   1       4402.88       4689.89       127.34 o                         
   2  22   1       4349.90       4214.74       170.31 o                         
   3  22   1       3471.22       3822.59       116.18 o                         
   4  22   1       1795.55       1816.75        92.07 o                         
   5  22   1        339.18        324.11        58.01 o                         
   6  22   1         94.04         80.80        51.04 o                         
   7  22   1        309.90        306.39        28.96 o                         
   8  22   1        927.21        808.08        35.38 o                         
  -7  23   1       4243.84       3739.63        99.25 o                         
  -6  23   1       3979.89       3621.04       100.47 o                         
  -5  23   1       1305.89       1171.93        77.20 o                         
  -4  23   1         11.27        -26.75        31.43 o                         
  -3  23   1        119.72        156.68        42.58 o                         
  -2  23   1          3.04        -10.29        51.47 o                         
  -1  23   1        395.05        469.88        33.05 o                         
   0  23   1       1454.71       1718.43        52.36 o                         
   1  23   1       2600.62       2746.90        68.59 o                         
   2  23   1       2054.15       2046.95       142.71 o                         
   3  23   1        275.68        273.42        38.60 o                         
   4  23   1        338.06        294.70        42.03 o                         
   5  23   1       1598.87       1385.89        90.77 o                         
   6  23   1       2028.09       1723.61        62.21 o                         
   7  23   1       1206.68        939.52        62.70 o                         
  -6  24   1       1182.66        899.28        58.02 o                         
  -5  24   1       2055.06       1856.58        86.09 o                         
  -4  24   1       1964.73       1835.06        87.96 o                         
  -3  24   1        688.87        633.52        59.89 o                         
  -2  24   1          8.19          5.61        45.85 o                         
  -1  24   1        171.05        232.07        48.66 o                         
   0  24   1        123.67         61.29        30.44 o                         
   1  24   1          2.25          5.34        23.44 o                         
   2  24   1        636.70        681.58        39.55 o                         
   3  24   1       2183.09       2397.46        98.26 o                         
 -17   0   2        129.83          6.55        42.11 o                         
 -16   0   2        526.27        523.10        68.31 o                         
 -15   0   2       2617.40       3132.31       105.77 o                         
 -14   0   2       2583.84       3385.85       295.80 o                         
 -13   0   2        288.75        568.80        58.25 o                         
 -12   0   2        658.95        532.65        51.63 o                         
 -11   0   2       6745.42       7466.83       248.80 o                         
 -10   0   2       5180.69       6049.93       171.47 o                         
  -9   0   2      12356.26      11626.70       316.94 o                         
  -8   0   2      10378.26      10047.02       240.33 o                         
  -7   0   2       1461.12       1509.57       133.54 o                         
  -6   0   2      50172.68      54150.82      1251.70 o                         
  -5   0   2      49752.02      55733.59      1254.32 o                         
  -4   0   2     109166.90     134159.69      3951.79 o                         
  -3   0   2      69476.42      63045.28      2822.31 o                         
  -1   0   2       1243.82       1230.55        91.71 o                         
   0   0   2      16804.72      20034.07       632.59 o                         
   1   0   2      14735.24      14464.32       468.82 o                         
   2   0   2       4471.25       5090.63       221.78 o                         
   3   0   2     135280.08     117811.64      3421.20 o                         
   5   0   2      14982.21      12633.00       589.54 o                         
   6   0   2      60658.29      62200.84      2777.86 o                         
   7   0   2      19980.69      18759.99       565.86 o                         
   8   0   2       1204.60       1094.51        60.23 o                         
   9   0   2        242.47        226.47        33.15 o                         
  10   0   2       1657.57       1356.26        54.82 o                         
  11   0   2        165.75        148.88        44.07 o                         
  12   0   2       3378.85       3332.52        93.25 o                         
  13   0   2      10086.90      13242.20       307.58 o                         
  14   0   2       9984.05      12689.54       288.76 o                         
  15   0   2       4769.76       6800.51       162.05 o                         
  16   0   2       1088.66       1204.35        60.83 o                         
 -17   1   2        117.62         90.77        41.17 o                         
 -16   1   2          4.38        -64.57        64.57 o                         
 -15   1   2          5.25         31.80        54.56 o                         
 -14   1   2          2.55         31.53        49.00 o                         
 -13   1   2        232.60        169.61        42.46 o                         
 -12   1   2       3638.70       3599.30        64.57 o                         
 -11   1   2       5768.75       6206.20        82.22 o                         
 -10   1   2       7604.94       8430.33        88.35 o                         
  -9   1   2        914.41        910.56        44.98 o                         
  -8   1   2        132.47        142.38        36.25 o                         
  -7   1   2       5886.83       5676.34       168.18 o                         
  -6   1   2       6400.69       6935.61       298.67 o                         
  -5   1   2        904.67        455.33       123.17 o                         
  -4   1   2       6235.37       6881.32       248.61 o                         
  -3   1   2          0.68         36.48        70.34 o                         
  -2   1   2       3879.37       4117.20       109.77 o                         
  -1   1   2        995.54       1577.72       101.06 o                         
   0   1   2        896.98        480.05        83.28 o                         
   1   1   2       1765.08       1958.94        71.77 o                         
   2   1   2      25113.13      21607.66       497.30 o                         
   3   1   2      14324.61      12634.88       480.05 o                         
   4   1   2       8881.22       7426.85       993.33 o                         
   5   1   2        363.89        566.15       203.06 o                         
   6   1   2        511.65        469.99        67.80 o                         
   7   1   2        159.95        211.29        31.62 o                         
   8   1   2       8267.69       7831.01       110.98 o                         
   9   1   2       2383.75       2529.08        49.22 o                         
  10   1   2        104.95         65.01        33.60 o                         
  11   1   2        172.79        207.61        36.22 o                         
  12   1   2        222.56        316.97        39.12 o                         
  13   1   2          6.23        151.11        45.94 o                         
  14   1   2         42.19        255.05        59.86 o                         
  15   1   2         95.59        163.01        44.33 o                         
  16   1   2        342.56        279.80        41.17 o                         
 -17   2   2        301.50        163.07        28.45 o                         
 -16   2   2        412.67        403.32        67.38 o                         
 -15   2   2       1112.93       1387.81        65.33 o                         
 -14   2   2       1428.85       1790.70        86.28 o                         
 -13   2   2         68.27        104.20        43.30 o                         
 -12   2   2          9.80        125.27        40.78 o                         
 -11   2   2        163.69        247.27        35.31 o                         
 -10   2   2         66.93        188.85        38.71 o                         
  -9   2   2         66.95        155.54        29.93 o                         
  -8   2   2         99.82         77.08        47.97 o                         
  -7   2   2        178.88        143.82        42.06 o                         
  -6   2   2        544.84        867.99       152.95 o                         
  -5   2   2      21140.25      22292.89       585.03 o                         
  -4   2   2      32008.36      37154.70       849.88 o                         
  -3   2   2      40449.52      39314.57       496.68 o                         
  -2   2   2        507.53       1002.46        45.53 o                         
  -1   2   2         56.83         48.57        41.56 o                         
   0   2   2        790.51        673.29        78.67 o                         
   1   2   2      10858.28       7170.87       296.64 o                         
   2   2   2      15724.25      12820.15       374.78 o                         
   3   2   2      69046.67      61363.43      2170.54 o                         
   4   2   2      31552.72      28257.56       553.18 o                         
   5   2   2      12001.07      11743.08       568.02 o                         
   6   2   2      25617.28      25664.33       487.67 o                         
   7   2   2       8748.05       7248.94       135.15 o                         
   8   2   2         13.62        156.47        35.41 o                         
   9   2   2        789.29        874.19        33.41 o                         
  10   2   2       1451.72       1599.64        44.38 o                         
  11   2   2          3.65         73.50        45.36 o                         
  12   2   2       1571.66       1404.45        53.20 o                         
  13   2   2       3237.75       3931.20       294.04 o                         
  14   2   2       3761.89       5377.90       169.84 o                         
  15   2   2       1694.31       2471.89        82.35 o                         
  16   2   2        268.00        151.95        26.79 o                         
 -17   3   2        607.56        610.16        32.09 o                         
 -16   3   2        143.51         95.45        42.35 o                         
 -15   3   2         56.67         40.41        45.82 o                         
 -14   3   2        137.10        214.02        41.57 o                         
 -13   3   2        376.53        396.37        39.58 o                         
 -12   3   2       1981.93       1935.39        44.63 o                         
 -11   3   2       7024.84       7001.56       104.73 o                         
 -10   3   2      25715.62      25261.49       224.05 o                         
  -9   3   2      11793.58      11604.66       136.33 o                         
  -8   3   2       1108.32       1107.34        38.62 o                         
  -7   3   2       1882.66       1889.95       172.74 o                         
  -6   3   2      15488.83      14152.05       343.94 o                         
  -5   3   2      20082.45      16595.61       332.41 o                         
  -4   3   2      18043.84      19141.95       344.83 o                         
  -3   3   2      22357.85      18685.12       455.22 o                         
  -2   3   2       4654.97       3950.99        79.09 o                         
  -1   3   2       3787.14       4026.26       147.39 o                         
   0   3   2         64.86         58.02       119.78 o                         
   1   3   2      21203.56      21098.05       715.87 o                         
   2   3   2      52446.04      48636.63      1065.89 o                         
   3   3   2      13770.48      13658.24       302.16 o                         
   4   3   2      14681.56      11746.78       224.09 o                         
   5   3   2      12425.58      11444.07       394.03 o                         
   6   3   2         84.40         60.96        30.47 o                         
   7   3   2       3449.96       2872.13        64.76 o                         
   8   3   2      18363.30      16736.19       154.96 o                         
   9   3   2      18998.94      19544.11       202.44 o                         
  10   3   2      15935.14      16566.07       219.87 o                         
  11   3   2       4661.51       4490.47        72.95 o                         
  12   3   2        880.52        991.90        44.23 o                         
  13   3   2         27.54        107.26        36.71 o                         
  14   3   2          6.77         66.64        37.37 o                         
  15   3   2         31.35         79.76        28.41 o                         
 -16   4   2        145.84        124.93        40.36 o                         
 -15   4   2        188.99        276.75        46.39 o                         
 -14   4   2        331.21        331.67        39.01 o                         
 -13   4   2        128.72        205.94        36.56 o                         
 -12   4   2         49.64         63.54        35.14 o                         
 -11   4   2        636.30        583.67        31.73 o                         
 -10   4   2      10835.08      10286.56       118.95 o                         
  -9   4   2      15145.44      14596.84       181.52 o                         
  -8   4   2      13166.44      13242.80       379.92 o                         
  -7   4   2      26706.08      23649.94       509.16 o                         
  -6   4   2      19319.54      16731.50       352.89 o                         
  -5   4   2      10560.72       9861.84       303.66 o                         
  -4   4   2       2298.38       2464.92        92.27 o                         
  -3   4   2      28348.52      31995.80       586.72 o                         
  -1   4   2      81402.17      82536.16      2209.75 o                         
   0   4   2      56472.00      60220.13      1841.61 o                         
   1   4   2        543.41       1111.70       189.03 o                         
   2   4   2        130.50         90.77        98.26 o                         
   3   4   2        692.81        358.48        76.70 o                         
   4   4   2        339.29        413.39        64.99 o                         
   5   4   2       3542.83       3119.66       147.60 o                         
   6   4   2       1298.90       1077.02        45.77 o                         
   7   4   2       4101.71       3779.36       111.18 o                         
   8   4   2       3847.45       3619.30        50.98 o                         
   9   4   2        740.33        883.64        33.76 o                         
  10   4   2        265.41        369.05        32.32 o                         
  11   4   2         42.57         96.99        36.06 o                         
  12   4   2          1.82         24.71        40.45 o                         
  13   4   2        218.78        277.62        37.68 o                         
  14   4   2        196.79        266.89        33.27 o                         
  15   4   2        228.13        309.93        29.04 o                         
 -16   5   2        200.71        274.93        38.70 o                         
 -15   5   2        436.15        429.40        46.87 o                         
 -14   5   2       2727.03       3117.21        63.48 o                         
 -13   5   2       1784.78       1775.41        49.05 o                         
 -12   5   2        502.92        623.76        36.84 o                         
 -11   5   2        427.70        357.25        30.70 o                         
 -10   5   2      12963.72      12882.89       127.48 o                         
  -9   5   2      37009.69      37020.00       283.19 o                         
  -8   5   2      51323.41      47478.26       530.58 o                         
  -7   5   2      27850.05      25510.12       280.76 o                         
  -6   5   2        323.38        429.65        53.21 o                         
  -5   5   2       9444.07       8613.28       159.36 o                         
  -4   5   2      25216.22      20894.42       431.73 o                         
  -3   5   2       7164.58       8359.87       203.67 o                         
  -2   5   2       2348.65       1751.23        78.83 o                         
  -1   5   2     105453.66     111699.20      3979.39 o                         
   0   5   2     155638.98     150358.97      3087.80 o                         
   1   5   2     144404.58     138265.89      4093.09 o                         
   2   5   2      40541.29      39335.43      1281.08 o                         
   3   5   2       6032.56       4640.42       133.89 o                         
   4   5   2       2986.20       3448.49       122.71 o                         
   5   5   2      19431.57      17951.60       511.84 o                         
   6   5   2      14148.49      12373.08       237.93 o                         
   7   5   2       3241.14       2833.61        70.94 o                         
   8   5   2       1938.97       1907.76        40.91 o                         
   9   5   2       9547.33       9033.98       101.37 o                         
  10   5   2       4638.99       5025.85        94.00 o                         
  11   5   2       6166.98       6248.85        87.87 o                         
  12   5   2        835.83       1001.77        39.87 o                         
  13   5   2         83.61        102.76        34.72 o                         
  14   5   2        628.50        879.29        41.41 o                         
  15   5   2       1460.22       1687.96        57.56 o                         
 -16   6   2        198.57        129.96        41.17 o                         
 -15   6   2         68.91        125.28        55.65 o                         
 -14   6   2        306.93        427.42        38.37 o                         
 -13   6   2         14.45         62.03        34.68 o                         
 -12   6   2         24.93         65.28        33.47 o                         
 -11   6   2          9.34          3.61        26.59 o                         
 -10   6   2         49.72         91.78        24.21 o                         
  -9   6   2       1927.12       1936.16        48.04 o                         
  -8   6   2      10374.33      10195.07       283.02 o                         
  -7   6   2      14752.43      13501.96       347.46 o                         
  -6   6   2       9858.53       9122.54       201.57 o                         
  -5   6   2       8322.96       8707.05       349.07 o                         
  -4   6   2      11555.99      12153.99       285.46 o                         
  -3   6   2       2703.93       2698.33       123.84 o                         
  -2   6   2       5930.90       6030.15       337.82 o                         
  -1   6   2      43546.51      44708.09       655.74 o                         
   0   6   2      12973.91      14695.05       286.75 o                         
   1   6   2       1503.67       2116.73       255.47 o                         
   2   6   2        364.27        185.80        91.21 o                         
   3   6   2        393.41        243.43        76.44 o                         
   4   6   2        393.03        250.93        74.63 o                         
   5   6   2       7867.38       6852.30       275.13 o                         
   6   6   2       8660.99       7717.31       161.89 o                         
   7   6   2       7018.42       6382.50       103.40 o                         
   8   6   2       4960.60       5088.95        68.81 o                         
   9   6   2       1786.24       1815.87        39.22 o                         
  10   6   2        412.39        535.82        37.04 o                         
  11   6   2        351.19        506.01        38.00 o                         
  12   6   2         24.56         21.69        30.52 o                         
  13   6   2         34.04         37.52        33.18 o                         
  14   6   2         14.62         75.57        28.87 o                         
  15   6   2         47.83          7.02        31.10 o                         
 -15   7   2       1118.39       1239.76        46.29 o                         
 -14   7   2       4898.68       5484.72       211.40 o                         
 -13   7   2       6397.80       6984.61        96.31 o                         
 -12   7   2       6228.90       6408.74       163.97 o                         
 -11   7   2         76.12         90.85        27.07 o                         
 -10   7   2      11581.58      11162.17       162.65 o                         
  -9   7   2      43634.78      42097.91       505.73 o                         
  -8   7   2      68843.20      64215.47       577.66 o                         
  -7   7   2      62981.77      55977.02       885.62 o                         
  -6   7   2      14383.11      14245.05       222.02 o                         
  -5   7   2       2087.78       1947.44       108.05 o                         
  -4   7   2       3633.11       2405.92       168.08 o                         
  -3   7   2        225.36        162.86        71.61 o                         
  -2   7   2       2135.16       2299.21       236.75 o                         
  -1   7   2      25345.78      27841.27       998.48 o                         
   0   7   2      89701.43      80110.82      2656.20 o                         
   1   7   2     130616.96     119230.33      7590.56 o                         
   2   7   2     108808.08     105909.73      1698.40 o                         
   3   7   2      33802.72      33638.73       580.26 o                         
   4   7   2        139.33        140.00        39.98 o                         
   5   7   2      10906.86      10166.09       278.59 o                         
   6   7   2      19046.87      17169.46       347.43 o                         
   7   7   2       8463.45       7670.08       251.97 o                         
   8   7   2        655.50        392.32        30.39 o                         
   9   7   2       2818.83       2837.63        48.71 o                         
  10   7   2      10538.40      10679.48       124.70 o                         
  11   7   2       5639.11       5502.88        94.15 o                         
  12   7   2         47.08          7.08        28.93 o                         
  13   7   2        251.25        275.06        32.69 o                         
  14   7   2       1973.39       2361.55        53.00 o                         
 -15   8   2         75.21         60.58        47.36 o                         
 -14   8   2         22.00         -3.82        33.76 o                         
 -13   8   2        435.41        573.50        41.49 o                         
 -12   8   2       3762.41       3775.83       139.91 o                         
 -11   8   2       8981.51       9314.73       222.24 o                         
 -10   8   2      15007.78      14406.36       172.84 o                         
  -9   8   2      13803.12      13389.44       160.58 o                         
  -8   8   2       7877.68       8305.39       127.97 o                         
  -7   8   2        394.48        266.99        52.15 o                         
  -6   8   2       1389.79       1377.44        65.69 o                         
  -5   8   2       2542.29       2037.35        42.77 o                         
  -4   8   2         43.04        -12.07        73.76 o                         
  -3   8   2       8238.65       7976.52       315.19 o                         
  -2   8   2      17603.65      18090.46       739.26 o                         
  -1   8   2      10796.93      11215.89       405.45 o                         
   0   8   2       4353.91       4635.90       263.60 o                         
   1   8   2        270.18        211.52        33.95 o                         
   2   8   2      12769.03      12517.91       722.42 o                         
   3   8   2      17678.76      18238.66       420.64 o                         
   4   8   2       3746.22       3357.73        86.54 o                         
   5   8   2       1578.91       1704.63        53.90 o                         
   6   8   2        136.38         54.78        38.09 o                         
   7   8   2        106.88         68.70        31.20 o                         
   8   8   2       1230.56       1139.46        37.48 o                         
   9   8   2        703.01        722.74        38.67 o                         
  10   8   2         53.40        138.15        30.61 o                         
  11   8   2        120.66        175.62        31.77 o                         
  12   8   2          1.09         24.81        28.70 o                         
  13   8   2         11.49         40.03        29.98 o                         
  14   8   2         32.10         38.73        37.90 o                         
 -15   9   2        629.88        640.20        63.94 o                         
 -14   9   2       1152.95       1122.66        46.07 o                         
 -13   9   2       1049.56        931.50        50.79 o                         
 -12   9   2          0.16         43.61        33.25 o                         
 -11   9   2       1793.60       1723.64        40.63 o                         
 -10   9   2       5538.16       6022.76        96.99 o                         
  -9   9   2       7645.40       7268.51       112.43 o                         
  -8   9   2       4694.90       4077.06        63.12 o                         
  -7   9   2        440.76        465.65        60.76 o                         
  -6   9   2         72.31         33.42        29.70 o                         
  -5   9   2      11281.38      11707.75       135.59 o                         
  -4   9   2       3440.32       3965.00       176.48 o                         
  -3   9   2          6.07         82.54        45.83 o                         
  -2   9   2       8394.82       8269.28       441.69 o                         
  -1   9   2      45740.64      50153.77      1225.11 o                         
   0   9   2      31016.02      35944.69       947.70 o                         
   1   9   2       8610.51       9175.10       390.59 o                         
   2   9   2       8874.36       7752.14       384.60 o                         
   3   9   2       1058.14       1006.22        78.63 o                         
   4   9   2       2221.36       1848.69        62.41 o                         
   5   9   2       2953.44       2339.11        60.96 o                         
   6   9   2       3838.59       3433.30       125.68 o                         
   7   9   2         88.31         15.10        60.23 o                         
   8   9   2       3699.44       3591.46        72.82 o                         
   9   9   2       3072.33       2984.96        71.29 o                         
  10   9   2       5596.89       5471.30        75.08 o                         
  11   9   2        446.10        362.83        36.27 o                         
  12   9   2         45.91         74.95        26.45 o                         
  13   9   2        263.08        405.49       118.84 o                         
  14   9   2        798.93        790.73        77.67 o                         
 -14  10   2        746.06        767.00        62.10 o                         
 -13  10   2       1557.80       1488.02       147.31 o                         
 -12  10   2       3277.24       3053.92       200.04 o                         
 -11  10   2       4337.13       3926.04        69.78 o                         
 -10  10   2       6290.24       6184.55       111.64 o                         
  -9  10   2       5819.13       5535.48        91.55 o                         
  -8  10   2       4873.38       5063.02       110.52 o                         
  -7  10   2      15547.36      16806.04       305.08 o                         
  -6  10   2      19491.50      18545.42       280.59 o                         
  -5  10   2      16501.17      16650.30       240.21 o                         
  -4  10   2      22435.59      21989.13       725.58 o                         
  -3  10   2      24599.40      23603.51       580.78 o                         
  -2  10   2      26314.91      29081.78      1037.78 o                         
  -1  10   2      21349.51      25355.04       527.80 o                         
   0  10   2       3275.91       3692.94       274.28 o                         
   1  10   2       4026.81       4353.00       292.70 o                         
   2  10   2       7700.86       7500.15       189.96 o                         
   3  10   2        362.68        444.45        28.38 o                         
   4  10   2        982.02        745.86        47.40 o                         
   5  10   2       1163.53       1193.13        50.84 o                         
   6  10   2       1047.42        943.54        71.40 o                         
   7  10   2        620.31        434.14       122.91 o                         
   8  10   2         64.22         23.05        50.29 o                         
   9  10   2       2153.53       2118.62        56.44 o                         
  10  10   2        980.53        919.09        39.64 o                         
  11  10   2         31.03         17.88        32.11 o                         
  12  10   2          3.46         17.96        43.23 o                         
  13  10   2        605.49        911.28       155.34 o                         
  14  10   2       1664.07       1753.65        98.26 o                         
 -14  11   2         30.74        124.12        60.49 o                         
 -13  11   2        141.46        164.15        50.16 o                         
 -12  11   2        771.71        773.05        57.40 o                         
 -11  11   2       1774.62       1772.36        62.56 o                         
 -10  11   2       1569.61       1693.90        48.94 o                         
  -9  11   2         36.00         14.67        36.13 o                         
  -8  11   2       1665.24       1543.01        67.20 o                         
  -7  11   2       4785.59       4869.77        92.13 o                         
  -6  11   2       6292.72       6649.34       108.87 o                         
  -5  11   2      15926.91      15774.43       231.90 o                         
  -4  11   2       8331.72       8830.07       145.05 o                         
  -3  11   2         32.07         65.66        49.43 o                         
  -2  11   2        110.89         69.82        27.83 o                         
  -1  11   2        159.69         29.95       174.93 o                         
   0  11   2       5138.03       5930.66       211.83 o                         
   1  11   2       8341.60       9344.00       180.67 o                         
   2  11   2      10297.15      10529.45       144.98 o                         
   3  11   2      10964.24      11235.17       163.22 o                         
   4  11   2       4906.73       4755.43        79.83 o                         
   5  11   2       1589.48       1497.35        61.95 o                         
   6  11   2        206.37        148.61        62.33 o                         
   7  11   2        666.40        644.54        85.94 o                         
   8  11   2       1112.82       1252.85        73.92 o                         
   9  11   2       2287.71       2227.16        78.12 o                         
  10  11   2       5085.89       5185.34       103.57 o                         
  11  11   2        897.09        874.30        49.61 o                         
  12  11   2        169.21        267.02        44.58 o                         
  13  11   2        117.73         77.67        69.25 o                         
 -14  12   2       2312.67       2146.76        89.06 o                         
 -13  12   2       2006.52       1828.47       103.06 o                         
 -12  12   2        632.69        520.55        50.61 o                         
 -11  12   2         28.67         40.94        38.79 o                         
 -10  12   2       1101.70        936.47        43.39 o                         
  -9  12   2       3592.55       3343.35        84.43 o                         
  -8  12   2        467.93        377.87        49.13 o                         
  -7  12   2       1484.00       1481.25        65.33 o                         
  -6  12   2      17206.92      17740.30       249.85 o                         
  -5  12   2      24661.04      25549.70       328.26 o                         
  -4  12   2      24274.55      24033.33       341.03 o                         
  -3  12   2      13599.72      14352.95       266.61 o                         
  -2  12   2        959.29       1050.86        67.53 o                         
  -1  12   2       6599.89       6965.66       147.62 o                         
   0  12   2      15457.26      16132.93       404.97 o                         
   1  12   2       6573.30       6968.07       105.67 o                         
   2  12   2        123.68        200.27        23.46 o                         
   3  12   2      19684.38      19309.78       245.63 o                         
   4  12   2      41428.01      41575.48       712.67 o                         
   5  12   2      38266.30      37340.18       512.99 o                         
   6  12   2      25451.10      23584.16       663.18 o                         
   7  12   2       8696.13       8486.67       199.63 o                         
   8  12   2          1.92         -0.80        48.88 o                         
   9  12   2       3696.04       3553.70       110.62 o                         
  10  12   2       2506.42       2607.01        61.53 o                         
  11  12   2         33.25         94.96        33.57 o                         
  12  12   2       1260.84       1125.99        57.86 o                         
  13  12   2       4431.38       4375.70       179.67 o                         
 -14  13   2        185.78        150.05        44.76 o                         
 -13  13   2         78.53        111.01        42.01 o                         
 -12  13   2         22.40         50.93        43.00 o                         
 -11  13   2        109.73         82.02        37.87 o                         
 -10  13   2        930.86        813.42        44.27 o                         
  -9  13   2        805.62        700.08        45.35 o                         
  -8  13   2        204.89        185.45        41.96 o                         
  -7  13   2         24.96         18.79        34.44 o                         
  -6  13   2          1.98         20.94        30.44 o                         
  -5  13   2       2931.93       3129.73        65.70 o                         
  -4  13   2      13010.03      12189.38       171.60 o                         
  -3  13   2      14479.25      14957.32       323.26 o                         
  -2  13   2      21557.24      22298.64       394.60 o                         
  -1  13   2      25544.64      26143.57       392.54 o                         
   0  13   2      17647.64      19335.27       303.34 o                         
   1  13   2       3389.18       3812.47        71.37 o                         
   2  13   2        109.62        257.61        29.61 o                         
   3  13   2         58.57         86.06        26.47 o                         
   4  13   2        494.41        491.63        36.94 o                         
   5  13   2          1.44         51.48        34.02 o                         
   6  13   2         66.80         85.52        38.54 o                         
   7  13   2       1229.88       1005.73        52.87 o                         
   8  13   2       2857.42       2621.07        76.38 o                         
   9  13   2        351.13        318.60        42.82 o                         
  10  13   2        280.41        336.96        34.80 o                         
  11  13   2       1778.62       1811.83        74.37 o                         
  12  13   2       1945.92       1874.01       118.84 o                         
  13  13   2       1485.13       1455.13        94.51 o                         
 -13  14   2          8.60         10.02        32.04 o                         
 -12  14   2        880.64        864.71        50.30 o                         
 -11  14   2       2952.06       2854.70        64.10 o                         
 -10  14   2       4082.77       3937.96        86.17 o                         
  -9  14   2       4093.03       3780.80        90.29 o                         
  -8  14   2       2284.25       1981.48        67.64 o                         
  -7  14   2          1.02         -1.61        39.62 o                         
  -6  14   2       1951.71       1919.23        75.20 o                         
  -5  14   2       5861.79       6067.53       103.80 o                         
  -4  14   2       9164.44      10262.84       200.31 o                         
  -3  14   2       3923.84       4109.61        82.35 o                         
  -2  14   2        179.05        211.59        32.32 o                         
  -1  14   2        341.49        349.40        42.68 o                         
   0  14   2         16.20         17.52        29.77 o                         
   1  14   2        136.64         78.16        49.07 o                         
   2  14   2       7658.23       8001.88       321.91 o                         
   3  14   2      23400.70      24186.10       469.79 o                         
   4  14   2      42073.24      42232.10       775.51 o                         
   5  14   2      42471.40      41634.84      1177.68 o                         
   6  14   2      22225.41      22368.26       497.53 o                         
   7  14   2       9381.48       9109.46       237.10 o                         
   8  14   2        870.22        841.82        76.32 o                         
   9  14   2          0.68        -25.99        50.90 o                         
  10  14   2        130.47        118.88        38.65 o                         
  11  14   2        890.50        894.96        48.13 o                         
  12  14   2       3182.53       2800.73       182.48 o                         
 -13  15   2        237.95        188.70        34.35 o                         
 -12  15   2       3078.61       3041.22        66.93 o                         
 -11  15   2       8092.96       7483.47       136.43 o                         
 -10  15   2       8597.27       8128.02       136.08 o                         
  -9  15   2       4810.53       4539.31        90.46 o                         
  -8  15   2        120.44        115.53        39.06 o                         
  -7  15   2       3301.33       3307.33        78.57 o                         
  -6  15   2       4323.34       4382.88       105.27 o                         
  -5  15   2       4311.81       4559.18       116.97 o                         
  -4  15   2         27.84         53.08        26.87 o                         
  -3  15   2       2623.31       2701.12        78.20 o                         
  -2  15   2       8334.63       8563.97       211.88 o                         
  -1  15   2      20986.10      22482.17       625.50 o                         
   0  15   2       7547.13       8131.19       190.54 o                         
   1  15   2         68.70         47.59        33.56 o                         
   2  15   2       6019.47       5813.46       119.51 o                         
   3  15   2      13335.04      13348.72       284.75 o                         
   4  15   2      12359.39      12688.91       359.36 o                         
   5  15   2       1561.47       1555.43        83.34 o                         
   6  15   2        558.79        552.57        68.07 o                         
   7  15   2       6668.23       6487.75       266.70 o                         
   8  15   2      10570.83      10342.03       258.52 o                         
   9  15   2       3829.97       3693.61       104.02 o                         
  10  15   2        664.75        641.15        40.27 o                         
  11  15   2         50.25         48.05        38.90 o                         
  12  15   2        207.00        182.97        36.74 o                         
 -13  16   2        942.10        793.20        60.83 o                         
 -12  16   2       1322.54       1239.41        56.39 o                         
 -11  16   2        820.91        759.62        36.52 o                         
 -10  16   2          5.00         75.74        42.62 o                         
  -9  16   2        713.92        655.59        47.79 o                         
  -8  16   2        786.32        808.46        50.03 o                         
  -7  16   2          8.57         58.57        38.02 o                         
  -6  16   2        543.33        511.35        64.84 o                         
  -5  16   2        668.27        624.52        85.50 o                         
  -4  16   2       1387.85       1274.19        55.51 o                         
  -3  16   2        548.97        556.19        46.61 o                         
  -2  16   2        570.09        680.90        52.30 o                         
  -1  16   2        100.00         97.45        45.39 o                         
   0  16   2       3527.22       3319.80        97.87 o                         
   1  16   2       9916.84      10904.82       205.76 o                         
   2  16   2       9395.92       9592.90       213.57 o                         
   3  16   2       6744.31       6802.07       137.02 o                         
   4  16   2       4308.51       4277.14       125.77 o                         
   5  16   2       1278.25       1497.41       194.64 o                         
   6  16   2        916.26        884.39        91.71 o                         
   7  16   2        165.03        229.27        93.58 o                         
   8  16   2         94.80        251.56        62.60 o                         
   9  16   2        349.16        323.64        47.61 o                         
  10  16   2        902.79        997.73        41.69 o                         
  11  16   2       1342.75       1254.17        49.04 o                         
  12  16   2       1290.63       1051.81        71.12 o                         
 -13  17   2          0.46        -21.52        48.66 o                         
 -12  17   2        542.76        342.98        38.97 o                         
 -11  17   2       3602.02       3370.50        92.16 o                         
 -10  17   2       8545.34       7615.51       189.38 o                         
  -9  17   2      11054.12      10660.01       187.26 o                         
  -8  17   2       6617.91       6537.07       134.99 o                         
  -7  17   2        215.90        195.29        44.15 o                         
  -6  17   2       3397.22       3373.21        95.35 o                         
  -5  17   2      10870.11      11068.87       174.46 o                         
  -4  17   2      15443.00      15894.03       291.30 o                         
  -3  17   2      10951.34      11174.57       171.81 o                         
  -2  17   2       4871.10       5083.71       302.28 o                         
  -1  17   2        120.94        184.35        62.70 o                         
   0  17   2       2921.27       3055.32       136.62 o                         
   1  17   2       2691.42       3029.71        74.96 o                         
   2  17   2         73.28        117.26        35.12 o                         
   3  17   2       7881.21       8108.06       266.55 o                         
   4  17   2       9208.31       8697.83       205.84 o                         
   5  17   2       3998.95       3587.05       153.00 o                         
   6  17   2        260.16        213.61        70.18 o                         
   7  17   2       2190.54       2038.12       136.62 o                         
   8  17   2       4876.69       4634.26       115.59 o                         
   9  17   2       6281.03       5602.09       111.91 o                         
  10  17   2       6242.69       5778.50       108.82 o                         
  11  17   2       4304.24       3759.90        79.42 o                         
 -12  18   2         83.38         42.72        29.11 o                         
 -11  18   2         34.40        -12.17        71.12 o                         
 -10  18   2        234.18        199.51        44.46 o                         
  -9  18   2       2656.49       2536.57       104.18 o                         
  -8  18   2       5705.41       5535.54       294.99 o                         
  -7  18   2       7759.94       8752.40       242.84 o                         
  -6  18   2       2402.16       2551.04       130.31 o                         
  -5  18   2         33.73         23.53        37.56 o                         
  -4  18   2       1772.22       1593.42        62.51 o                         
  -3  18   2       5637.03       6245.73       110.10 o                         
  -2  18   2       5095.51       5191.28       141.26 o                         
  -1  18   2       1518.47       1645.10       104.81 o                         
   0  18   2         12.35         50.53        61.76 o                         
   1  18   2        214.27        173.50        59.68 o                         
   2  18   2        193.27        128.10        33.67 o                         
   3  18   2         61.71         59.11        41.12 o                         
   4  18   2       1783.41       1698.68        84.32 o                         
   5  18   2       5208.90       5237.82       154.83 o                         
   6  18   2       8255.11       7969.15       207.44 o                         
   7  18   2       7767.05       7382.35       276.05 o                         
   8  18   2       3457.02       3103.74        78.49 o                         
   9  18   2        798.38        819.08        37.11 o                         
  10  18   2         28.85         77.73        39.88 o                         
  11  18   2         12.79         45.59        35.57 o                         
 -11  19   2        276.03        317.23        62.70 o                         
 -10  19   2       3551.04       3221.42       109.18 o                         
  -9  19   2       9057.53       9322.21       186.70 o                         
  -8  19   2      10572.08      10811.31       186.58 o                         
  -7  19   2       6890.21       6740.76       453.38 o                         
  -6  19   2       1135.61       1141.80        58.79 o                         
  -5  19   2       1590.06       1680.01        84.10 o                         
  -4  19   2       8117.52       8612.87       152.80 o                         
  -3  19   2       6185.02       6514.82       305.25 o                         
  -2  19   2        675.89        747.45        48.36 o                         
  -1  19   2       2298.85       2622.59        94.29 o                         
   0  19   2      15042.85      16372.96       342.84 o                         
   1  19   2      20542.75      21836.17       572.54 o                         
   2  19   2      12650.88      12969.50       204.99 o                         
   3  19   2        957.88        984.54        92.17 o                         
   4  19   2       1950.31       1869.12        80.37 o                         
   5  19   2       4428.18       4296.52       114.01 o                         
   6  19   2       4350.70       4503.26       143.45 o                         
   7  19   2       1893.65       1968.77        92.41 o                         
   8  19   2         14.57         76.78        37.31 o                         
   9  19   2        893.16        703.34        42.71 o                         
  10  19   2       2885.71       2202.51        73.76 o                         
 -11  20   2        716.03        613.87        57.08 o                         
 -10  20   2        764.48        731.12        43.76 o                         
  -9  20   2         40.20         79.11        36.77 o                         
  -8  20   2       1090.88       1106.46        59.60 o                         
  -7  20   2       4221.99       4464.99       167.04 o                         
  -6  20   2       5829.00       6246.43       165.32 o                         
  -5  20   2       2343.22       2410.37       138.71 o                         
  -4  20   2         48.51         39.65        33.03 o                         
  -3  20   2       4226.22       4492.64        96.23 o                         
  -2  20   2      11624.46      13066.07       391.16 o                         
  -1  20   2      18730.29      22122.94       757.51 o                         
   0  20   2      13735.75      16553.04       453.85 o                         
   1  20   2       5412.00       6193.23       161.35 o                         
   2  20   2       1058.88       1150.07        96.39 o                         
   3  20   2         80.03        116.50        53.96 o                         
   4  20   2       1104.67        978.69       126.33 o                         
   5  20   2       4621.35       3964.55       130.30 o                         
   6  20   2       7637.15       7294.47       252.66 o                         
   7  20   2       9034.23       8148.67       170.16 o                         
   8  20   2       8745.12       7875.71       159.84 o                         
   9  20   2       5953.56       5082.29        91.39 o                         
 -10  21   2       1295.24       1107.29        49.29 o                         
  -9  21   2       2989.81       2843.91       113.39 o                         
  -8  21   2       3329.59       3223.40        83.72 o                         
  -7  21   2       1656.06       1566.93       100.13 o                         
  -6  21   2        236.73        189.91        47.38 o                         
  -5  21   2          9.84         17.94        37.92 o                         
  -4  21   2         84.35         60.99        38.10 o                         
  -3  21   2         25.81         32.60        35.01 o                         
  -2  21   2       2496.43       2838.00        75.07 o                         
  -1  21   2       6615.27       6965.58       141.54 o                         
   0  21   2      11083.20      11966.44       278.42 o                         
   1  21   2      14040.23      14709.56       325.77 o                         
   2  21   2       8960.73       9617.78       514.68 o                         
   3  21   2       2796.64       2794.05        96.56 o                         
   4  21   2         28.89         45.02        44.74 o                         
   5  21   2       1399.01       1210.64       139.43 o                         
   6  21   2       2454.80       2520.32       106.68 o                         
   7  21   2       1089.04       1041.45        51.84 o                         
   8  21   2          9.80         60.87        25.20 o                         
   9  21   2        358.59        245.63        33.29 o                         
  -9  22   2       1818.03       1450.20        54.59 o                         
  -8  22   2        828.87        827.23        77.67 o                         
  -7  22   2        215.18        242.83        48.66 o                         
  -6  22   2        238.22        181.99        46.32 o                         
  -5  22   2        917.21        894.65       102.94 o                         
  -4  22   2       2684.67       2478.23        73.52 o                         
  -3  22   2       5843.53       6454.28       181.03 o                         
  -2  22   2       8251.52       9352.61       178.62 o                         
  -1  22   2       6543.54       7412.04       145.87 o                         
   0  22   2       3102.00       3308.35        80.09 o                         
   1  22   2        891.65        957.30        54.91 o                         
   2  22   2         63.56         99.19        58.95 o                         
   3  22   2         11.80          5.76        47.25 o                         
   4  22   2          0.12         18.03        37.48 o                         
   5  22   2        289.35        315.44        41.37 o                         
   6  22   2       1662.56       1472.56        76.18 o                         
   7  22   2       2307.21       1640.21        59.28 o                         
   8  22   2       1845.52       1162.44        47.14 o                         
  -8  23   2         19.34         21.52        36.50 o                         
  -7  23   2         51.41        -26.20        57.08 o                         
  -6  23   2        260.18        231.69        31.85 o                         
  -5  23   2        441.67        384.60        55.21 o                         
  -4  23   2         80.14         55.21        49.60 o                         
  -3  23   2        328.96        361.43        42.01 o                         
  -2  23   2       1620.71       1834.98        55.38 o                         
  -1  23   2       2159.26       2456.99       104.34 o                         
   0  23   2       1707.21       2025.47        62.98 o                         
   1  23   2       1351.67       1399.26        79.07 o                         
   2  23   2        430.56        336.38        48.19 o                         
   3  23   2          7.85        -24.33        51.47 o                         
   4  23   2        570.74        447.30        72.05 o                         
   5  23   2        412.27        433.01        33.30 o                         
   6  23   2         42.68         44.92        52.40 o                         
  -5  24   2      10692.66      10526.57       327.52 o                         
  -4  24   2      11322.71      11699.10       364.02 o                         
  -3  24   2       7315.32       7437.56       246.11 o                         
  -2  24   2       2246.96       2292.66       102.94 o                         
  -1  24   2         70.15         76.01        30.72 o                         
   0  24   2        637.54        788.59        41.98 o                         
   1  24   2       1367.73       1545.27        55.25 o                         
   2  24   2        637.04        725.23        58.02 o                         
   3  24   2          0.59          9.36        40.24 o                         
   4  24   2       1046.08       1087.37        64.57 o                         
 -17   1   3       1021.15       1287.63        69.25 o                         
 -16   1   3       3536.03       4842.65       175.93 o                         
 -15   1   3       4661.73       5165.40       216.16 o                         
 -14   1   3        926.37       1168.58       125.52 o                         
 -13   1   3        616.48        690.02        52.16 o                         
 -12   1   3       6052.46       6719.38       100.25 o                         
 -11   1   3      11423.51      10960.73       226.76 o                         
 -10   1   3       8133.44       8631.79       169.52 o                         
  -9   1   3        511.42        520.63        49.55 o                         
  -8   1   3      16557.58      16826.72       382.87 o                         
  -7   1   3      58463.61      58088.88      1839.22 o                         
  -6   1   3      96709.00      98309.79      2134.18 o                         
  -5   1   3      69221.45      71535.59      1463.26 o                         
  -4   1   3      55336.39      56572.79       987.39 o                         
  -1   1   3       3882.27       4038.82       188.09 o                         
   0   1   3       1262.49       1865.94       151.60 o                         
   1   1   3      64363.86      63217.69      1353.06 o                         
   2   1   3     232017.42     232806.02     14977.59 o                         
   3   1   3     193367.84     169301.58      4660.17 o                         
   4   1   3      47787.75      35929.93      1843.02 o                         
   5   1   3      21976.46      22596.23       902.09 o                         
   6   1   3        474.02        569.42       101.57 o                         
   7   1   3       4399.45       4081.99        95.14 o                         
   8   1   3       8126.16       8569.16       103.51 o                         
   9   1   3       5863.45       6220.07        85.00 o                         
  10   1   3        108.63        105.00        48.65 o                         
  11   1   3       1224.56       1492.27        71.84 o                         
  12   1   3       4253.89       4166.93       116.98 o                         
  13   1   3       4733.74       6103.93       159.55 o                         
  14   1   3        808.79       1189.02        72.05 o                         
  15   1   3         39.59         63.65        36.38 o                         
 -17   2   3        566.63        728.04        56.15 o                         
 -16   2   3       1299.24       3001.39      1286.69 o                         
 -15   2   3        981.60       1240.08       119.15 o                         
 -14   2   3        188.35        285.93        77.92 o                         
 -13   2   3        246.71        281.82        43.22 o                         
 -12   2   3        784.00        874.38        43.12 o                         
 -11   2   3       1213.68       1433.92        44.22 o                         
 -10   2   3         27.44        115.45        43.43 o                         
  -9   2   3      13854.26      12553.68       139.53 o                         
  -8   2   3      38274.90      37007.23       803.90 o                         
  -7   2   3      42768.68      39502.10       852.58 o                         
  -6   2   3      20581.22      17418.55       531.05 o                         
  -5   2   3       7344.27       6894.01       232.12 o                         
  -4   2   3       7887.76       6662.62       189.60 o                         
  -3   2   3       1034.96       1362.94        57.90 o                         
  -2   2   3      25591.11      20870.68       396.79 o                         
  -1   2   3       1071.00        616.13        62.28 o                         
   0   2   3       7431.82       5887.92       289.16 o                         
   1   2   3      66267.84      70735.48      1502.71 o                         
   2   2   3      67492.34      61084.71      1350.80 o                         
   3   2   3       5232.03       5022.15       199.36 o                         
   4   2   3      15061.65      12257.48       503.45 o                         
   5   2   3        857.25        876.66       124.93 o                         
   6   2   3       3730.18       3478.35       125.75 o                         
   7   2   3       7118.49       6792.79       136.60 o                         
   8   2   3       8152.37       7421.24        98.70 o                         
   9   2   3       2627.95       2570.04        56.35 o                         
  10   2   3       1194.38       1341.35        51.22 o                         
  11   2   3         21.85          7.03        41.86 o                         
  12   2   3         67.71         81.37        46.29 o                         
  13   2   3        261.98        428.76        46.64 o                         
  14   2   3          2.79        -16.93        51.91 o                         
  15   2   3          0.65          0.44        35.40 o                         
 -17   3   3       2990.02       3452.12        85.36 o                         
 -16   3   3       2874.45       3594.54       101.57 o                         
 -15   3   3       2123.17       2975.90        95.61 o                         
 -14   3   3        271.34        544.52        45.27 o                         
 -13   3   3        181.13        125.77        35.69 o                         
 -12   3   3       3236.52       3497.48        64.48 o                         
 -11   3   3        797.65        923.10        52.17 o                         
 -10   3   3       2496.31       2194.58        46.58 o                         
  -9   3   3      19554.26      19124.54       261.84 o                         
  -8   3   3      46344.82      44557.98       655.08 o                         
  -7   3   3      23172.34      21200.60       390.72 o                         
  -6   3   3       7954.85       7123.66       339.11 o                         
  -5   3   3       1391.48        931.61       142.22 o                         
  -4   3   3      13226.46      12058.88       245.23 o                         
  -3   3   3      25812.31      24710.64       330.76 o                         
  -2   3   3      84078.91      79470.99      1818.13 o                         
  -1   3   3       4052.11       3652.88       112.43 o                         
   0   3   3        173.49         -0.61        90.53 o                         
   1   3   3      51258.53      52422.29      1627.32 o                         
   2   3   3      46333.94      47263.74       964.26 o                         
   3   3   3      35690.78      32754.47      1703.12 o                         
   4   3   3       1079.87        469.97       119.82 o                         
   5   3   3       6779.61       5942.75       152.00 o                         
   6   3   3      18252.83      16828.69       262.04 o                         
   7   3   3      15508.83      15293.28       262.50 o                         
   8   3   3       3698.39       3743.96        63.85 o                         
   9   3   3         62.04         34.59        28.66 o                         
  10   3   3       4091.77       4396.28        72.27 o                         
  11   3   3       5636.50       6101.43        81.44 o                         
  12   3   3       5055.52       5886.65       173.34 o                         
  13   3   3       2503.48       2856.39       133.58 o                         
  14   3   3        263.32        271.32        36.36 o                         
  15   3   3         35.52         66.66        24.56 o                         
 -17   4   3        204.28        325.12        29.44 o                         
 -16   4   3        698.07        900.67        52.27 o                         
 -15   4   3       1028.06       1103.96        70.20 o                         
 -14   4   3        770.28        867.48        44.17 o                         
 -13   4   3        536.09        580.52        40.80 o                         
 -12   4   3        395.87        417.08        37.54 o                         
 -11   4   3        172.68        111.74        32.22 o                         
 -10   4   3       2112.54       2364.03        88.82 o                         
  -9   4   3      12954.80      12280.08       116.87 o                         
  -8   4   3      15647.35      13997.48       185.16 o                         
  -7   4   3      17189.15      14613.13       316.76 o                         
  -6   4   3      14598.33      14453.39       462.63 o                         
  -5   4   3      11850.53       9440.08       323.47 o                         
  -4   4   3      19432.31      19384.02       496.22 o                         
  -3   4   3       3490.83       3578.93        81.78 o                         
  -2   4   3       5434.35       3945.87       123.72 o                         
  -1   4   3      57385.72      62627.74      1324.38 o                         
   0   4   3      13050.68      15615.99       429.11 o                         
   1   4   3      15750.25      17339.03       652.24 o                         
   2   4   3       7668.12       7146.95       259.77 o                         
   3   4   3        628.24        409.46        95.15 o                         
   4   4   3         23.62         66.36        71.52 o                         
   5   4   3       1321.15       1143.65        65.30 o                         
   6   4   3          6.80         81.48        47.34 o                         
   7   4   3        725.53        665.96        48.84 o                         
   8   4   3       1395.68       1339.44        36.17 o                         
   9   4   3       1184.01       1203.35        37.31 o                         
  10   4   3        223.65        226.24        32.85 o                         
  11   4   3        179.39        216.46        34.24 o                         
  12   4   3         95.37        150.13        43.60 o                         
  13   4   3         95.56         92.58        33.97 o                         
  14   4   3         46.75         12.15        33.09 o                         
  15   4   3        519.37        818.00        41.69 o                         
 -16   5   3        981.06       1075.28        51.94 o                         
 -15   5   3        296.18        299.45        57.13 o                         
 -14   5   3        192.69        210.24        45.91 o                         
 -13   5   3         12.32         30.38        35.96 o                         
 -12   5   3         40.36         67.65        35.49 o                         
 -11   5   3       1761.74       1749.04        35.24 o                         
 -10   5   3       9935.66       9960.94        98.83 o                         
  -9   5   3      27901.77      26306.21       320.89 o                         
  -8   5   3      30132.01      27007.66       393.30 o                         
  -7   5   3      18568.71      17392.17       385.85 o                         
  -6   5   3          2.53        -58.19        98.10 o                         
  -5   5   3       9063.79       8954.01       248.92 o                         
  -4   5   3      35314.42      29857.66       576.41 o                         
  -3   5   3      39124.80      39749.85       607.56 o                         
  -2   5   3      31301.86      28338.24       401.53 o                         
  -1   5   3       3220.47       3714.71       131.32 o                         
   0   5   3       3476.16       3569.99       293.83 o                         
   1   5   3       1130.83       1239.59       801.03 o                         
   2   5   3       2209.49       2639.83       224.59 o                         
   3   5   3       6490.85       6010.96       382.27 o                         
   4   5   3      16334.43      15668.57       295.33 o                         
   5   5   3      34628.57      31703.88       495.10 o                         
   6   5   3      35748.14      32036.45       591.19 o                         
   7   5   3      11837.89      11867.37       235.78 o                         
   8   5   3       2093.52       2004.99        85.71 o                         
   9   5   3        465.18        427.87        33.06 o                         
  10   5   3       4986.91       5007.43        68.23 o                         
  11   5   3       4257.50       4129.96        70.51 o                         
  12   5   3       2997.26       3406.02        80.54 o                         
  13   5   3       1048.93       1205.82        51.06 o                         
  14   5   3        500.67        639.29        32.56 o                         
  15   5   3        173.72        242.50        30.76 o                         
 -16   6   3        619.15        556.52        40.69 o                         
 -15   6   3       1049.00       1186.86        75.50 o                         
 -14   6   3       1306.97       1451.57        66.43 o                         
 -13   6   3       2493.92       2741.69        57.70 o                         
 -12   6   3       6035.50       6452.75       162.26 o                         
 -11   6   3       1559.57       1597.40        37.89 o                         
 -10   6   3        522.68        642.03        27.73 o                         
  -9   6   3        221.49        336.83        52.14 o                         
  -8   6   3       4036.08       3806.67        61.03 o                         
  -7   6   3      11861.17      11234.70       201.32 o                         
  -6   6   3       2477.30       2667.01        68.43 o                         
  -5   6   3          3.28         -0.82        86.32 o                         
  -4   6   3        430.54        556.97        89.08 o                         
  -3   6   3       6974.77       4231.59       290.09 o                         
  -2   6   3        353.89        268.33        40.86 o                         
  -1   6   3       6598.44       6825.08       196.19 o                         
   0   6   3      10042.95       8139.90       193.83 o                         
   1   6   3         13.08        -20.77       105.89 o                         
   2   6   3       1342.73       1295.12       182.48 o                         
   3   6   3          1.15         50.57        90.85 o                         
   4   6   3      13461.21      13234.44       224.07 o                         
   5   6   3      36709.10      33183.71       543.18 o                         
   6   6   3      28155.78      25768.60       434.23 o                         
   7   6   3      33708.62      31542.33       757.35 o                         
   8   6   3      40011.27      38900.68       372.59 o                         
   9   6   3      18739.80      18108.40       209.07 o                         
  10   6   3       2430.67       2333.11        65.74 o                         
  11   6   3        110.83         35.81        41.88 o                         
  12   6   3        338.94        441.70        35.60 o                         
  13   6   3         76.04         97.32        31.47 o                         
  14   6   3        628.01        653.34        33.90 o                         
 -16   7   3         84.04        264.00       229.73 o                         
 -15   7   3         56.20        -16.75        56.19 o                         
 -14   7   3        107.67        154.89        36.77 o                         
 -13   7   3          0.28          8.80        39.29 o                         
 -12   7   3        133.67         89.45        29.11 o                         
 -11   7   3        271.95        240.32        33.46 o                         
 -10   7   3        546.00        647.09        27.78 o                         
  -9   7   3       1918.30       1885.59        66.68 o                         
  -8   7   3       4022.85       3595.98        69.07 o                         
  -7   7   3       3429.49       3206.29        96.65 o                         
  -6   7   3        678.57        649.65        44.71 o                         
  -5   7   3        217.59        180.66       109.79 o                         
  -4   7   3         52.69         43.30        75.62 o                         
  -3   7   3        656.44        482.86       200.26 o                         
  -2   7   3       2361.69       1557.34       145.08 o                         
  -1   7   3        812.09        861.06        61.44 o                         
   0   7   3       2610.49       2403.62       105.74 o                         
   1   7   3      12973.67      13658.62       640.07 o                         
   2   7   3       7649.48       7572.48       308.08 o                         
   3   7   3        543.25        319.99        83.05 o                         
   4   7   3        335.57        276.65        45.26 o                         
   5   7   3       1285.71       1399.43        42.71 o                         
   6   7   3        918.55        839.08        88.11 o                         
   7   7   3       3838.99       3622.30       131.81 o                         
   8   7   3       2183.14       2169.23        48.19 o                         
   9   7   3         22.33         69.47        28.78 o                         
  10   7   3        748.70        804.06        41.01 o                         
  11   7   3        729.84        788.07        40.10 o                         
  12   7   3        262.72        294.72        33.30 o                         
  13   7   3          9.37         -3.99        29.23 o                         
  14   7   3        130.91        146.39        31.41 o                         
 -16   8   3       1427.18       2404.95       116.97 o                         
 -15   8   3       1335.54       1574.46        59.97 o                         
 -14   8   3        611.77        683.00        39.31 o                         
 -13   8   3        510.88        451.20        43.65 o                         
 -12   8   3         81.99         43.11        31.56 o                         
 -11   8   3        810.84        755.62        35.12 o                         
 -10   8   3       2081.93       1966.07        46.86 o                         
  -9   8   3       2637.60       2655.70        60.85 o                         
  -8   8   3       2441.29       2295.35        85.42 o                         
  -7   8   3       3740.98       3376.17        74.56 o                         
  -6   8   3        895.58        874.08        34.42 o                         
  -5   8   3       1513.12       1531.27        42.33 o                         
  -4   8   3          0.09        546.49       299.45 o                         
  -3   8   3        207.39        466.95       225.52 o                         
  -2   8   3       1058.15       1208.09       232.07 o                         
  -1   8   3        245.44        343.80        38.88 o                         
   0   8   3          8.61         38.61        41.96 o                         
   1   8   3       3297.62       2872.84       315.36 o                         
   2   8   3       2265.20       2655.23       115.69 o                         
   3   8   3       4066.85       4403.69        93.66 o                         
   4   8   3       8704.07       8497.16       173.79 o                         
   5   8   3      35894.38      31860.13       483.10 o                         
   6   8   3      40371.81      35670.21       574.46 o                         
   7   8   3      16903.05      16003.86       363.04 o                         
   8   8   3      11850.02      11607.79       165.76 o                         
   9   8   3       3399.00       3102.89        64.67 o                         
  10   8   3         99.91         89.58        36.43 o                         
  11   8   3        648.76        677.14        35.32 o                         
  12   8   3        795.57       1145.96        38.62 o                         
  13   8   3        684.18        758.94        38.64 o                         
  14   8   3       1322.29       1362.30       227.86 o                         
 -15   9   3       1865.54       1997.56       102.47 o                         
 -14   9   3        710.57        685.50        64.16 o                         
 -13   9   3        360.48        374.65        32.73 o                         
 -12   9   3        173.63        148.06        33.97 o                         
 -11   9   3        777.21        803.52        32.41 o                         
 -10   9   3       3923.38       4016.54        70.63 o                         
  -9   9   3      11941.83      11206.72       370.54 o                         
  -8   9   3      27848.75      26189.62       919.72 o                         
  -7   9   3      27504.51      26794.29       838.84 o                         
  -6   9   3      14426.44      14304.98       190.98 o                         
  -5   9   3        436.92        479.46        28.49 o                         
  -4   9   3       5908.81       5964.04       182.01 o                         
  -3   9   3       7060.79       6485.88       443.56 o                         
  -2   9   3      12197.93      11936.78       613.87 o                         
  -1   9   3       1343.69       2011.92       304.13 o                         
   0   9   3          6.73        168.32       161.73 o                         
   1   9   3       8597.38       8022.41       326.00 o                         
   2   9   3       6613.49       6454.07       169.40 o                         
   3   9   3       2428.30       2206.59        50.78 o                         
   4   9   3          4.12         10.66        28.29 o                         
   5   9   3       4567.98       4089.06       137.86 o                         
   6   9   3      17704.69      16936.82       265.30 o                         
   7   9   3      29485.74      27678.48       309.65 o                         
   8   9   3       9374.18       8482.76       108.04 o                         
   9   9   3        270.32        303.73        34.67 o                         
  10   9   3       3449.40       3790.66        78.85 o                         
  11   9   3       6329.18       6625.04       100.54 o                         
  12   9   3       4072.61       4407.83       130.43 o                         
  13   9   3       1808.64       1890.27       117.91 o                         
  14   9   3        386.76        378.99        60.83 o                         
 -15  10   3       1326.06       1436.46        75.67 o                         
 -14  10   3        164.12        284.56        57.02 o                         
 -13  10   3          0.81         -4.61        39.70 o                         
 -12  10   3        812.95        764.52        47.08 o                         
 -11  10   3       4568.12       4293.44       109.15 o                         
 -10  10   3       3070.25       3050.00        76.53 o                         
  -9  10   3          2.10         10.06        32.24 o                         
  -8  10   3       4860.63       4659.94        83.31 o                         
  -7  10   3      12275.48      12537.32       247.51 o                         
  -6  10   3      19032.60      19214.53       388.27 o                         
  -5  10   3      20231.48      20660.87       293.06 o                         
  -4  10   3       1360.19       1118.22        65.19 o                         
  -3  10   3         84.32        192.33        40.39 o                         
  -2  10   3       4654.51       4040.59       129.40 o                         
  -1  10   3       9001.00      10222.49       337.35 o                         
   0  10   3        277.65        156.93        48.90 o                         
   1  10   3       1680.24       1374.66       291.96 o                         
   2  10   3       5961.17       6099.04        90.23 o                         
   3  10   3       8954.35       8017.98       114.08 o                         
   4  10   3       9230.37       8782.21       146.93 o                         
   5  10   3       6044.75       6097.62       146.81 o                         
   6  10   3       1465.43       1300.09        73.93 o                         
   7  10   3       1822.25       1573.91       116.99 o                         
   8  10   3       1851.43       1762.91       136.85 o                         
   9  10   3       4206.13       4478.79       101.76 o                         
  10  10   3       4354.60       4181.10        72.46 o                         
  11  10   3         20.16         61.36        46.18 o                         
  12  10   3        429.45        581.11        54.01 o                         
  13  10   3        777.90        772.84        51.94 o                         
 -15  11   3       5394.05       5069.73       345.77 o                         
 -14  11   3       4699.08       4780.77       102.46 o                         
 -13  11   3       1519.34       1516.71        62.63 o                         
 -12  11   3         19.46         27.50        42.07 o                         
 -11  11   3       1199.35       1206.28        50.76 o                         
 -10  11   3       3238.31       3237.28        82.79 o                         
  -9  11   3        225.97        135.47        34.35 o                         
  -8  11   3       7689.88       8476.31       179.95 o                         
  -7  11   3      40474.56      39603.71       682.59 o                         
  -6  11   3      50590.15      49251.07       723.70 o                         
  -5  11   3      26996.12      25578.96       407.72 o                         
  -4  11   3       5641.71       6032.82       214.49 o                         
  -3  11   3       4462.34       4765.85       108.98 o                         
  -2  11   3      13802.25      16632.58       428.44 o                         
  -1  11   3      33756.56      35711.97       588.98 o                         
   0  11   3       7489.59       8041.93       164.79 o                         
   1  11   3       1452.03       1672.98        80.14 o                         
   2  11   3      26201.25      27367.06       329.78 o                         
   3  11   3      44321.62      43605.63       487.96 o                         
   4  11   3      32571.43      31483.52       380.07 o                         
   5  11   3       9929.53       8761.81       227.45 o                         
   6  11   3         56.10         43.22        63.43 o                         
   7  11   3       5001.33       4970.85       253.60 o                         
   8  11   3       4803.25       4773.37       134.25 o                         
   9  11   3       2114.37       2260.96        71.81 o                         
  10  11   3         10.73         50.06        38.24 o                         
  11  11   3       2238.68       2115.08        72.53 o                         
  12  11   3       4896.59       4678.83       166.67 o                         
  13  11   3       3998.87       3903.13       163.76 o                         
 -14  12   3         95.54        138.57        38.45 o                         
 -13  12   3         61.24         69.45        33.13 o                         
 -12  12   3          3.90         24.38        45.76 o                         
 -11  12   3         13.57         67.30        35.91 o                         
 -10  12   3         40.53         92.86        36.97 o                         
  -9  12   3         60.25         66.62        33.89 o                         
  -8  12   3         39.04         54.15        39.08 o                         
  -7  12   3       3229.83       3276.56       144.82 o                         
  -6  12   3       9295.54       9608.86       163.13 o                         
  -5  12   3      17981.12      18603.07       501.04 o                         
  -4  12   3      12954.62      13242.53       213.99 o                         
  -3  12   3       5371.64       5085.43       117.05 o                         
  -2  12   3        660.49        540.31        48.85 o                         
  -1  12   3       2911.94       2749.66        75.89 o                         
   0  12   3       4761.33       5455.44       124.29 o                         
   1  12   3       2439.93       2413.17        67.14 o                         
   2  12   3         51.42        163.36        21.37 o                         
   3  12   3        351.09        453.25        37.96 o                         
   4  12   3        624.14        497.83        33.11 o                         
   5  12   3        499.15        588.02        46.85 o                         
   6  12   3       1529.82       1599.07        68.46 o                         
   7  12   3       5321.41       5344.18       180.43 o                         
   8  12   3       6016.50       5980.62       146.46 o                         
   9  12   3       9030.13       9084.70       255.01 o                         
  10  12   3       5917.24       5568.17        94.23 o                         
  11  12   3       2608.53       2525.36        61.61 o                         
  12  12   3        625.71        614.85        51.38 o                         
  13  12   3         97.51        163.76        59.89 o                         
 -14  13   3       1539.82       1325.80        72.44 o                         
 -13  13   3         32.07         39.20        33.84 o                         
 -12  13   3       2318.03       2137.65        69.97 o                         
 -11  13   3       7197.31       6931.53       121.13 o                         
 -10  13   3       8961.37       7992.85       137.96 o                         
  -9  13   3       3565.76       3299.65        76.80 o                         
  -8  13   3        217.01        235.23        41.80 o                         
  -7  13   3      11432.99      11853.43       202.73 o                         
  -6  13   3      39076.59      39880.04       594.85 o                         
  -5  13   3      39969.00      41334.76       546.82 o                         
  -4  13   3      22339.67      23256.60       304.27 o                         
  -3  13   3        813.64        624.08        38.90 o                         
  -2  13   3       2966.91       3326.90        91.92 o                         
  -1  13   3       5560.91       5657.80       170.62 o                         
   0  13   3        973.37       1142.06        50.77 o                         
   1  13   3       5948.16       6607.69       108.33 o                         
   2  13   3      49186.16      51827.15       607.27 o                         
   3  13   3      82343.87      82126.13       934.80 o                         
   4  13   3      70809.65      70491.52       954.09 o                         
   5  13   3      33501.02      32121.82       514.88 o                         
   6  13   3       5007.93       4656.88       117.34 o                         
   7  13   3        159.48        169.32        51.14 o                         
   8  13   3       4815.98       5039.24       135.58 o                         
   9  13   3       4855.68       5133.26       166.64 o                         
  10  13   3        720.88        788.58        57.54 o                         
  11  13   3       1052.11       1079.09        62.45 o                         
  12  13   3       4051.65       3655.84       154.23 o                         
 -14  14   3         13.52         30.63        42.95 o                         
 -13  14   3        660.25        647.38        36.82 o                         
 -12  14   3       2316.22       2233.67        68.33 o                         
 -11  14   3       1744.70       1705.43        56.11 o                         
 -10  14   3          6.99          7.15        36.33 o                         
  -9  14   3       3605.83       3553.45        86.95 o                         
  -8  14   3      12550.03      12045.75       300.16 o                         
  -7  14   3      14474.18      13930.36       212.69 o                         
  -6  14   3       4450.61       4312.91        88.05 o                         
  -5  14   3        332.38        431.95        29.08 o                         
  -4  14   3       8112.00       8699.94       139.01 o                         
  -3  14   3       8646.59       9025.39       143.68 o                         
  -2  14   3       5665.45       5314.00       100.41 o                         
  -1  14   3         52.99         71.85        26.06 o                         
   0  14   3       5934.23       6503.88       148.29 o                         
   1  14   3      17338.64      17261.27       269.05 o                         
   2  14   3      21730.22      22124.76       365.12 o                         
   3  14   3      11707.89      11471.68       181.54 o                         
   4  14   3       2470.72       2432.14        76.18 o                         
   5  14   3         37.52         49.58        43.80 o                         
   6  14   3         48.62         53.35        40.25 o                         
   7  14   3        406.41        317.15        55.49 o                         
   8  14   3        115.54        137.46        46.26 o                         
   9  14   3       2301.99       2091.84       126.29 o                         
  10  14   3       4631.92       4393.03       108.16 o                         
  11  14   3       4880.89       4232.69       160.49 o                         
  12  14   3       1974.83       1620.77        95.45 o                         
 -13  15   3       2388.98       2000.12        71.55 o                         
 -12  15   3       4883.63       4477.16       117.47 o                         
 -11  15   3       4515.98       4198.50        83.50 o                         
 -10  15   3       1293.05       1127.50        51.74 o                         
  -9  15   3          1.20         -8.04        38.73 o                         
  -8  15   3       1480.68       1434.55        57.96 o                         
  -7  15   3       3727.37       3832.94        80.48 o                         
  -6  15   3       6246.89       5919.96       103.43 o                         
  -5  15   3       7017.57       7147.59       121.68 o                         
  -4  15   3       1408.45       1567.69        93.88 o                         
  -3  15   3         65.34         64.89        28.58 o                         
  -2  15   3        148.74        108.80        30.75 o                         
  -1  15   3       1527.56       1523.89        44.94 o                         
   0  15   3       8153.72       8769.23       158.98 o                         
   1  15   3      29115.03      29173.49       447.52 o                         
   2  15   3      41189.60      41642.46       574.88 o                         
   3  15   3      36862.01      37241.76       588.15 o                         
   4  15   3      23232.49      22465.35       465.36 o                         
   5  15   3       8010.91       7593.42       194.64 o                         
   6  15   3        130.91        132.42        42.55 o                         
   7  15   3       1578.18       1690.02       138.50 o                         
   8  15   3       2379.15       2430.88       152.06 o                         
   9  15   3        463.30        508.62       105.74 o                         
  10  15   3         83.17         54.61        35.13 o                         
  11  15   3       1892.10       1756.57        56.70 o                         
  12  15   3       2584.34       2000.69        97.32 o                         
 -13  16   3          8.35         49.80        35.57 o                         
 -12  16   3        238.11        246.32        42.07 o                         
 -11  16   3         44.61         50.95        41.06 o                         
 -10  16   3       1172.34       1093.14        54.93 o                         
  -9  16   3       7565.41       7154.24       113.06 o                         
  -8  16   3      16898.75      16930.69       228.80 o                         
  -7  16   3      19024.64      19377.51       256.93 o                         
  -6  16   3      13454.20      13692.12       321.14 o                         
  -5  16   3       8008.16       8272.78       127.62 o                         
  -4  16   3       1516.08       1491.56        51.52 o                         
  -3  16   3       1153.48       1247.93        53.47 o                         
  -2  16   3       2642.96       2867.83        78.92 o                         
  -1  16   3       5142.27       5712.10       149.56 o                         
   0  16   3      17214.37      18465.25       630.25 o                         
   1  16   3      21017.14      22997.29       335.12 o                         
   2  16   3      17886.87      18634.55       315.32 o                         
   3  16   3      12588.60      12373.61       378.52 o                         
   4  16   3       2811.80       2910.49       188.09 o                         
   5  16   3         78.46        138.28        60.04 o                         
   6  16   3       2406.29       2621.11       159.08 o                         
   7  16   3       2639.40       2425.54       152.53 o                         
   8  16   3         46.49         76.70        61.44 o                         
   9  16   3        115.27        107.58        58.88 o                         
  10  16   3        308.61        280.23        38.49 o                         
  11  16   3        117.47        110.60        31.98 o                         
  12  16   3          4.06         22.46        39.30 o                         
 -13  17   3       1219.37        871.21        57.08 o                         
 -12  17   3       1005.47        819.28        55.54 o                         
 -11  17   3        234.21        192.42        44.49 o                         
 -10  17   3        763.72        701.83        55.47 o                         
  -9  17   3       3591.29       3679.24        73.20 o                         
  -8  17   3       2368.21       2255.08        89.82 o                         
  -7  17   3        273.96        305.31        44.33 o                         
  -6  17   3        416.39        483.73        81.37 o                         
  -5  17   3       1542.17       1578.76        58.69 o                         
  -4  17   3       4801.96       4772.31        93.62 o                         
  -3  17   3       8137.86       8440.08       201.66 o                         
  -2  17   3       2543.09       2539.87       164.23 o                         
  -1  17   3        193.19        242.49        49.15 o                         
   0  17   3       1522.69       1696.14       203.53 o                         
   1  17   3       2468.11       2496.11        86.92 o                         
   2  17   3       2307.57       2400.86        86.60 o                         
   3  17   3        717.61        710.50        45.23 o                         
   4  17   3        342.32        359.42       117.44 o                         
   5  17   3       2895.90       2508.43       103.83 o                         
   6  17   3       4073.30       4176.38       196.51 o                         
   7  17   3       1940.70       1849.10       131.01 o                         
   8  17   3        145.96        155.78        57.16 o                         
   9  17   3         69.33         48.53        53.59 o                         
  10  17   3        708.03        674.41        47.95 o                         
  11  17   3       1372.68       1127.38        54.91 o                         
 -12  18   3        800.87        634.97        38.43 o                         
 -11  18   3       1030.02        914.26        88.90 o                         
 -10  18   3       1938.86       1836.93       131.01 o                         
  -9  18   3       1524.89       1245.31        65.61 o                         
  -8  18   3       1265.84       1222.70        60.01 o                         
  -7  18   3       1802.64       1736.18        60.72 o                         
  -6  18   3       2561.80       2650.96       100.20 o                         
  -5  18   3       4177.83       4352.31       102.88 o                         
  -4  18   3       7123.40       7592.92       128.79 o                         
  -3  18   3      11201.23      11922.90       189.67 o                         
  -2  18   3      15736.29      17607.31       422.97 o                         
  -1  18   3      11140.68      12380.74      1209.96 o                         
   0  18   3       4606.04       5619.46       145.10 o                         
   1  18   3       1203.33       1275.58        64.31 o                         
   2  18   3        144.45        137.65        37.01 o                         
   3  18   3          4.46          8.17        36.21 o                         
   4  18   3        385.37        392.31        60.78 o                         
   5  18   3        136.81        145.90        58.13 o                         
   6  18   3        199.31        320.04        87.03 o                         
   7  18   3       1525.10       1639.04       117.44 o                         
   8  18   3       2225.38       2244.55        76.10 o                         
   9  18   3       1037.49        927.28        42.77 o                         
  10  18   3         30.89         13.24        34.20 o                         
  11  18   3        386.75        256.40        44.92 o                         
 -11  19   3        123.21        144.11        62.70 o                         
 -10  19   3        138.94        125.50        44.99 o                         
  -9  19   3        131.13        138.34        42.77 o                         
  -8  19   3        127.25        140.29        40.03 o                         
  -7  19   3         78.40         56.18        44.73 o                         
  -6  19   3         68.08         79.54        45.45 o                         
  -5  19   3       1095.05       1058.49        48.31 o                         
  -4  19   3       3123.39       3283.24        83.08 o                         
  -3  19   3       4424.04       4537.56       103.68 o                         
  -2  19   3       4171.13       4593.04       166.67 o                         
  -1  19   3       7362.56       8726.85       211.13 o                         
   0  19   3      11062.54      12621.36       288.82 o                         
   1  19   3      11121.19      11757.99       257.65 o                         
   2  19   3       7448.98       7323.04       148.91 o                         
   3  19   3       5096.35       5396.42       129.29 o                         
   4  19   3       3533.69       3322.52        97.24 o                         
   5  19   3       2547.08       2389.42        82.59 o                         
   6  19   3       1220.67       1159.61        71.51 o                         
   7  19   3        334.98        371.20        47.90 o                         
   8  19   3        106.87        146.31        36.55 o                         
   9  19   3        233.56        204.33        32.04 o                         
  10  19   3        210.58        155.15        54.74 o                         
 -11  20   3          3.05         15.91        49.60 o                         
 -10  20   3        320.68        384.08        40.27 o                         
  -9  20   3        820.29        827.96        70.47 o                         
  -8  20   3        847.46        854.52        44.45 o                         
  -7  20   3        744.04        656.49        86.61 o                         
  -6  20   3        316.83        208.51        54.83 o                         
  -5  20   3         96.74         34.77        41.09 o                         
  -4  20   3        130.37        135.48        33.77 o                         
  -3  20   3        716.10        698.65        44.29 o                         
  -2  20   3        555.23        697.01        46.55 o                         
  -1  20   3          1.74         13.31        35.39 o                         
   0  20   3        882.03       1061.16        61.53 o                         
   1  20   3       1145.12       1144.03        62.98 o                         
   2  20   3        587.05        739.68        59.42 o                         
   3  20   3        140.84        148.32        54.83 o                         
   4  20   3       2313.29       2076.58       205.40 o                         
   5  20   3       5888.09       6251.00       256.40 o                         
   6  20   3       7911.82       7691.48       241.43 o                         
   7  20   3       6731.16       6814.44       203.56 o                         
   8  20   3       3234.67       3123.68        80.93 o                         
   9  20   3        796.15        608.80        46.09 o                         
 -10  21   3       1027.40        987.69        72.05 o                         
  -9  21   3       2526.01       2427.57        97.32 o                         
  -8  21   3       4301.58       4065.15       126.71 o                         
  -7  21   3       4232.20       3843.79       181.07 o                         
  -6  21   3       1758.87       1593.44        69.08 o                         
  -5  21   3        124.31         88.55        37.48 o                         
  -4  21   3        122.81        120.36        33.93 o                         
  -3  21   3        305.35        252.78        46.19 o                         
  -2  21   3          2.64         20.31        42.01 o                         
  -1  21   3       1528.66       1917.55        61.37 o                         
   0  21   3       6365.67       7300.22       170.77 o                         
   1  21   3      11223.71      11894.76       270.55 o                         
   2  21   3       7761.62       7550.92       292.90 o                         
   3  21   3       2772.85       2709.37       123.05 o                         
   4  21   3        206.81        198.38        79.54 o                         
   5  21   3         86.76        156.83        46.09 o                         
   6  21   3        217.56        327.52        35.53 o                         
   7  21   3        124.61        194.20        36.28 o                         
   8  21   3        145.67         78.54        38.11 o                         
  -9  22   3       3951.33       3424.96       196.05 o                         
  -8  22   3       1413.21       1196.86        87.96 o                         
  -7  22   3          1.69         43.25        40.53 o                         
  -6  22   3        277.73        211.42        47.42 o                         
  -5  22   3         80.63         67.80        36.06 o                         
  -4  22   3        179.91        183.78        43.16 o                         
  -3  22   3       1554.13       1984.98        60.85 o                         
  -2  22   3       4794.07       5650.36       144.91 o                         
  -1  22   3       6695.27       7805.17       211.95 o                         
   0  22   3       5396.50       6013.55       176.95 o                         
   1  22   3       1123.14       1062.10        54.62 o                         
   2  22   3        191.79        243.30        59.89 o                         
   3  22   3       1887.97       1764.88       121.65 o                         
   4  22   3       4473.27       4468.77       526.38 o                         
   5  22   3       4817.89       4981.24       232.07 o                         
   6  22   3       2927.43       2606.37        81.70 o                         
   7  22   3        512.71        397.51        39.11 o                         
  -8  23   3       3761.19       3156.38       121.65 o                         
  -7  23   3       6847.64       6017.05       202.13 o                         
  -6  23   3       5899.16       5829.25       134.64 o                         
  -5  23   3       1994.51       2203.76       104.81 o                         
  -4  23   3          0.93         -1.23        36.23 o                         
  -3  23   3       1547.94       1568.57        63.19 o                         
  -2  23   3       2315.03       2463.28        77.70 o                         
  -1  23   3       1318.11       1473.15        48.41 o                         
   0  23   3        135.80        140.37        52.40 o                         
   1  23   3        349.48        324.33        39.33 o                         
   2  23   3       2234.52       2556.55       115.10 o                         
   3  23   3       2401.31       2788.62       120.72 o                         
   4  23   3        626.50        786.01        45.98 o                         
   5  23   3         17.35          3.33        25.61 o                         
   6  23   3        639.75        477.25        53.34 o                         
  -5  24   3       2571.08       2290.78        97.32 o                         
  -4  24   3       1037.30        897.41        62.70 o                         
  -3  24   3          0.91        -15.91        43.98 o                         
  -2  24   3       1342.37       1526.25        81.41 o                         
  -1  24   3       4606.29       5217.43       127.69 o                         
   0  24   3       6030.07       6867.15       160.13 o                         
   1  24   3       3682.09       4079.37       173.12 o                         
   2  24   3        457.01        514.68        53.34 o                         
   3  24   3        391.81        344.41        38.83 o                         
 -17   0   4         33.33         79.54        49.60 o                         
 -16   0   4          7.98        -72.99        72.99 o                         
 -15   0   4        434.01        621.72        79.05 o                         
 -14   0   4       1639.29       1455.14        68.85 o                         
 -13   0   4       3092.05       3578.32        95.06 o                         
 -12   0   4       5240.13       6332.18       180.38 o                         
 -11   0   4       5542.90       6334.69       288.02 o                         
 -10   0   4        981.31        882.30       101.94 o                         
  -9   0   4        622.03        623.00        54.67 o                         
  -8   0   4        215.29        150.75        87.10 o                         
  -7   0   4         56.59        230.64       154.40 o                         
  -6   0   4       7338.79       8023.36       454.79 o                         
  -5   0   4      23087.77      25733.08       710.26 o                         
  -4   0   4      11990.49      14039.61       313.20 o                         
  -3   0   4       3685.72       5296.28       197.90 o                         
  -2   0   4        452.03        454.31        82.35 o                         
  -1   0   4       1109.29       1183.76       131.01 o                         
   0   0   4       6556.79       5760.65       286.35 o                         
   1   0   4         80.47        131.94       128.20 o                         
   2   0   4       9133.62       8396.74       370.57 o                         
   3   0   4        397.29        139.43       122.59 o                         
   4   0   4        106.09         92.64       116.04 o                         
   5   0   4      13582.25      13514.83       299.08 o                         
   6   0   4       9639.69       8522.78       165.46 o                         
   7   0   4       4310.97       5169.29       165.92 o                         
   8   0   4      14921.70      16665.28       332.30 o                         
   9   0   4      33449.73      36404.52       728.97 o                         
  10   0   4      30344.11      33485.03       719.42 o                         
  11   0   4      13228.42      14636.75       293.26 o                         
  12   0   4       2807.21       3405.96       603.58 o                         
  13   0   4        958.39       1273.46        76.32 o                         
  14   0   4       1173.63       1805.31        71.74 o                         
  15   0   4        661.21        668.15        54.28 o                         
 -17   1   4        779.79       1091.12        67.38 o                         
 -16   1   4       1441.99       2061.67       288.22 o                         
 -15   1   4       2125.47       2439.67        81.77 o                         
 -14   1   4       2327.53       2633.69        71.27 o                         
 -13   1   4       1351.59       1599.61       106.63 o                         
 -12   1   4        299.90        341.60        40.76 o                         
 -11   1   4        561.02        664.88        39.01 o                         
 -10   1   4       1458.13       1392.31        50.84 o                         
  -9   1   4       5607.83       5498.92        89.86 o                         
  -8   1   4      15167.30      14054.79       246.44 o                         
  -7   1   4      21561.75      21298.62       377.08 o                         
  -6   1   4      18621.00      21439.61       852.49 o                         
  -5   1   4       2443.99       2239.47        98.27 o                         
  -4   1   4       4103.08       5212.83       155.73 o                         
  -3   1   4       1660.13       2119.09       101.61 o                         
   0   1   4      23444.96      19745.63       492.46 o                         
   1   1   4       1268.79       2572.23       307.87 o                         
   2   1   4       1972.18       1494.19        95.93 o                         
   3   1   4         45.94        113.94        86.29 o                         
   4   1   4       1657.77       1339.32       205.87 o                         
   5   1   4       3604.15       3123.28        94.28 o                         
   6   1   4         12.10         57.04        33.05 o                         
   7   1   4       1310.14       1235.37        40.17 o                         
   8   1   4       3604.07       3766.49       113.53 o                         
   9   1   4       4496.68       4841.49       233.19 o                         
  10   1   4        568.27        868.55        87.84 o                         
  11   1   4        184.10        362.58        54.17 o                         
  12   1   4       1253.25       1249.98        91.50 o                         
  13   1   4       1295.86       1447.53        97.74 o                         
  14   1   4        690.22       1041.82        59.51 o                         
  15   1   4        261.16        311.61        46.79 o                         
 -17   2   4        327.65        520.29        56.15 o                         
 -16   2   4         93.43        426.87       226.46 o                         
 -15   2   4       1131.36       1681.82        98.10 o                         
 -14   2   4       2996.91       3601.63       150.17 o                         
 -13   2   4       4813.43       5620.41       123.67 o                         
 -12   2   4       5182.88       5464.07        90.43 o                         
 -11   2   4        415.80        520.38        54.30 o                         
 -10   2   4       2069.83       2050.59        45.75 o                         
  -9   2   4       7871.25       6864.69        78.81 o                         
  -8   2   4       3187.87       2534.61        76.44 o                         
  -7   2   4        270.73        220.43        58.48 o                         
  -6   2   4       9574.44       9174.22       438.88 o                         
  -5   2   4      14057.58      14308.33       325.16 o                         
  -4   2   4      18238.14      15784.26       446.46 o                         
  -3   2   4      45413.57      42980.19      1521.68 o                         
  -2   2   4        452.18        791.18        80.05 o                         
  -1   2   4       4319.48       3126.57       115.40 o                         
   0   2   4       1859.58       2885.00       225.52 o                         
   1   2   4       6442.63       6456.32       237.76 o                         
   2   2   4       3942.27       3455.78       124.74 o                         
   3   2   4        632.49        294.30        62.30 o                         
   4   2   4         66.55        -14.04       145.05 o                         
   5   2   4       8616.60       8494.73       232.64 o                         
   6   2   4      14691.48      13652.53       207.01 o                         
   7   2   4       1652.59       1604.80        89.23 o                         
   8   2   4       1839.24       1997.61        76.22 o                         
   9   2   4        334.99        329.03        41.50 o                         
  10   2   4        286.91        444.88        45.77 o                         
  11   2   4        707.75        904.13        89.95 o                         
  12   2   4        188.41        224.96        51.06 o                         
  13   2   4        604.66       1064.58        72.04 o                         
  14   2   4       1051.95       1736.45        70.41 o                         
  15   2   4        958.50       1144.46        62.70 o                         
 -17   3   4       1229.99       1372.00        78.14 o                         
 -16   3   4       3099.90       3869.15       112.12 o                         
 -15   3   4       5405.71       6060.69       137.77 o                         
 -14   3   4       8091.91       9413.74       200.04 o                         
 -13   3   4       5440.17       6389.50       113.49 o                         
 -12   3   4       4330.72       4713.23       115.13 o                         
 -11   3   4       5399.57       5320.47       100.82 o                         
 -10   3   4       7140.14       6502.38       133.33 o                         
  -9   3   4      13076.29      12990.29       164.41 o                         
  -8   3   4      23850.40      21259.43       365.10 o                         
  -7   3   4      39764.71      35193.41       524.94 o                         
  -6   3   4      59125.84      55447.29      1025.10 o                         
  -5   3   4      52843.20      53036.50       755.31 o                         
  -4   3   4      78486.82      75859.23       930.22 o                         
  -3   3   4      31902.11      30462.96       805.15 o                         
  -2   3   4       7963.83       6649.85       175.05 o                         
  -1   3   4      40051.20      39684.87       893.62 o                         
   0   3   4       7405.34      10640.73       464.15 o                         
   1   3   4       7187.34       6169.08       241.85 o                         
   2   3   4       1435.63       1596.84        85.76 o                         
   3   3   4       2217.02       2222.68       153.88 o                         
   4   3   4      14240.24      13309.67       761.26 o                         
   5   3   4        389.73        325.53        47.60 o                         
   6   3   4        658.26        481.87        36.85 o                         
   7   3   4        145.33        135.80        35.68 o                         
   8   3   4       5250.69       4889.75        92.37 o                         
   9   3   4       6230.84       6130.03        79.93 o                         
  10   3   4       2172.73       2338.57        54.22 o                         
  11   3   4         14.94         63.88        34.93 o                         
  12   3   4       1634.64       1925.96        72.26 o                         
  13   3   4       3190.68       4123.62       175.40 o                         
  14   3   4       3379.20       4460.28        83.70 o                         
  15   3   4       1710.84       1908.92        55.91 o                         
 -17   4   4       2084.49       2555.65        67.82 o                         
 -16   4   4        213.69        186.69        45.32 o                         
 -15   4   4        706.24        806.49        58.87 o                         
 -14   4   4       1857.47       2428.41       112.50 o                         
 -13   4   4       1622.23       1960.31        70.85 o                         
 -12   4   4        627.39        748.03        41.58 o                         
 -11   4   4       1123.53       1465.78       107.52 o                         
 -10   4   4      12480.93      12439.70       114.63 o                         
  -9   4   4      22785.59      20600.39       244.27 o                         
  -8   4   4       2955.12       2327.34        78.24 o                         
  -7   4   4      22557.76      21747.69       332.67 o                         
  -6   4   4      77658.16      75701.96      1366.77 o                         
  -5   4   4     124051.96     119478.48      2064.55 o                         
  -4   4   4     148366.23     141780.44      2314.90 o                         
  -3   4   4      49073.35      43326.04       558.22 o                         
  -2   4   4      51270.49      53807.19      1238.44 o                         
  -1   4   4        629.26       1004.61        85.04 o                         
   0   4   4       2106.09       2558.18       171.87 o                         
   1   4   4       9913.96       7587.29       384.60 o                         
   2   4   4       1121.42       1123.31       168.64 o                         
   3   4   4       4776.57       4314.03       211.08 o                         
   4   4   4      15019.32      13866.67       407.53 o                         
   5   4   4      15405.20      13862.32       196.10 o                         
   6   4   4      10682.64      10463.33       193.93 o                         
   7   4   4         71.71         68.02        36.41 o                         
   8   4   4       5475.47       5301.32        97.47 o                         
   9   4   4       9686.95       9744.15       115.50 o                         
  10   4   4       9965.93      10081.28       120.45 o                         
  11   4   4       7362.95       7934.66       119.00 o                         
  12   4   4       1348.34       1429.02        60.32 o                         
  13   4   4          2.02         42.16        31.70 o                         
  14   4   4        117.32        316.28        32.13 o                         
  15   4   4        351.32        623.27        65.97 o                         
 -17   5   4          2.21        450.78       171.25 o                         
 -16   5   4        148.40        -32.36        41.35 o                         
 -15   5   4       1745.73       1918.92        69.18 o                         
 -14   5   4       5602.02       6380.06       143.13 o                         
 -13   5   4      10748.39      12399.89       208.11 o                         
 -12   5   4      10674.85      11382.51       277.70 o                         
 -11   5   4       8324.36       8385.37       247.31 o                         
 -10   5   4       1165.64       1388.65        48.17 o                         
  -9   5   4       1531.39       1471.22        42.42 o                         
  -8   5   4       8135.12       7544.98       132.31 o                         
  -7   5   4         15.49         11.96        29.60 o                         
  -6   5   4      16210.12      15552.04       300.06 o                         
  -5   5   4      60541.54      59730.43      1092.56 o                         
  -4   5   4     120825.31     112798.73      1592.05 o                         
  -3   5   4      74548.30      70524.42       946.40 o                         
  -2   5   4      63954.95      66808.58      1179.94 o                         
  -1   5   4      23601.70      24793.80       479.23 o                         
   0   5   4       4728.71       4077.19       213.36 o                         
   1   5   4      12461.25      13266.53       568.95 o                         
   2   5   4       4797.30       4422.24       291.03 o                         
   3   5   4        685.51       1142.09       202.13 o                         
   4   5   4      20205.59      18328.09       301.88 o                         
   5   5   4      61261.20      52978.23       742.28 o                         
   6   5   4      43584.19      38556.72       582.07 o                         
   7   5   4      36537.74      34864.70       420.43 o                         
   8   5   4       5198.28       5257.71       116.00 o                         
   9   5   4        674.66        769.49        37.42 o                         
  10   5   4       3418.81       3387.95        58.67 o                         
  11   5   4       2554.44       2711.42        72.14 o                         
  12   5   4         41.66         40.71        36.86 o                         
  13   5   4        549.37        766.95        43.87 o                         
  14   5   4       2731.58       3479.69        67.64 o                         
 -16   6   4        493.45        486.65        49.18 o                         
 -15   6   4        111.40         54.93        44.31 o                         
 -14   6   4         92.53        105.10        39.81 o                         
 -13   6   4          0.32         91.98        44.97 o                         
 -12   6   4        452.57        560.24        43.75 o                         
 -11   6   4        199.14        226.62        30.42 o                         
 -10   6   4        179.04        202.80        40.99 o                         
  -9   6   4          9.77         17.08        25.62 o                         
  -8   6   4          5.65         48.57        25.46 o                         
  -7   6   4        451.40        598.99        42.12 o                         
  -6   6   4       6571.34       6969.00       148.81 o                         
  -5   6   4       8419.26       8901.60       252.36 o                         
  -4   6   4      16701.07      16730.23       554.15 o                         
  -3   6   4       1747.97       1279.90        65.68 o                         
  -2   6   4        682.09        513.07        71.01 o                         
  -1   6   4       5561.84       5974.69       153.66 o                         
   0   6   4        711.02        832.49        85.50 o                         
   1   6   4       1728.42       2016.60       227.39 o                         
   2   6   4        629.76        458.51       168.91 o                         
   3   6   4        341.64        139.44       101.29 o                         
   4   6   4        428.48        517.50        50.29 o                         
   5   6   4        808.15        764.40        36.74 o                         
   6   6   4          4.98        107.92        40.83 o                         
   7   6   4       1287.16       1701.58        61.27 o                         
   8   6   4       5828.67       5635.47        81.69 o                         
   9   6   4       3813.91       3986.03        90.60 o                         
  10   6   4       2677.77       2708.67        52.07 o                         
  11   6   4       2276.03       2349.90        66.64 o                         
  12   6   4       1007.86       1138.65        45.94 o                         
  13   6   4        898.43        979.01        41.78 o                         
  14   6   4        796.15        939.26        45.64 o                         
 -16   7   4         25.61         11.94        33.88 o                         
 -15   7   4        401.13        418.03        40.07 o                         
 -14   7   4       2294.93       2330.90        97.42 o                         
 -13   7   4       6276.82       6430.29       240.39 o                         
 -12   7   4       4370.29       4290.22       206.07 o                         
 -11   7   4        796.85        908.13        76.77 o                         
 -10   7   4       1517.27       1576.73        69.49 o                         
  -9   7   4      17634.72      16619.79       168.79 o                         
  -8   7   4      34576.68      32404.47       295.01 o                         
  -7   7   4      19437.75      18981.01       241.31 o                         
  -6   7   4         51.63         20.16        34.58 o                         
  -5   7   4      11295.73      10204.72       228.98 o                         
  -4   7   4      47005.57      43603.51      1469.17 o                         
  -3   7   4      47651.62      43935.15       806.83 o                         
  -2   7   4      29054.59      27482.53       401.37 o                         
  -1   7   4       3220.61       3457.78       135.63 o                         
   0   7   4        631.42        662.38        94.36 o                         
   1   7   4       2667.98       2491.49       195.19 o                         
   2   7   4       1655.21       1570.24       200.26 o                         
   3   7   4      22551.85      20762.57       385.24 o                         
   4   7   4      92704.83      91366.32      1326.39 o                         
   5   7   4     139289.39     133846.02      1710.16 o                         
   6   7   4     110000.84     101989.57      1227.56 o                         
   7   7   4      64070.27      61480.74       655.36 o                         
   8   7   4      17059.99      15678.83       172.26 o                         
   9   7   4        722.27        672.24        35.28 o                         
  10   7   4       1365.57       1381.74       110.91 o                         
  11   7   4       1627.12       1717.91        53.91 o                         
  12   7   4        279.00        281.11        31.84 o                         
  13   7   4        308.52        398.53        29.76 o                         
  14   7   4       2026.10       2366.75        66.38 o                         
 -16   8   4         39.05         44.69        50.28 o                         
 -15   8   4       1082.34       1039.92        54.03 o                         
 -14   8   4       2197.36       2205.30        60.22 o                         
 -13   8   4       1807.68       1702.64        54.36 o                         
 -12   8   4        421.59        416.78        36.96 o                         
 -11   8   4       1082.73        806.64        38.68 o                         
 -10   8   4       7683.21       6849.27        81.98 o                         
  -9   8   4      14971.32      14172.77       200.14 o                         
  -8   8   4       6961.72       6960.99        92.61 o                         
  -7   8   4        925.20       1079.90        37.28 o                         
  -6   8   4      18235.96      18083.82       212.86 o                         
  -5   8   4      37197.11      36646.24       554.45 o                         
  -4   8   4      53046.85      52179.70      1037.67 o                         
  -3   8   4      35038.84      34492.78      1240.84 o                         
  -2   8   4       3818.75       4473.85       103.60 o                         
  -1   8   4      10590.04      10832.51       372.77 o                         
   0   8   4       9068.53       9513.73       257.03 o                         
   1   8   4       6544.75       6760.66       316.50 o                         
   2   8   4       4482.25       4597.65       153.82 o                         
   3   8   4      16285.64      16280.34       324.78 o                         
   4   8   4      22780.01      21568.57       339.84 o                         
   5   8   4      25764.00      24085.98       303.80 o                         
   6   8   4      18926.12      18300.64       344.50 o                         
   7   8   4       2748.96       3116.38        57.43 o                         
   8   8   4        833.62        912.24        36.10 o                         
   9   8   4       8009.33       8004.36        98.35 o                         
  10   8   4       6059.47       5868.85        99.30 o                         
  11   8   4        885.08        900.60        42.30 o                         
  12   8   4          3.70        -24.68        28.33 o                         
  13   8   4       1036.55       1369.00       149.26 o                         
 -16   9   4       1208.17       1258.62        84.22 o                         
 -15   9   4        888.09        865.48        77.07 o                         
 -14   9   4        391.96        359.32        44.85 o                         
 -13   9   4        514.54        417.79        34.49 o                         
 -12   9   4         17.22        -33.18        36.96 o                         
 -11   9   4       2199.92       2235.76        82.77 o                         
 -10   9   4       4042.78       3900.25        91.71 o                         
  -9   9   4       2707.67       2354.49        54.08 o                         
  -8   9   4        129.44        172.31        38.72 o                         
  -7   9   4       8456.23       7853.49       134.90 o                         
  -6   9   4      19091.46      19457.62       249.89 o                         
  -5   9   4      24570.63      23872.33       333.82 o                         
  -4   9   4      30619.19      32221.58       592.42 o                         
  -3   9   4      11628.42      10734.79       287.25 o                         
  -2   9   4        889.66       2677.48      7555.00 o                         
  -1   9   4        985.34        645.58        58.23 o                         
   0   9   4       3033.28       2970.26       115.23 o                         
   1   9   4        110.59        140.30        42.96 o                         
   2   9   4       5458.36       5235.82        99.06 o                         
   3   9   4      12907.47      13222.45       218.73 o                         
   4   9   4      37171.82      36321.63       524.33 o                         
   5   9   4      45011.12      41747.39       609.53 o                         
   6   9   4      17938.95      16186.04       245.17 o                         
   7   9   4       1746.01       1717.17        86.65 o                         
   8   9   4        187.30        245.99        34.31 o                         
   9   9   4       5719.98       5616.26        87.16 o                         
  10   9   4       2824.50       2822.29        62.54 o                         
  11   9   4          0.57         13.00        28.75 o                         
  12   9   4        845.39        912.60        45.14 o                         
  13   9   4       2942.91       2938.13        88.85 o                         
 -15  10   4        128.58         93.41        68.31 o                         
 -14  10   4        792.63        884.76        66.19 o                         
 -13  10   4       1454.53       1279.87        54.15 o                         
 -12  10   4        363.19        313.16        52.85 o                         
 -11  10   4          5.69         11.48        33.05 o                         
 -10  10   4        744.58        851.81        44.14 o                         
  -9  10   4       4142.10       4031.59        63.55 o                         
  -8  10   4        146.32        188.56        30.85 o                         
  -7  10   4       5706.41       5591.01        88.31 o                         
  -6  10   4      31789.34      30867.34       388.65 o                         
  -5  10   4      65682.57      63645.34       845.05 o                         
  -4  10   4      86741.02      85733.61      2347.37 o                         
  -3  10   4      51830.05      54816.73      1510.34 o                         
  -2  10   4      14538.28      15198.28       330.33 o                         
  -1  10   4       1059.77        819.98        42.58 o                         
   0  10   4       1757.64       1860.89        60.83 o                         
   1  10   4        321.77        436.51        34.45 o                         
   2  10   4       1790.78       1910.05        37.00 o                         
   3  10   4       8688.22       8282.29       124.92 o                         
   4  10   4      18436.96      17441.17       263.84 o                         
   5  10   4      20463.37      19020.20       324.90 o                         
   6  10   4      13087.85      11849.22       241.57 o                         
   7  10   4       1363.43       1192.59        52.03 o                         
   8  10   4        908.59        814.28        59.54 o                         
   9  10   4       1609.95       1601.80        67.92 o                         
  10  10   4       1532.66       1320.44        44.31 o                         
  11  10   4        754.54        674.03        58.80 o                         
  12  10   4         49.40         37.65        48.31 o                         
  13  10   4        249.38        243.40        56.15 o                         
 -15  11   4       1831.63       1657.14        76.45 o                         
 -14  11   4        536.74        566.97        48.02 o                         
 -13  11   4        115.73         65.11        36.85 o                         
 -12  11   4        418.94        485.14        43.07 o                         
 -11  11   4        810.96        795.52        40.96 o                         
 -10  11   4        238.67        192.15        43.10 o                         
  -9  11   4        759.70        759.23        33.90 o                         
  -8  11   4       8174.36       8514.43       178.01 o                         
  -7  11   4      14624.20      15425.63       345.37 o                         
  -6  11   4      19448.61      20901.12       352.43 o                         
  -5  11   4      21132.42      21055.27       289.83 o                         
  -4  11   4       4018.88       4056.85       100.08 o                         
  -3  11   4       1065.03       1151.88        71.86 o                         
  -2  11   4      29420.08      32941.46       654.00 o                         
  -1  11   4      51605.24      57708.21      1103.37 o                         
   0  11   4      11803.96      13110.55       249.58 o                         
   1  11   4       1777.35       1842.89        40.44 o                         
   2  11   4        769.19        675.25        38.80 o                         
   3  11   4        283.05        280.99        24.08 o                         
   4  11   4        324.67        385.62        46.75 o                         
   5  11   4         37.36        204.64        99.85 o                         
   6  11   4       2489.91       2501.12       111.41 o                         
   7  11   4       9030.50       8330.48       243.99 o                         
   8  11   4       8678.43       8993.04       203.07 o                         
   9  11   4       6493.13       6633.79       166.27 o                         
  10  11   4        809.52        700.94        56.77 o                         
  11  11   4         76.46        135.16        36.71 o                         
  12  11   4       1434.83       1329.45        50.42 o                         
  13  11   4       2693.76       2339.45       112.29 o                         
 -15  12   4          3.39         85.23        43.80 o                         
 -14  12   4        192.09        221.85        49.05 o                         
 -13  12   4        958.17        945.02        45.05 o                         
 -12  12   4       1496.02       1427.24        51.73 o                         
 -11  12   4       1221.14       1022.70        42.95 o                         
 -10  12   4        487.60        446.37        39.75 o                         
  -9  12   4         32.67         36.35        27.93 o                         
  -8  12   4        589.28        579.47        38.93 o                         
  -7  12   4        879.63        888.64        43.17 o                         
  -6  12   4         88.15         87.40        27.67 o                         
  -5  12   4       1870.26       1773.27        75.67 o                         
  -4  12   4      14401.53      14986.13       294.69 o                         
  -3  12   4       9221.30       9561.77       193.12 o                         
  -2  12   4       1675.02       2007.15        85.36 o                         
  -1  12   4       2185.10       2695.18        76.63 o                         
   0  12   4        537.26        647.50        40.42 o                         
   1  12   4        412.93        504.44        26.40 o                         
   2  12   4        196.66        234.63        23.37 o                         
   3  12   4        725.34        651.84        33.46 o                         
   4  12   4        744.72        745.25        41.88 o                         
   5  12   4       3437.55       3030.70        93.33 o                         
   6  12   4       5273.31       5091.95       126.69 o                         
   7  12   4       4487.75       4476.48       103.82 o                         
   8  12   4       2043.56       2082.76        86.66 o                         
   9  12   4       1973.42       2079.93        74.90 o                         
  10  12   4       1816.00       1996.36        60.40 o                         
  11  12   4        351.57        410.44        34.88 o                         
  12  12   4         90.60         91.40        29.72 o                         
 -15  13   4         71.95         32.75        51.47 o                         
 -14  13   4         56.61         43.62        41.71 o                         
 -13  13   4         42.95         50.26        34.12 o                         
 -12  13   4         63.73         90.98        39.79 o                         
 -11  13   4          7.88         -9.06        31.21 o                         
 -10  13   4         74.28         28.11        35.42 o                         
  -9  13   4        605.06        505.69        37.68 o                         
  -8  13   4        695.35        802.84        49.69 o                         
  -7  13   4        249.71        221.40        40.64 o                         
  -6  13   4       1082.56        981.37        58.98 o                         
  -5  13   4         69.19         55.43        31.75 o                         
  -4  13   4         79.72        111.09        25.93 o                         
  -3  13   4       1394.93       1665.82        76.31 o                         
  -2  13   4       3971.84       4657.72       118.66 o                         
  -1  13   4       3421.32       4317.86       107.83 o                         
   0  13   4       1515.78       1477.21        48.57 o                         
   1  13   4       3970.95       4065.14        69.01 o                         
   2  13   4       6487.63       6399.12        93.31 o                         
   3  13   4      10013.71       9497.33       158.39 o                         
   4  13   4       8885.45       8779.95       147.93 o                         
   5  13   4       7229.16       6892.91       155.05 o                         
   6  13   4       7701.53       7395.29       201.38 o                         
   7  13   4       2523.27       2366.91        80.23 o                         
   8  13   4       1400.83       1272.00        70.67 o                         
   9  13   4        819.06        840.14        95.55 o                         
  10  13   4        838.44        826.61        59.48 o                         
  11  13   4        746.10        660.51        34.76 o                         
  12  13   4        232.38        248.39        45.29 o                         
 -14  14   4       1946.08       1750.18        73.76 o                         
 -13  14   4       2773.50       2713.75        63.68 o                         
 -12  14   4       2380.92       2353.57        69.91 o                         
 -11  14   4        920.65        888.64        41.64 o                         
 -10  14   4          7.41         17.29        38.11 o                         
  -9  14   4       1447.91       1421.01        56.16 o                         
  -8  14   4       2699.25       2573.45        70.45 o                         
  -7  14   4       2357.83       2168.02        75.12 o                         
  -6  14   4       3592.71       3713.52        75.10 o                         
  -5  14   4       2318.85       2437.96        62.59 o                         
  -4  14   4          5.98         29.68        27.19 o                         
  -3  14   4        129.01         55.65        25.76 o                         
  -2  14   4          5.61        -11.86        29.30 o                         
  -1  14   4        692.82        776.94        50.16 o                         
   0  14   4       6526.46       6876.85       152.38 o                         
   1  14   4      10449.14      10561.48       160.14 o                         
   2  14   4       6964.35       7054.01       107.43 o                         
   3  14   4        931.82        912.00        46.70 o                         
   4  14   4        234.43        174.10        40.78 o                         
   5  14   4       1620.52       1609.09        67.36 o                         
   6  14   4       5789.15       5797.76       139.83 o                         
   7  14   4       8036.68       7958.02       170.11 o                         
   8  14   4       7915.60       8753.38       224.61 o                         
   9  14   4       5905.81       5564.28       476.31 o                         
  10  14   4       2536.38       2351.18        93.40 o                         
  11  14   4        227.21        187.99        40.01 o                         
  12  14   4        119.87        107.82        38.36 o                         
 -14  15   4       1918.89       1627.32        92.64 o                         
 -13  15   4       2231.73       1961.15        58.28 o                         
 -12  15   4       1426.81       1458.80        50.32 o                         
 -11  15   4        794.17        775.84        54.19 o                         
 -10  15   4       1830.14       1751.97        63.11 o                         
  -9  15   4       3320.36       3031.34        78.90 o                         
  -8  15   4       7279.95       7241.53       120.90 o                         
  -7  15   4      14604.85      14835.95       271.78 o                         
  -6  15   4      14879.90      14973.61       226.75 o                         
  -5  15   4      13691.59      14304.81       232.24 o                         
  -4  15   4       7350.37       7864.01       135.00 o                         
  -3  15   4       6148.63       6528.60       117.04 o                         
  -2  15   4       3067.86       3221.96       109.03 o                         
  -1  15   4        219.78        254.01        29.66 o                         
   0  15   4        726.33        709.82        39.41 o                         
   1  15   4        521.61        532.32        38.28 o                         
   2  15   4        861.76        891.66        50.45 o                         
   3  15   4       2475.86       2408.40        71.20 o                         
   4  15   4       4394.60       4208.99       153.26 o                         
   5  15   4       4156.59       4020.50       122.84 o                         
   6  15   4       1107.39       1057.45        59.10 o                         
   7  15   4         28.68         54.89        40.11 o                         
   8  15   4         46.77         44.79        43.21 o                         
   9  15   4        482.28        444.10        68.37 o                         
  10  15   4          4.61         18.38        39.93 o                         
  11  15   4        427.96        330.29        49.27 o                         
  12  15   4        956.61        716.81        55.21 o                         
 -13  16   4       3903.56       3293.54        96.58 o                         
 -12  16   4       2780.27       2425.82        74.67 o                         
 -11  16   4        167.95         81.44        52.46 o                         
 -10  16   4       1854.45       2061.69        63.73 o                         
  -9  16   4       6349.28       5835.10       106.61 o                         
  -8  16   4       8619.02       8221.38       129.55 o                         
  -7  16   4       3102.53       2930.77       105.75 o                         
  -6  16   4          2.09         32.43        39.52 o                         
  -5  16   4       1340.27       1275.28        42.09 o                         
  -4  16   4       5620.80       6202.34        99.53 o                         
  -3  16   4       5187.63       4730.10       104.10 o                         
  -2  16   4        250.35        331.37        43.61 o                         
  -1  16   4       2374.41       2560.21        75.41 o                         
   0  16   4      10795.26      11837.52       182.31 o                         
   1  16   4      23290.65      24022.64       382.10 o                         
   2  16   4      13023.62      13587.46       292.30 o                         
   3  16   4       2721.40       2807.90        90.33 o                         
   4  16   4         42.98         66.80        41.55 o                         
   5  16   4       3146.40       2811.20        83.22 o                         
   6  16   4       5924.49       5970.92       150.05 o                         
   7  16   4       4987.49       5047.98       151.88 o                         
   8  16   4       1005.59        881.94        56.69 o                         
   9  16   4        255.88        283.87        44.39 o                         
  10  16   4       1930.86       1763.18        54.17 o                         
  11  16   4       1917.34       1539.90        51.63 o                         
 -13  17   4       7192.65       6128.62       409.87 o                         
 -12  17   4       6329.81       5552.24       116.68 o                         
 -11  17   4       5511.03       5250.28       215.23 o                         
 -10  17   4       3129.39       2898.45       193.71 o                         
  -9  17   4        913.97       1000.03        58.48 o                         
  -8  17   4        123.02        188.81        42.57 o                         
  -7  17   4        599.11        684.32        92.52 o                         
  -6  17   4       5846.45       6376.49       119.63 o                         
  -5  17   4      18944.37      20153.11       257.55 o                         
  -4  17   4      24908.12      26534.30       567.92 o                         
  -3  17   4      21632.18      23680.35       326.01 o                         
  -2  17   4       8211.56       8796.09       185.92 o                         
  -1  17   4         12.11         35.92        28.34 o                         
   0  17   4       3884.15       4411.38        86.35 o                         
   1  17   4       9001.15       9527.98       266.52 o                         
   2  17   4       4257.10       4012.84       173.12 o                         
   3  17   4         20.34         40.62        40.51 o                         
   4  17   4        876.41        646.62        91.71 o                         
   5  17   4       3195.31       3131.11       169.38 o                         
   6  17   4       2879.41       2920.98       112.75 o                         
   7  17   4       1966.59       1914.43        73.04 o                         
   8  17   4        520.32        430.30        46.91 o                         
   9  17   4         75.49         67.20        36.75 o                         
  10  17   4        787.83        685.09        43.10 o                         
  11  17   4        833.74        653.22        38.67 o                         
 -12  18   4        204.33        251.72        58.95 o                         
 -10  18   4         45.28         61.76        93.58 o                         
  -9  18   4       1339.81       1263.24        43.38 o                         
  -8  18   4       2628.62       2463.65        67.90 o                         
  -7  18   4       2469.83       2611.95        75.64 o                         
  -6  18   4        225.93        257.65        47.23 o                         
  -5  18   4       1524.48       1768.08        60.12 o                         
  -4  18   4       9017.30       9619.66       186.11 o                         
  -3  18   4      13850.35      14800.19       242.84 o                         
  -2  18   4      10943.95      11781.44       261.69 o                         
  -1  18   4       6991.25       7962.31       188.76 o                         
   0  18   4       1013.11       1186.63        89.01 o                         
   1  18   4       1061.86        957.19        62.84 o                         
   2  18   4       3730.83       3618.33       107.69 o                         
   3  18   4       1384.77       1502.69        96.65 o                         
   4  18   4         30.39        -34.32        57.87 o                         
   5  18   4        295.16        360.27        88.90 o                         
   6  18   4        751.41        697.33        67.41 o                         
   7  18   4        292.03        310.14        44.27 o                         
   8  18   4         85.23         77.48        37.74 o                         
   9  18   4       1277.20       1109.06        41.95 o                         
  10  18   4       3439.77       2678.78        83.04 o                         
 -10  19   4          8.99         14.29        55.54 o                         
  -9  19   4        759.66        645.85        55.32 o                         
  -8  19   4       1469.13       1359.36        51.81 o                         
  -7  19   4        726.45        595.19        57.27 o                         
  -6  19   4         23.69          7.92        55.01 o                         
  -5  19   4       3757.12       4048.84        96.81 o                         
  -4  19   4      15000.75      15972.81       232.52 o                         
  -3  19   4      16648.01      17550.97       304.74 o                         
  -2  19   4       8421.00       9723.04       232.58 o                         
  -1  19   4        593.91        616.35        45.66 o                         
   0  19   4       1451.07       1539.14        70.76 o                         
   1  19   4       5418.96       5915.43       150.87 o                         
   2  19   4       3987.73       4054.27       116.67 o                         
   3  19   4        109.93        117.04        52.82 o                         
   4  19   4       3545.35       3674.80       173.12 o                         
   5  19   4      11017.02      10926.14       373.38 o                         
   6  19   4      11735.22      10953.11       211.59 o                         
   7  19   4       8464.96       7576.69       134.94 o                         
   8  19   4       2391.22       2128.65        59.64 o                         
   9  19   4          1.43        -28.07        58.95 o                         
 -11  20   4       1942.68       1628.25        83.28 o                         
 -10  20   4       3819.28       3627.89       108.15 o                         
  -9  20   4       2404.52       2435.58       104.34 o                         
  -8  20   4         49.15         71.07        33.97 o                         
  -7  20   4       1535.86       1523.43        51.68 o                         
  -6  20   4       4788.77       4747.57       105.87 o                         
  -5  20   4       4880.02       5136.01       190.90 o                         
  -4  20   4       1186.67       1363.62        61.20 o                         
  -3  20   4        443.97        510.93        43.54 o                         
  -2  20   4       4292.93       4746.78       108.74 o                         
  -1  20   4       9294.61      10193.29       196.09 o                         
   0  20   4       9211.06      10379.01       243.48 o                         
   1  20   4       1754.69       2003.73        78.31 o                         
   2  20   4        868.86        821.31        54.83 o                         
   3  20   4       6184.94       5739.00       264.36 o                         
   4  20   4       8837.71       7809.07       295.71 o                         
   5  20   4       3574.12       3449.77       192.30 o                         
   6  20   4        787.14        984.90        51.65 o                         
   7  20   4         65.47         91.26        31.06 o                         
   8  20   4         50.88         53.49        30.26 o                         
   9  20   4         29.16         14.97        39.30 o                         
 -10  21   4       3999.01       3564.05       233.94 o                         
  -9  21   4       2258.37       2025.96       112.29 o                         
  -8  21   4        447.08        484.73        92.64 o                         
  -7  21   4          5.12         30.26        48.19 o                         
  -6  21   4        244.19        358.64        44.10 o                         
  -5  21   4        423.82        553.17        46.78 o                         
  -4  21   4        456.12        476.09        37.33 o                         
  -3  21   4        161.50        188.70        44.32 o                         
  -2  21   4        116.86        154.55        42.99 o                         
  -1  21   4        793.70        861.69        57.38 o                         
   0  21   4        364.53        387.56        38.31 o                         
   1  21   4         86.74         52.97        39.83 o                         
   2  21   4       2200.94       2180.36       116.97 o                         
   4  21   4      12868.52      11083.36       369.63 o                         
   5  21   4      12352.76      11790.45       423.91 o                         
   6  21   4       7507.30       7159.88       184.89 o                         
   7  21   4       1777.66       1479.06        49.83 o                         
   8  21   4         17.30         -5.21        31.02 o                         
  -9  22   4        969.71        876.26        45.64 o                         
  -8  22   4        179.62        165.63        66.44 o                         
  -7  22   4        769.53        772.70        56.61 o                         
  -6  22   4       6819.11       6355.80       235.82 o                         
  -5  22   4      12061.26      11509.59       374.78 o                         
  -4  22   4      12070.32      12748.62       392.56 o                         
  -3  22   4       5962.88       6427.77       144.01 o                         
  -2  22   4        235.34        239.51        41.67 o                         
  -1  22   4        706.93        879.32        51.86 o                         
   0  22   4        919.91       1030.05        54.07 o                         
   1  22   4          1.04         32.00        29.19 o                         
   2  22   4       1711.07       1858.46       102.94 o                         
   3  22   4       4800.83       4226.91       181.54 o                         
   4  22   4       6109.84       5659.83       150.05 o                         
   5  22   4       3907.24       3453.46       111.83 o                         
   6  22   4        604.22        566.88        49.23 o                         
   7  22   4        151.17         54.28        46.79 o                         
  -8  23   4        358.59        414.55        49.60 o                         
  -7  23   4       3309.75       3102.10       120.72 o                         
  -5  23   4        533.13        519.36        58.02 o                         
  -4  23   4        352.57        403.86        41.67 o                         
  -3  23   4       4017.94       4219.72       139.43 o                         
  -2  23   4       7730.10       9026.17       202.80 o                         
  -1  23   4       5062.08       5782.01       142.22 o                         
   0  23   4        902.22       1269.86        54.07 o                         
   1  23   4        543.81        495.03        60.83 o                         
   2  23   4       3852.63       4292.41       161.89 o                         
   3  23   4       5984.00       6327.42       154.50 o                         
   4  23   4       5621.88       5724.40       180.61 o                         
   5  23   4       1366.61       1136.03        71.12 o                         
  -5  24   4       4498.36       4276.51       151.60 o                         
  -4  24   4       5986.52       6178.94       206.81 o                         
  -3  24   4       4684.77       4604.96       164.70 o                         
  -2  24   4       3681.82       4093.09       151.60 o                         
  -1  24   4       3145.45       3605.43        96.61 o                         
   0  24   4       2513.11       2869.85        82.05 o                         
   1  24   4       1492.49       1665.68        83.28 o                         
   2  24   4        719.14        731.16        40.35 o                         
 -17   1   5        473.76        646.62        60.83 o                         
 -16   1   5        193.71        333.10       204.00 o                         
 -15   1   5        101.78        131.27        76.25 o                         
 -14   1   5        401.52        610.81        61.12 o                         
 -13   1   5        740.70        618.79        58.76 o                         
 -12   1   5       1223.25       1141.36        52.92 o                         
 -11   1   5       4137.76       4068.53       153.51 o                         
 -10   1   5       3933.80       3537.61       133.83 o                         
  -9   1   5       3800.72       3944.01        79.23 o                         
  -8   1   5       1937.39       1566.75        66.39 o                         
  -7   1   5       4437.13       3852.64       219.23 o                         
  -6   1   5      17276.95      20306.62       571.61 o                         
  -5   1   5      12333.16      15282.40       416.26 o                         
  -4   1   5         14.91         72.86        56.67 o                         
  -3   1   5       7122.07       6479.45       223.30 o                         
  -2   1   5      39862.66      51062.51      2190.66 o                         
  -1   1   5     109605.02     110269.27      3231.24 o                         
   0   1   5      66852.25      74250.71      1606.50 o                         
   1   1   5      20087.88      20758.73       440.11 o                         
   2   1   5       9801.54       8411.58       267.67 o                         
   3   1   5       3203.16       2598.92       275.12 o                         
   4   1   5       1796.52       1875.52       138.05 o                         
   5   1   5       6906.58       7262.39       150.03 o                         
   6   1   5       6722.95       7063.27       123.50 o                         
   7   1   5      26837.23      26373.76       318.57 o                         
   8   1   5      46697.04      49474.09      1244.24 o                         
   9   1   5      35667.24      42906.18       972.13 o                         
  10   1   5      18222.50      22042.33       408.83 o                         
  11   1   5       2971.68       4353.21       140.47 o                         
  12   1   5          1.73         67.02        56.40 o                         
  13   1   5         79.00        114.18        55.57 o                         
  14   1   5          7.53        -39.70        39.70 o                         
 -17   2   5       5204.90       6170.52       200.26 o                         
 -16   2   5       8204.16      10001.25       727.10 o                         
 -15   2   5       7837.12       9154.41       195.66 o                         
 -14   2   5       3032.38       3832.07       139.53 o                         
 -13   2   5         69.92         68.74        66.76 o                         
 -12   2   5       1208.00       1537.60       109.47 o                         
 -11   2   5       2563.15       3054.32        76.53 o                         
 -10   2   5       1211.90       1162.34        65.91 o                         
  -9   2   5       3246.97       3087.17        57.62 o                         
  -8   2   5      21235.27      19182.35       422.16 o                         
  -7   2   5      41864.30      40648.74       845.65 o                         
  -6   2   5      12825.24      11584.79       464.15 o                         
  -5   2   5       1804.82       2754.00       131.29 o                         
  -4   2   5      10286.07      10561.15       259.48 o                         
  -3   2   5     160204.38     151089.69      3374.40 o                         
  -2   2   5     324827.38     323354.56      8100.43 o                         
  -1   2   5     237854.06     257859.75      9180.92 o                         
   0   2   5      60570.04      67995.30      1488.39 o                         
   1   2   5        207.70        110.47        74.59 o                         
   2   2   5       8917.88       8542.72       226.82 o                         
   3   2   5       6948.36       5712.90       298.98 o                         
   4   2   5       8097.15       7143.48       176.37 o                         
   5   2   5       2742.81       2682.36        94.22 o                         
   6   2   5       4255.19       4037.91        84.48 o                         
   7   2   5      20673.93      20792.21       240.00 o                         
   8   2   5      16510.62      16866.64      1046.91 o                         
   9   2   5       5288.24       6433.88       208.12 o                         
  10   2   5        234.36        392.28        53.09 o                         
  11   2   5       4409.91       4995.05       136.34 o                         
  12   2   5       7368.47       8290.51       344.37 o                         
  13   2   5       4738.11       6323.44       191.83 o                         
  14   2   5       1524.06       1786.85        64.81 o                         
 -17   3   5          6.59         56.27        42.11 o                         
 -16   3   5        262.66        401.09        43.65 o                         
 -15   3   5       2172.54       2608.71        77.31 o                         
 -14   3   5       3513.75       3988.13        99.17 o                         
 -13   3   5       3778.00       3594.16        67.36 o                         
 -12   3   5       4390.95       5248.46       107.90 o                         
 -11   3   5       3652.71       4057.61        63.16 o                         
 -10   3   5         15.95        -27.99        30.85 o                         
  -9   3   5         11.41        -13.67        30.04 o                         
  -8   3   5       3532.26       3352.80       104.04 o                         
  -7   3   5      21608.04      20214.15       312.32 o                         
  -6   3   5      19145.51      20216.97       447.91 o                         
  -5   3   5      42640.31      41300.64       608.72 o                         
  -4   3   5      29586.87      26370.27       469.47 o                         
  -3   3   5       8819.59       9062.14       234.83 o                         
  -2   3   5      43123.21      38796.43       825.27 o                         
  -1   3   5      11136.16      10320.04       249.48 o                         
   0   3   5          6.02        202.13       142.24 o                         
   1   3   5       1595.06       1874.45       151.61 o                         
   2   3   5       1063.95        573.04       119.10 o                         
   3   3   5        243.60        230.72        57.92 o                         
   4   3   5       1752.44       1413.23        59.16 o                         
   5   3   5      11888.26      10926.71       167.80 o                         
   6   3   5       7945.06       7280.40       122.62 o                         
   7   3   5       3348.61       3604.28        70.18 o                         
   8   3   5       1207.25       1462.22        97.22 o                         
   9   3   5         20.39        119.85        44.31 o                         
  10   3   5        216.14        321.81        42.52 o                         
  11   3   5       1060.14       1205.42        49.59 o                         
  12   3   5        333.54        388.25        47.96 o                         
  13   3   5         16.17        162.84        35.14 o                         
  14   3   5        411.09        706.91        32.87 o                         
 -17   4   5       1884.94       2180.46       109.02 o                         
 -16   4   5       3849.31       4633.78       210.17 o                         
 -15   4   5       5525.46       6388.00       248.25 o                         
 -14   4   5       2556.52       3150.71        90.39 o                         
 -13   4   5         84.90        107.59        56.86 o                         
 -12   4   5       2253.31       2360.14       141.97 o                         
 -11   4   5       4653.26       4458.10        56.45 o                         
 -10   4   5       5597.92       5149.99        66.10 o                         
  -9   4   5         76.15         29.14        27.40 o                         
  -8   4   5      11141.96       9697.85       222.00 o                         
  -7   4   5      44063.05      42128.54       642.87 o                         
  -6   4   5      33653.91      33751.91       681.99 o                         
  -5   4   5      25800.10      27084.21       531.62 o                         
  -4   4   5       2610.56       3538.86       110.30 o                         
  -3   4   5      18742.86      17974.64       520.82 o                         
  -2   4   5      61748.24      69336.81      3320.24 o                         
  -1   4   5      81516.03      73974.21      1601.30 o                         
   0   4   5      38278.82      38652.31      1320.38 o                         
   1   4   5         84.07        184.35       106.97 o                         
   2   4   5       6128.79       4787.23       493.62 o                         
   3   4   5      11695.65      10491.51       516.08 o                         
   4   4   5       3438.04       3821.77       124.99 o                         
   5   4   5        739.48        573.68        34.91 o                         
   6   4   5       6806.58       5961.95       120.34 o                         
   7   4   5      21121.35      21748.17       280.52 o                         
   8   4   5      22665.23      22790.17       297.39 o                         
   9   4   5       6647.04       6982.18       103.42 o                         
  10   4   5        489.26        528.70        43.81 o                         
  11   4   5        330.63        450.43        39.23 o                         
  12   4   5       1959.98       2110.36        66.06 o                         
  13   4   5       2139.42       2924.64        66.25 o                         
  14   4   5        850.43       1196.97        40.69 o                         
 -17   5   5        325.51       1408.51       247.05 o                         
 -16   5   5          0.41        -29.70        37.14 o                         
 -15   5   5       1638.28       2080.52       141.30 o                         
 -14   5   5       3651.77       4130.13        90.86 o                         
 -13   5   5       3388.66       3556.69       103.76 o                         
 -12   5   5       3676.66       3697.47        93.96 o                         
 -11   5   5       1785.63       1647.00        38.90 o                         
 -10   5   5        214.84        177.79        26.66 o                         
  -9   5   5       1326.24       1036.52        51.49 o                         
  -8   5   5       2340.03       2370.42        60.79 o                         
  -7   5   5      23638.62      22849.79       316.38 o                         
  -6   5   5      39564.37      36930.45       645.85 o                         
  -5   5   5      70758.57      65875.85       931.26 o                         
  -4   5   5      31487.42      29202.56       453.29 o                         
  -3   5   5       4654.91       4139.66       156.81 o                         
  -2   5   5       3825.57       3208.78       149.52 o                         
  -1   5   5        671.55        694.60       131.18 o                         
   0   5   5      21612.16      23287.77       896.48 o                         
   1   5   5      22719.76      24063.53       910.51 o                         
   2   5   5       9332.32       8633.20       317.36 o                         
   3   5   5       1052.41       1028.65        94.05 o                         
   4   5   5        936.82        947.62        37.97 o                         
   5   5   5       4145.29       3834.35        72.61 o                         
   6   5   5       6441.21       5704.63       162.77 o                         
   7   5   5         44.13         97.22        34.09 o                         
   8   5   5       4414.43       4792.27       218.26 o                         
   9   5   5       5638.57       5686.15       107.10 o                         
  10   5   5       7578.55       8114.90       118.30 o                         
  11   5   5       3704.98       3843.73       100.17 o                         
  12   5   5        587.37        727.84        47.11 o                         
  13   5   5         17.36         57.87        27.91 o                         
  14   5   5        116.75        156.42        33.73 o                         
 -16   6   5         64.32          3.77        34.54 o                         
 -15   6   5        383.87        492.35        49.46 o                         
 -14   6   5        322.22        226.49        48.01 o                         
 -13   6   5        215.73        225.20        61.89 o                         
 -12   6   5        977.73        948.76        82.94 o                         
 -11   6   5       4281.55       4430.18        76.58 o                         
 -10   6   5       9325.59       8932.64       133.40 o                         
  -9   6   5       7591.88       6595.01       100.63 o                         
  -8   6   5        519.49        696.29        66.80 o                         
  -7   6   5      22793.30      22350.78       232.70 o                         
  -6   6   5      21879.25      20918.86       304.79 o                         
  -5   6   5      56732.78      54943.96       839.40 o                         
  -4   6   5      29619.49      30573.45       516.87 o                         
  -3   6   5        617.59        543.08        56.15 o                         
  -2   6   5      12328.67      13509.34       363.59 o                         
  -1   6   5       7051.17       8046.03       429.11 o                         
   0   6   5       1148.34       1348.05       123.76 o                         
   1   6   5        211.21        267.63       149.72 o                         
   2   6   5       2847.80       2802.55       198.83 o                         
   3   6   5       4695.21       5408.35       354.56 o                         
   4   6   5       9341.54       8382.20       264.56 o                         
   5   6   5       5220.84       4192.22        98.84 o                         
   6   6   5        408.44        469.74        81.05 o                         
   7   6   5       1549.14       1705.23        49.58 o                         
   8   6   5       6128.67       6096.62       125.35 o                         
   9   6   5       1600.75       1544.94       108.28 o                         
  10   6   5       2171.18       2296.47       105.22 o                         
  11   6   5       1488.75       1375.91        58.49 o                         
  12   6   5        424.61        608.21        36.78 o                         
  13   6   5          2.05         66.41        25.93 o                         
  14   6   5         17.77        185.28        40.24 o                         
 -16   7   5        594.65       1009.51       214.76 o                         
 -15   7   5        412.75        322.25        43.40 o                         
 -14   7   5         98.72         15.48        42.77 o                         
 -13   7   5        249.95        257.65        38.88 o                         
 -12   7   5          8.86        -10.03        34.74 o                         
 -11   7   5        231.35        773.23       164.15 o                         
 -10   7   5         28.86         56.94        26.44 o                         
  -9   7   5       1021.53        950.11        35.36 o                         
  -8   7   5       1816.02       1607.34        44.83 o                         
  -7   7   5       1903.38       1746.80        39.09 o                         
  -6   7   5       2774.33       2153.64        53.36 o                         
  -5   7   5        209.02        241.20        22.84 o                         
  -4   7   5         14.14        -10.60        78.82 o                         
  -3   7   5       2559.12       2620.12        86.60 o                         
  -2   7   5         25.77        -11.00        67.11 o                         
  -1   7   5       3441.90       3527.11       154.20 o                         
   0   7   5      11566.02      12953.32       284.72 o                         
   1   7   5       3159.76       2945.83       276.05 o                         
   2   7   5       4847.70       5425.64       369.63 o                         
   3   7   5       6007.16       5702.13       129.50 o                         
   4   7   5       4228.76       4179.11        84.84 o                         
   5   7   5       2118.81       1887.38        67.83 o                         
   6   7   5        637.94        625.89        41.77 o                         
   7   7   5       2267.58       2127.26        58.48 o                         
   8   7   5       4744.40       4763.94        69.70 o                         
   9   7   5        121.86         80.93        33.65 o                         
  10   7   5         28.31         31.38        32.55 o                         
  11   7   5         35.81         30.72        39.70 o                         
  12   7   5         70.70        131.44        31.42 o                         
  13   7   5        583.43        646.79        43.09 o                         
 -16   8   5        288.47        346.69        56.57 o                         
 -15   8   5         37.21         34.18        43.48 o                         
 -14   8   5         92.09         20.19        46.33 o                         
 -13   8   5       1418.79       1398.30        92.55 o                         
 -12   8   5       5679.87       5725.09        94.74 o                         
 -11   8   5       8328.12       8135.91       106.00 o                         
 -10   8   5      11207.96      10381.09       128.77 o                         
  -9   8   5       3952.20       3522.09        84.91 o                         
  -8   8   5       1480.58       1787.38        72.43 o                         
  -7   8   5       7452.67       7413.04        99.27 o                         
  -6   8   5      19152.53      17947.63       320.84 o                         
  -5   8   5      20958.70      20666.49       289.66 o                         
  -4   8   5       4765.91       4507.99        91.11 o                         
  -3   8   5       1806.90       1486.51        53.95 o                         
  -2   8   5       2102.35       1891.44       101.74 o                         
  -1   8   5       2947.38       3270.13       123.75 o                         
   0   8   5        250.03        195.50        66.53 o                         
   1   8   5       6112.98       5932.15       188.42 o                         
   2   8   5      14090.41      13710.02       359.34 o                         
   3   8   5      27090.76      26264.96       411.41 o                         
   4   8   5      20637.79      18800.65       308.11 o                         
   5   8   5       7676.94       7628.85       115.44 o                         
   6   8   5        165.36        164.14        46.02 o                         
   7   8   5       4267.62       3992.39        73.17 o                         
   8   8   5       8504.09       8540.61       136.60 o                         
   9   8   5       5773.71       5812.23       110.60 o                         
  10   8   5       1684.81       1580.02        98.21 o                         
  11   8   5        342.28        254.54        38.06 o                         
  12   8   5          7.65         32.60        27.85 o                         
  13   8   5        174.01        121.15        35.73 o                         
 -16   9   5        732.09        689.66        57.52 o                         
 -15   9   5       1375.41       1453.25        87.34 o                         
 -14   9   5       2214.99       2026.08        83.61 o                         
 -13   9   5       3401.77       3219.08        68.35 o                         
 -12   9   5       2762.85       2484.63        55.95 o                         
 -11   9   5       3648.59       3297.39        72.55 o                         
 -10   9   5       5872.30       5361.53        86.34 o                         
  -9   9   5      10152.76       9652.14       115.32 o                         
  -8   9   5      12728.31      12299.09       162.92 o                         
  -7   9   5      24520.21      23268.35       317.94 o                         
  -6   9   5      41720.47      40469.67       554.27 o                         
  -5   9   5      53038.74      52381.85       851.73 o                         
  -4   9   5      42078.79      39953.77       735.17 o                         
  -3   9   5      23715.73      22153.57       496.45 o                         
  -2   9   5      17810.63      17659.01       682.68 o                         
  -1   9   5      11286.34      12288.52       234.17 o                         
   0   9   5       7754.19       7954.25       157.93 o                         
   1   9   5        341.75        517.34        45.11 o                         
   2   9   5         37.30        120.03        31.28 o                         
   3   9   5         16.39         33.97        48.40 o                         
   4   9   5         18.25        -55.37        87.26 o                         
   5   9   5        426.59        353.93        37.51 o                         
   6   9   5       1150.59       1224.07        47.84 o                         
   7   9   5       1770.46       1754.97        73.30 o                         
   8   9   5        188.33        214.75        30.25 o                         
   9   9   5        387.33        318.44        33.20 o                         
  10   9   5        758.74        699.79        42.06 o                         
  11   9   5        603.79        481.40        35.22 o                         
  12   9   5         46.31         24.38        47.42 o                         
  13   9   5        242.52        256.84        35.25 o                         
 -16  10   5       3007.60       2706.57        84.93 o                         
 -15  10   5       1482.03       1564.38        85.29 o                         
 -14  10   5         59.37         83.16        55.60 o                         
 -13  10   5       1370.97       1504.01        80.70 o                         
 -12  10   5       5644.82       5433.30       106.05 o                         
 -11  10   5       6245.91       5641.77        99.25 o                         
 -10  10   5       5504.20       5229.17        88.52 o                         
  -9  10   5        792.50        814.28        33.35 o                         
  -8  10   5       8013.58       7567.42       115.98 o                         
  -7  10   5      14621.06      15218.73       193.68 o                         
  -6  10   5       7297.96       7473.01       147.14 o                         
  -5  10   5       1104.45       1056.47        33.77 o                         
  -4  10   5       2767.06       2772.46        80.69 o                         
  -3  10   5      24775.27      26812.86       984.91 o                         
  -2  10   5      49397.27      53428.17       944.57 o                         
  -1  10   5      44009.46      48627.30       777.09 o                         
   0  10   5      10035.67      10021.06       174.17 o                         
   1  10   5         12.46         28.81        29.92 o                         
   2  10   5       8471.84       8016.63       123.45 o                         
   3  10   5       9921.23       9060.89       138.78 o                         
   4  10   5       5286.14       5049.62       124.05 o                         
   5  10   5        256.35        225.59        78.06 o                         
   6  10   5       1687.90       1715.30        81.32 o                         
   7  10   5      11687.11      10986.31       160.74 o                         
   8  10   5      12542.30      12351.96       187.26 o                         
   9  10   5       6036.84       5905.44       111.51 o                         
  10  10   5         46.35         13.01        39.13 o                         
  11  10   5       1244.32       1130.03        75.29 o                         
  12  10   5       4313.09       3996.52        92.45 o                         
 -15  11   5         47.57         88.50        56.55 o                         
 -14  11   5        190.58        194.65        53.02 o                         
 -13  11   5       1512.79       1567.64        53.82 o                         
 -12  11   5       4446.14       4179.47       159.24 o                         
 -11  11   5       9634.59       8965.52       154.10 o                         
 -10  11   5      14133.88      13509.27       163.77 o                         
  -9  11   5      15740.43      14251.04       168.66 o                         
  -8  11   5      14942.23      13830.08       184.01 o                         
  -7  11   5       5023.76       4881.03        85.02 o                         
  -6  11   5       1794.82       1958.26        49.94 o                         
  -5  11   5       8239.85       8975.90       323.24 o                         
  -4  11   5      21865.45      21582.76       434.30 o                         
  -3  11   5      22970.00      25156.80       692.01 o                         
  -2  11   5      32092.10      36353.41       716.91 o                         
  -1  11   5      53179.01      58722.63       934.76 o                         
   0  11   5      46952.46      48398.96       638.22 o                         
   1  11   5      22158.81      22981.52       348.35 o                         
   2  11   5       1770.47       1635.26        45.01 o                         
   3  11   5        237.49        191.06        27.03 o                         
   4  11   5        989.37       1018.47        45.89 o                         
   5  11   5        520.24        673.84       173.72 o                         
   6  11   5        110.00        120.18        63.18 o                         
   7  11   5        983.02       1074.34        61.84 o                         
   8  11   5       1990.31       2149.93        78.16 o                         
   9  11   5       3898.82       3943.85        90.75 o                         
  10  11   5       1053.74       1008.57        53.04 o                         
  11  11   5         12.70         81.49        35.21 o                         
  12  11   5        110.75        160.04        31.12 o                         
 -15  12   5       2075.51       1995.11        78.90 o                         
 -14  12   5       1555.97       1570.39        68.20 o                         
 -13  12   5        418.56        536.48        40.47 o                         
 -12  12   5          2.62         32.58        37.95 o                         
 -11  12   5          0.06        -27.35        45.55 o                         
 -10  12   5        157.91        190.11        31.68 o                         
  -9  12   5        539.98        458.46        32.04 o                         
  -8  12   5        536.65        515.56        36.84 o                         
  -7  12   5        244.48        321.25        29.55 o                         
  -6  12   5        117.71         89.36        26.25 o                         
  -5  12   5        459.73        522.70        31.15 o                         
  -4  12   5       2366.89       2682.91       181.91 o                         
  -3  12   5      16958.62      18815.41       479.90 o                         
  -2  12   5      36098.28      41280.74       808.52 o                         
  -1  12   5      29037.60      32292.69       517.89 o                         
   0  12   5      19788.85      21550.12       319.17 o                         
   1  12   5      12877.01      13665.96       199.71 o                         
   2  12   5       1939.28       1751.58        44.16 o                         
   3  12   5         17.25         -4.73        26.52 o                         
   4  12   5          1.89        -12.03        34.82 o                         
   5  12   5          3.79        -10.75        50.92 o                         
   6  12   5        105.79        149.75        52.56 o                         
   7  12   5         33.56         76.85        46.48 o                         
   8  12   5        303.91        402.51        46.89 o                         
   9  12   5        312.61        411.10        39.71 o                         
  10  12   5         35.13         85.00        36.05 o                         
  11  12   5        675.64        531.78        71.84 o                         
  12  12   5       2337.17       2053.10       108.55 o                         
 -15  13   5         12.70         95.45        58.02 o                         
 -14  13   5          2.95         40.93        43.03 o                         
 -13  13   5          1.49         66.08        37.87 o                         
 -12  13   5        249.47        229.68        37.47 o                         
 -11  13   5       1237.19       1044.25        54.56 o                         
 -10  13   5       2385.21       2051.33        68.01 o                         
  -9  13   5        939.57        870.13        38.64 o                         
  -8  13   5        195.42        200.15        33.99 o                         
  -7  13   5       2070.57       2070.78        88.44 o                         
  -6  13   5       6921.24       7079.41       114.62 o                         
  -5  13   5       3472.45       3696.88        76.80 o                         
  -4  13   5         13.03         33.99        31.92 o                         
  -3  13   5       7129.64       8168.20       208.69 o                         
  -2  13   5      32061.87      35894.64       533.02 o                         
  -1  13   5      42811.90      47853.55       586.21 o                         
   0  13   5      36261.21      39369.90       545.70 o                         
   1  13   5      21435.38      22493.68       336.25 o                         
   2  13   5       4585.48       4816.56        99.03 o                         
   3  13   5         36.96         38.80        27.49 o                         
   4  13   5        201.27        218.12        37.76 o                         
   5  13   5        350.82        466.58        62.92 o                         
   6  13   5       6100.15       5705.67       137.67 o                         
   7  13   5      13567.33      13166.79       287.42 o                         
   8  13   5      16608.33      16439.64       397.51 o                         
   9  13   5      14584.03      14007.57       318.33 o                         
  10  13   5       5341.47       4786.22        98.02 o                         
  11  13   5        350.26        259.88        33.58 o                         
  12  13   5        118.30        160.71        36.06 o                         
 -14  14   5         51.06         25.78        37.84 o                         
 -13  14   5        710.76        672.11        42.42 o                         
 -12  14   5       2690.88       2549.52        89.13 o                         
 -11  14   5       3679.78       3342.41        91.58 o                         
 -10  14   5        721.00        631.32        39.66 o                         
  -9  14   5       1652.07       1532.63        48.38 o                         
  -8  14   5       8658.94       8701.32       147.90 o                         
  -7  14   5       8006.06       8254.39       126.03 o                         
  -6  14   5       3380.77       3539.97        70.97 o                         
  -5  14   5        484.58        536.61        38.85 o                         
  -4  14   5       6933.97       7253.84       109.79 o                         
  -3  14   5       9055.49       9501.76       136.49 o                         
  -2  14   5       6290.57       7060.81       139.63 o                         
  -1  14   5       4265.36       4754.22       101.62 o                         
   0  14   5        190.61        286.68        34.49 o                         
   1  14   5       5406.44       5028.04        92.70 o                         
   2  14   5      13919.17      14273.63       260.51 o                         
   3  14   5       9899.46       9713.68       160.41 o                         
   4  14   5       2013.21       1796.33        68.19 o                         
   5  14   5        577.58        478.26        64.38 o                         
   6  14   5       6272.34       6066.99       143.81 o                         
   7  14   5       9066.12       8413.57       141.49 o                         
   8  14   5       4115.08       4004.74        93.88 o                         
   9  14   5        855.32        883.96        45.03 o                         
  10  14   5        256.67        307.18        53.66 o                         
  11  14   5        964.52        791.66        52.63 o                         
  12  14   5        607.22        410.81        46.79 o                         
 -14  15   5       1168.44       1133.49        58.95 o                         
 -13  15   5        753.53        776.56        49.13 o                         
 -12  15   5        190.29        220.19        42.64 o                         
 -11  15   5        165.21        187.60        42.15 o                         
 -10  15   5       1853.37       1642.87        60.34 o                         
  -9  15   5       4087.43       3980.39        83.59 o                         
  -8  15   5       3824.20       3644.00        79.77 o                         
  -7  15   5        868.55        732.35        54.85 o                         
  -6  15   5        408.32        523.99        45.52 o                         
  -5  15   5         28.46         54.29        35.40 o                         
  -4  15   5       2484.26       2461.69        97.94 o                         
  -3  15   5       5011.85       5385.27       130.16 o                         
  -2  15   5       4662.94       5192.62       182.11 o                         
  -1  15   5        945.80       1167.67       140.84 o                         
   0  15   5        516.15        497.16        37.59 o                         
   1  15   5       1586.71       1513.07        76.37 o                         
   2  15   5        231.71        139.86        35.64 o                         
   3  15   5        393.36        311.69        43.99 o                         
   4  15   5       3181.31       3021.36        98.55 o                         
   5  15   5       8419.54       8455.69       289.16 o                         
   6  15   5      16431.73      16504.60       296.88 o                         
   7  15   5      16583.40      16236.75       356.43 o                         
   8  15   5       9152.53       8788.20       179.25 o                         
   9  15   5       2069.69       1623.49        50.31 o                         
  10  15   5         17.58         -8.02        44.10 o                         
  11  15   5        183.89        223.65        60.83 o                         
 -13  16   5         71.17         94.37        31.06 o                         
 -12  16   5        845.79        853.87        47.68 o                         
 -11  16   5       2008.67       1745.93        91.97 o                         
 -10  16   5        951.13        830.04       113.23 o                         
  -9  16   5         78.59        122.35        39.68 o                         
  -8  16   5       4346.19       4599.31       119.12 o                         
  -7  16   5       7397.85       7662.84       136.90 o                         
  -6  16   5       4951.19       5138.75       116.90 o                         
  -5  16   5        406.50        391.20        32.99 o                         
  -4  16   5       7840.17       9136.79       131.43 o                         
  -3  16   5      27242.08      30174.11       478.73 o                         
  -2  16   5      48439.54      52863.95       996.66 o                         
  -1  16   5      42019.59      45992.67       581.61 o                         
   0  16   5      14552.69      15544.65       254.93 o                         
   1  16   5       1265.31       1312.11        60.75 o                         
   2  16   5        435.54        447.92        42.82 o                         
   3  16   5        871.64       1022.37        60.34 o                         
   4  16   5          0.89          2.81        56.15 o                         
   5  16   5       1648.41       1747.10       102.00 o                         
   6  16   5       6495.87       6225.78       121.85 o                         
   7  16   5       6823.38       6736.58       148.46 o                         
   8  16   5       3218.30       2944.34        94.97 o                         
   9  16   5        265.58        222.77        33.84 o                         
  10  16   5        301.26        258.76        36.86 o                         
  11  16   5       1050.05        653.17        59.89 o                         
 -13  17   5       1637.04       1179.82        52.35 o                         
 -12  17   5        521.88        508.64        43.51 o                         
 -11  17   5         88.66         36.09        45.01 o                         
 -10  17   5       2527.69       2594.80        89.08 o                         
  -9  17   5       7763.62       7384.72       126.37 o                         
  -8  17   5       7025.95       6697.26       122.41 o                         
  -7  17   5        354.52        244.62        43.18 o                         
  -6  17   5       2799.85       2886.90        87.26 o                         
  -5  17   5       6889.61       7351.16       245.87 o                         
  -4  17   5      12475.27      12906.72       476.25 o                         
  -3  17   5      11084.18      11838.74       191.95 o                         
  -2  17   5       1405.94       1260.32        52.70 o                         
  -1  17   5       2580.65       3067.24        81.75 o                         
   0  17   5      13277.82      13774.05       209.94 o                         
   1  17   5      12822.10      12904.32       203.13 o                         
   2  17   5       4545.03       4530.24       139.12 o                         
   3  17   5        471.39        544.46        51.02 o                         
   4  17   5       1384.65       1548.71        89.83 o                         
   5  17   5       5027.88       4933.08       185.58 o                         
   6  17   5       4443.66       4325.72       111.38 o                         
   7  17   5        852.38        708.66        51.88 o                         
   8  17   5        519.87        363.78        42.97 o                         
   9  17   5       3427.79       2841.21       125.68 o                         
  10  17   5       4139.96       3516.65       141.30 o                         
 -12  18   5         84.78         16.84        58.02 o                         
 -11  18   5        780.19        643.82        73.93 o                         
 -10  18   5        982.57        885.43        56.99 o                         
  -9  18   5        419.64        468.75        47.11 o                         
  -8  18   5        153.33        199.82        43.66 o                         
  -7  18   5         89.95        104.57        39.83 o                         
  -6  18   5       1118.70       1430.12        56.05 o                         
  -5  18   5       1590.18       1921.22        54.40 o                         
  -4  18   5          3.70         27.20        34.21 o                         
  -3  18   5       1837.98       2242.71        78.44 o                         
  -2  18   5       6502.99       7719.65       202.38 o                         
  -1  18   5      10152.47      10406.07       168.51 o                         
   0  18   5       9777.43      10401.25       177.51 o                         
   1  18   5       6813.56       6873.29       137.15 o                         
   2  18   5       1373.55       1272.75        80.09 o                         
   3  18   5         15.36         25.97        41.88 o                         
   4  18   5          2.34         19.65        81.41 o                         
   5  18   5        217.81        317.60        60.12 o                         
   6  18   5        677.11        644.97        50.60 o                         
   7  18   5        392.89        372.52        42.99 o                         
   8  18   5        437.81        292.99        50.53 o                         
   9  18   5        351.78        308.94        35.18 o                         
  10  18   5        173.67        130.94        45.39 o                         
 -12  19   5        916.02        720.55        60.83 o                         
 -11  19   5        449.56        439.82        71.12 o                         
 -10  19   5         26.33         41.81        56.55 o                         
  -9  19   5        768.98        635.47        44.39 o                         
  -8  19   5       1031.27        998.74        40.17 o                         
  -7  19   5        319.84        338.98        40.57 o                         
  -6  19   5        231.06        216.79        42.50 o                         
  -5  19   5       1611.87       1644.07        85.34 o                         
  -4  19   5       2738.50       2768.66        81.18 o                         
  -3  19   5       1656.93       1749.66        93.11 o                         
  -2  19   5          6.00          5.99        45.17 o                         
  -1  19   5       1446.16       1541.62        72.04 o                         
   0  19   5       4220.57       4641.16       162.05 o                         
   1  19   5       7447.20       7880.71       195.15 o                         
   2  19   5       6322.30       6203.00       161.19 o                         
   3  19   5       3475.94       3540.40       159.55 o                         
   4  19   5       1235.91       1078.95       104.81 o                         
   5  19   5        344.90        404.76        58.18 o                         
   6  19   5       1147.73       1132.83        67.04 o                         
   7  19   5       3245.92       2977.74        80.60 o                         
   8  19   5       5850.21       5370.14        87.61 o                         
   9  19   5       6129.45       4739.72       168.44 o                         
 -11  20   5       2745.59       2307.63        99.19 o                         
 -10  20   5       2422.15       2170.07       114.16 o                         
  -9  20   5        586.94        514.08       114.16 o                         
  -8  20   5         74.93        114.09        39.98 o                         
  -7  20   5        944.09        977.78        48.46 o                         
  -6  20   5       1803.82       2195.97        82.95 o                         
  -5  20   5       1351.40       1386.14        78.02 o                         
  -4  20   5        806.14        936.06        53.39 o                         
  -3  20   5          2.90          5.20        36.30 o                         
  -2  20   5        489.47        635.41        54.21 o                         
  -1  20   5       1040.67       1324.44        66.48 o                         
   0  20   5        769.52       1030.60        52.86 o                         
   1  20   5         21.26         46.41        41.70 o                         
   2  20   5        569.12        581.12        63.63 o                         
   3  20   5       2241.90       2069.01       129.14 o                         
   4  20   5       2252.30       1997.89       131.01 o                         
   5  20   5        984.90        803.73        62.69 o                         
   6  20   5        227.72        177.92        46.00 o                         
   7  20   5         71.28        171.34        35.20 o                         
   8  20   5        710.12        686.89        60.36 o                         
 -10  21   5         18.49         24.33        50.53 o                         
  -9  21   5        527.17        487.54        77.67 o                         
  -8  21   5       1215.16       1336.55        65.33 o                         
  -7  21   5       1464.02       1581.21        56.73 o                         
  -6  21   5       1571.92       1590.89        57.92 o                         
  -5  21   5       1458.82       1464.80       123.99 o                         
  -4  21   5       1570.01       1731.82        73.10 o                         
  -3  21   5       1163.72       1215.74        63.13 o                         
  -2  21   5       1353.68       1436.14        54.17 o                         
  -1  21   5       1817.29       2142.41        80.06 o                         
   0  21   5       2106.55       2385.72        83.25 o                         
   1  21   5       2846.69       2885.80       183.41 o                         
   4  21   5       3977.14       3250.43       412.68 o                         
   5  21   5       3070.73       2718.58       311.61 o                         
   6  21   5       2839.20       2937.67       137.56 o                         
   7  21   5       2729.05       2229.12       148.32 o                         
  -9  22   5        173.14        113.37        34.39 o                         
  -8  22   5        820.04        901.15        79.54 o                         
  -7  22   5       2805.78       2851.45       266.23 o                         
  -6  22   5       3020.06       2599.59        91.80 o                         
  -5  22   5       1032.19        950.71        57.90 o                         
  -4  22   5         30.95         47.96        39.02 o                         
  -3  22   5        247.07        370.30        44.66 o                         
  -2  22   5        495.40        650.43        63.63 o                         
  -1  22   5        172.93        200.16        41.17 o                         
   0  22   5         56.30         84.33        37.28 o                         
   1  22   5       2360.16       2806.40       129.14 o                         
   2  22   5       8919.38       8890.29      1430.80 o                         
   3  22   5      13983.30      15747.67       893.20 o                         
   4  22   5      10470.91      10509.56       241.48 o                         
   5  22   5       3021.07       2841.27        82.87 o                         
   6  22   5         23.39         65.50        53.34 o                         
  -5  23   5       3246.03       3301.42       133.82 o                         
  -4  23   5       4569.68       4392.96       115.80 o                         
  -3  23   5       5382.74       5888.98       139.37 o                         
  -2  23   5       5973.81       6543.10       176.86 o                         
  -1  23   5       6142.37       6932.79       164.73 o                         
   0  23   5       4796.70       5431.85       339.22 o                         
   1  23   5       2500.05       2749.51       267.16 o                         
   2  23   5        299.60        213.36        53.34 o                         
   3  23   5        330.61        468.61        39.27 o                         
   4  23   5       1042.33        937.68       102.47 o                         
  -4  24   5         15.26          0.94        37.43 o                         
  -3  24   5        953.91       1067.72        65.50 o                         
  -2  24   5       1804.52       2072.75        93.58 o                         
  -1  24   5       1698.43       1686.23        58.89 o                         
   0  24   5        875.30       1048.99        66.91 o                         
   1  24   5         77.95        133.82        43.05 o                         
 -17   0   6        542.09        755.17        62.70 o                         
 -16   0   6        487.84        680.31        81.41 o                         
 -15   0   6       1055.10       1493.26       253.60 o                         
 -14   0   6        304.64        162.99        80.01 o                         
 -13   0   6        383.96        503.58        85.90 o                         
 -12   0   6        195.59        235.31        47.18 o                         
 -11   0   6       1175.88       1315.29        50.05 o                         
 -10   0   6       3523.65       3666.57       171.07 o                         
  -9   0   6      16417.22      17230.45       527.41 o                         
  -8   0   6      30142.05      32288.34      1694.23 o                         
  -7   0   6      14783.20      15674.54      1085.03 o                         
  -6   0   6        238.07        191.52       111.72 o                         
  -5   0   6       2990.10       3342.00       182.61 o                         
  -4   0   6      11127.95       9586.11       426.71 o                         
  -3   0   6      28131.34      34196.14      1118.25 o                         
  -2   0   6      39325.19      38634.81       890.00 o                         
  -1   0   6        136.20         20.59       135.69 o                         
   0   0   6       1204.30       1174.40       189.96 o                         
   1   0   6       1056.72       1121.06       183.41 o                         
   2   0   6       1011.93       1843.48       204.94 o                         
   3   0   6        791.15       1106.09       218.04 o                         
   4   0   6      28507.03      28000.84       670.62 o                         
   5   0   6      27327.05      25792.03       621.82 o                         
   6   0   6      17777.22      18352.20       506.10 o                         
   7   0   6      14379.24      19564.03       488.62 o                         
   9   0   6        435.02        887.51       115.27 o                         
  10   0   6        523.28        373.69       153.98 o                         
  11   0   6       2185.62       2248.54        99.89 o                         
  12   0   6       2466.31       2382.38        98.83 o                         
  13   0   6        998.62        981.24        60.52 o                         
  14   0   6         11.58        -33.06        33.06 o                         
 -17   1   6       1103.29       1274.53        73.93 o                         
 -16   1   6       1049.77       1034.97        87.03 o                         
 -15   1   6        393.74        341.24        64.55 o                         
 -14   1   6         71.53        102.28        59.12 o                         
 -13   1   6        753.50       1355.33       289.85 o                         
 -12   1   6       1483.87       1477.46        61.90 o                         
 -11   1   6       1558.06       1422.77        50.12 o                         
 -10   1   6        718.30        677.86        43.32 o                         
  -9   1   6          5.24         74.00        34.19 o                         
  -8   1   6        850.56       1109.64        99.46 o                         
  -7   1   6        577.76        672.99        81.13 o                         
  -6   1   6       1085.26        916.73       141.52 o                         
  -5   1   6      10320.62       8822.71       235.89 o                         
  -4   1   6      10739.11      11062.36       332.82 o                         
  -3   1   6      25733.60      28218.38       684.23 o                         
  -2   1   6      46514.62      55924.00      1240.69 o                         
  -1   1   6      40377.91      41295.88      1315.70 o                         
   0   1   6      12478.05      14194.98       422.25 o                         
   1   1   6       2402.36       3068.17       142.36 o                         
   2   1   6          7.57        -64.14       106.57 o                         
   3   1   6       4249.42       3721.72       303.66 o                         
   4   1   6         52.72        240.58        50.68 o                         
   5   1   6          2.67         97.13        43.36 o                         
   6   1   6         74.91        269.20        75.30 o                         
   7   1   6       1469.55       1486.64       221.94 o                         
   8   1   6        111.13        151.54        52.29 o                         
   9   1   6        130.47        383.37       155.06 o                         
  10   1   6        869.15        901.17        95.09 o                         
  11   1   6       1960.26       2048.04       109.95 o                         
  12   1   6       1963.58       2012.46        95.82 o                         
  13   1   6       1161.34       1497.33        68.73 o                         
  14   1   6        222.52        281.67        48.66 o                         
 -17   2   6        160.07        305.06        55.21 o                         
 -16   2   6          1.85        146.20       123.05 o                         
 -15   2   6        669.09        688.00        60.67 o                         
 -14   2   6       3962.92       4512.56       115.69 o                         
 -13   2   6       3072.56       3557.16       251.92 o                         
 -12   2   6        781.43        765.49        67.66 o                         
 -11   2   6          0.18         15.88        31.22 o                         
 -10   2   6       4077.15       3797.15       104.24 o                         
  -9   2   6      16860.13      15415.88       188.88 o                         
  -8   2   6      10752.25      11036.70       289.19 o                         
  -7   2   6       1869.98       1932.54        70.10 o                         
  -6   2   6       2511.27       2396.56       123.34 o                         
  -5   2   6       9851.51       9881.43       259.77 o                         
  -4   2   6       8720.35       7801.75       271.84 o                         
  -3   2   6      45434.63      41015.48       983.52 o                         
  -2   2   6      18111.67      19925.81       509.44 o                         
  -1   2   6        261.92         15.51        92.61 o                         
   0   2   6      22018.29      22189.95       593.75 o                         
   1   2   6      15781.50      15957.60       370.06 o                         
   2   2   6       1810.47       1901.11       202.57 o                         
   3   2   6         33.57        153.72       116.05 o                         
   4   2   6      12022.64      12287.78       167.23 o                         
   5   2   6      23771.49      21349.61       390.12 o                         
   6   2   6      15244.53      15878.43       232.93 o                         
   7   2   6       6179.64       6273.76       261.11 o                         
   8   2   6        302.06        588.84       187.74 o                         
   9   2   6       2229.90       2514.42        97.65 o                         
  10   2   6       5797.43       6402.83       151.76 o                         
  11   2   6       4653.43       5223.14       153.76 o                         
  12   2   6       1608.07       1705.39        93.58 o                         
  13   2   6         72.24        132.98        48.91 o                         
  14   2   6        262.69        335.94        48.66 o                         
 -17   3   6       1585.72       2157.07        60.19 o                         
 -16   3   6       1096.54       1185.70        51.87 o                         
 -15   3   6        124.85        107.49        70.78 o                         
 -14   3   6       1262.29       1449.59        57.68 o                         
 -13   3   6       6885.69       6936.77       135.27 o                         
 -12   3   6       8465.88       9092.55       145.74 o                         
 -11   3   6       7922.32       8157.72       132.18 o                         
 -10   3   6       3750.88       3808.32        57.97 o                         
  -9   3   6        961.31        904.45        40.63 o                         
  -8   3   6        233.64        273.94        35.98 o                         
  -7   3   6        951.81        788.91        61.86 o                         
  -6   3   6       5729.27       4973.87       146.77 o                         
  -5   3   6       8508.76       8204.86       184.11 o                         
  -4   3   6      13697.67      13483.33       323.23 o                         
  -3   3   6      41132.75      38309.56       733.12 o                         
  -2   3   6      45875.26      51030.38       990.46 o                         
  -1   3   6      28654.53      26408.11       635.88 o                         
   0   3   6      10695.55      11551.66       384.11 o                         
   1   3   6       3720.80       3651.00       156.14 o                         
   2   3   6       1893.90       1496.65       116.54 o                         
   3   3   6       1185.35        933.93        92.29 o                         
   4   3   6       2063.09       2559.53        56.33 o                         
   5   3   6       3802.38       3467.73        92.15 o                         
   6   3   6       2489.78       2667.78        69.72 o                         
   7   3   6       2895.29       2848.02        68.49 o                         
   8   3   6       2115.21       2089.07       106.16 o                         
   9   3   6       1477.02       1643.54        85.50 o                         
  10   3   6         15.63        170.57        41.10 o                         
  11   3   6       1111.44       1260.76        49.05 o                         
  12   3   6       1850.03       2065.24        74.62 o                         
  13   3   6       1092.84       1030.60        38.33 o                         
  14   3   6        118.09        117.86        31.10 o                         
 -17   4   6          1.78        474.25        83.28 o                         
 -16   4   6        731.19        681.14        43.83 o                         
 -15   4   6       5667.49       6269.75       130.07 o                         
 -14   4   6      11664.32      12964.82       215.80 o                         
 -13   4   6      13092.63      14215.37       249.64 o                         
 -12   4   6       5943.04       6048.10        76.19 o                         
 -11   4   6        747.88        799.29        34.95 o                         
 -10   4   6       1845.68       1508.24        80.75 o                         
  -9   4   6      13106.12      12005.37       182.36 o                         
  -8   4   6      12280.90      11510.74       258.73 o                         
  -7   4   6        326.67        473.64        42.99 o                         
  -6   4   6       6997.98       6752.12       145.69 o                         
  -5   4   6      11533.30       9594.98       205.23 o                         
  -4   4   6       5449.29       4019.16       147.66 o                         
  -3   4   6       7226.57       6175.68       176.96 o                         
  -2   4   6       7090.13       8620.63       211.98 o                         
  -1   4   6       1682.44        770.96       105.18 o                         
   0   4   6      32891.75      32808.38      1182.82 o                         
   1   4   6      54042.46      49862.51      1180.71 o                         
   2   4   6      40214.16      36396.28      1231.16 o                         
   3   4   6       9965.90       8120.72       194.11 o                         
   4   4   6         19.32          0.95        29.69 o                         
   5   4   6       5450.56       4816.04       169.56 o                         
   6   4   6       4793.11       4673.56        86.40 o                         
   7   4   6         44.74         -3.57        38.53 o                         
   8   4   6       7218.58       7615.97       126.19 o                         
   9   4   6      13905.84      14874.99       194.23 o                         
  10   4   6       9837.56       9956.97       243.74 o                         
  11   4   6       3710.98       4277.77       183.67 o                         
  12   4   6        418.07        479.35        53.52 o                         
  13   4   6        340.12        459.28        31.91 o                         
  14   4   6       1817.20       2099.09        59.22 o                         
 -16   5   6        839.87       1125.79        70.91 o                         
 -15   5   6        983.14       1138.09        55.37 o                         
 -14   5   6       3042.94       3490.62        77.00 o                         
 -13   5   6       3582.83       3769.52        79.77 o                         
 -12   5   6       2355.58       2780.68       110.53 o                         
 -11   5   6       1679.23       1467.82        41.60 o                         
 -10   5   6        145.67         70.20        27.10 o                         
  -9   5   6       1472.71       1267.30        40.28 o                         
  -8   5   6       6409.18       6026.31       242.56 o                         
  -7   5   6      10107.41       9797.91       215.87 o                         
  -6   5   6       2897.49       2693.26        71.58 o                         
  -5   5   6       3489.63       3157.56       120.55 o                         
  -4   5   6       7275.39       6879.60       166.56 o                         
  -3   5   6      10708.78      10250.42       308.36 o                         
  -2   5   6      24728.85      23887.45       495.82 o                         
  -1   5   6        299.94         33.16        92.29 o                         
   0   5   6        511.39        383.67       163.76 o                         
   1   5   6      11853.07       9961.41       486.14 o                         
   2   5   6      16632.61      15485.81       495.03 o                         
   3   5   6      12967.65      10810.29       233.36 o                         
   4   5   6      11153.88      10587.67       157.94 o                         
   5   5   6       7377.05       5925.00       100.97 o                         
   6   5   6       4192.85       4037.37        78.99 o                         
   7   5   6       1947.45       1857.81        63.73 o                         
   8   5   6       2353.15       2236.87        64.89 o                         
   9   5   6       2440.84       2582.24       119.67 o                         
  10   5   6       5531.08       5505.06       101.93 o                         
  11   5   6       4512.31       5157.37        97.60 o                         
  12   5   6       2641.50       3121.13        74.27 o                         
  13   5   6        636.75        898.26        37.65 o                         
  14   5   6        283.71        415.65        27.77 o                         
 -17   6   6         19.99        212.42        63.63 o                         
 -16   6   6          2.71         93.15        32.92 o                         
 -15   6   6        212.01        153.16        47.71 o                         
 -14   6   6        585.44        508.18        54.66 o                         
 -13   6   6        742.16        705.16        51.24 o                         
 -12   6   6       1700.40       1865.50       167.54 o                         
 -11   6   6        966.14        950.25        38.01 o                         
 -10   6   6         48.73         22.55        26.46 o                         
  -9   6   6         73.70         44.16        25.69 o                         
  -8   6   6       2252.61       1896.66        53.84 o                         
  -7   6   6       1773.20       1808.08        58.08 o                         
  -6   6   6        305.93        214.85        26.91 o                         
  -5   6   6         81.18         -0.97        77.79 o                         
  -4   6   6         64.00        257.43        57.12 o                         
  -3   6   6       4476.28       4951.04       161.63 o                         
  -2   6   6       1063.79       1078.85       100.81 o                         
  -1   6   6         74.73        172.95        73.86 o                         
   0   6   6        885.76        603.58        87.37 o                         
   1   6   6       3148.05       3391.26       293.83 o                         
   2   6   6       4969.50       4706.84       268.49 o                         
   3   6   6       1580.56       1057.93        39.35 o                         
   4   6   6        412.78        467.37        34.00 o                         
   5   6   6        873.08        945.42        41.71 o                         
   6   6   6        411.30        360.48        37.55 o                         
   7   6   6       2636.30       2511.61        59.79 o                         
   8   6   6        332.51        257.08        47.79 o                         
   9   6   6        287.63        217.17        49.09 o                         
  10   6   6         17.87        111.30        41.33 o                         
  11   6   6         18.11        157.27        41.32 o                         
  12   6   6          2.19        102.85        30.55 o                         
  13   6   6          7.64         39.79        25.09 o                         
 -17   7   6       1084.10       1023.74        73.93 o                         
 -16   7   6       2057.29       3774.66      1056.49 o                         
 -15   7   6       2286.59       2607.65        74.53 o                         
 -14   7   6       3019.14       3550.06        84.85 o                         
 -13   7   6       2453.81       2788.90        68.78 o                         
 -12   7   6        480.16        440.51        37.01 o                         
 -11   7   6         15.94         45.96        30.54 o                         
 -10   7   6         10.70        -29.91        29.91 o                         
  -9   7   6         24.18        -16.99        29.27 o                         
  -8   7   6       1073.00        987.18        32.45 o                         
  -7   7   6        958.83        696.66        31.49 o                         
  -6   7   6       4995.20       3977.99        64.92 o                         
  -5   7   6       2661.71       2551.60        63.97 o                         
  -4   7   6       1171.97       1155.58        59.00 o                         
  -3   7   6        450.54        233.97        36.94 o                         
  -2   7   6       4845.33       4817.36       195.86 o                         
  -1   7   6       2450.26       2564.25       122.01 o                         
   0   7   6        292.63        274.97        48.04 o                         
   1   7   6       9494.88       9680.82       262.35 o                         
   2   7   6      25773.65      26357.17       763.79 o                         
   3   7   6      27027.73      25782.54      1068.10 o                         
   4   7   6      18896.16      16871.89       227.67 o                         
   5   7   6       9173.64       8712.18       118.51 o                         
   6   7   6       3727.54       3533.26       118.71 o                         
   7   7   6       4638.19       5046.51       106.27 o                         
   8   7   6       3699.43       3469.85        99.40 o                         
   9   7   6       3151.18       3107.86       121.08 o                         
  10   7   6       8678.56       8590.76       136.92 o                         
  11   7   6       8226.35       8640.62       262.03 o                         
  12   7   6       4446.44       5510.97        94.42 o                         
  13   7   6       1903.58       1721.81       102.47 o                         
 -16   8   6        776.10        628.84        88.90 o                         
 -15   8   6       3585.11       3858.53       168.91 o                         
 -14   8   6       5985.85       6387.29       111.01 o                         
 -13   8   6       7565.85       8284.20       163.80 o                         
 -12   8   6       5007.92       5032.68       120.67 o                         
 -11   8   6       1539.14       1697.78       106.70 o                         
 -10   8   6       1042.45        921.43        34.79 o                         
  -9   8   6       4772.14       4123.76       127.14 o                         
  -8   8   6       4918.21       4671.98        70.94 o                         
  -7   8   6        312.04        399.63        26.36 o                         
  -6   8   6       6568.07       7284.49       148.52 o                         
  -5   8   6      25809.97      24914.66       542.85 o                         
  -4   8   6      16279.75      16000.99       507.86 o                         
  -3   8   6      19179.48      18285.77       309.47 o                         
  -2   8   6       1040.85       1078.37        95.36 o                         
  -1   8   6      14380.05      13616.80       460.26 o                         
   0   8   6      43359.51      46234.20       825.80 o                         
   1   8   6      57470.30      54682.69       840.60 o                         
   2   8   6      21721.23      20411.74       389.42 o                         
   3   8   6        201.04        105.81        39.41 o                         
   4   8   6       1925.28       1655.75        73.20 o                         
   5   8   6       4879.76       4468.28        93.39 o                         
   6   8   6       1973.30       1960.12        58.81 o                         
   7   8   6        333.65        304.64        42.87 o                         
   8   8   6       2124.26       2048.41        79.52 o                         
   9   8   6       9086.39       8836.52       130.73 o                         
  10   8   6       8441.37       9355.78       270.66 o                         
  11   8   6       3211.55       3445.37       235.96 o                         
  12   8   6         23.46         36.73        36.95 o                         
  13   8   6        793.71        688.73        50.53 o                         
 -16   9   6        129.75        151.50        52.60 o                         
 -15   9   6        218.40        269.36        70.79 o                         
 -14   9   6       2655.15       3051.30        78.88 o                         
 -13   9   6       6708.79       7004.31       130.73 o                         
 -12   9   6       5989.90       6146.06       110.13 o                         
 -11   9   6       4530.62       4961.30        99.04 o                         
 -10   9   6       3463.96       3170.71        61.04 o                         
  -9   9   6          0.88        -16.14        28.10 o                         
  -8   9   6       1238.55       1257.02        42.45 o                         
  -7   9   6       2967.89       2869.86        61.59 o                         
  -6   9   6       1033.09        984.26        35.95 o                         
  -5   9   6        818.27        788.96        41.09 o                         
  -4   9   6       1804.86       1586.41       145.64 o                         
  -3   9   6       9966.17       9441.59       156.97 o                         
  -2   9   6      10795.17      11740.60       397.74 o                         
  -1   9   6       8606.69       8954.12       310.99 o                         
   0   9   6        651.20       1045.98        89.06 o                         
   1   9   6         57.15         49.60        31.16 o                         
   2   9   6       1258.20       1284.40        58.22 o                         
   3   9   6        691.52        658.96        68.26 o                         
   4   9   6        498.84        349.38        47.70 o                         
   5   9   6       1952.20       1980.51        54.82 o                         
   6   9   6       4425.18       3937.53        84.85 o                         
   7   9   6      12838.65      12063.96       290.70 o                         
   8   9   6       9818.59       9600.56       264.11 o                         
   9   9   6       5183.80       5186.15       110.51 o                         
  10   9   6       1701.21       1832.40        56.19 o                         
  11   9   6        243.52        266.32        53.69 o                         
  12   9   6        140.12        199.17        83.28 o                         
 -16  10   6        170.02        167.10        45.32 o                         
 -15  10   6       2732.99       2686.50       105.20 o                         
 -14  10   6       8310.40       7988.27       174.61 o                         
 -13  10   6      14278.98      13202.46       347.98 o                         
 -12  10   6      14627.14      13970.80       253.26 o                         
 -11  10   6       6263.11       5970.82       129.81 o                         
 -10  10   6        231.94        222.81        38.48 o                         
  -9  10   6       2812.80       2651.12        55.48 o                         
  -8  10   6       6851.52       6866.18        99.52 o                         
  -7  10   6        821.41        635.61        31.89 o                         
  -6  10   6       8829.94       8711.89       129.26 o                         
  -5  10   6      25459.80      26968.54       935.82 o                         
  -4  10   6      36959.82      38293.55       806.03 o                         
  -3  10   6      31831.70      33287.50       577.28 o                         
  -2  10   6       4037.04       4155.40       159.51 o                         
  -1  10   6       9486.09      10426.17       251.42 o                         
   0  10   6      47131.64      48570.52       777.74 o                         
   1  10   6      71739.35      73731.74      1618.44 o                         
   2  10   6      53965.88      53238.84       763.05 o                         
   3  10   6      22198.84      20712.26       409.82 o                         
   4  10   6        576.86        737.03        86.07 o                         
   5  10   6       1223.44       1236.24        62.31 o                         
   6  10   6       1787.27       1546.49        89.33 o                         
   7  10   6          3.85         76.95        35.08 o                         
   8  10   6       5850.74       5262.32        91.88 o                         
   9  10   6      11044.94      11266.16       197.87 o                         
  10  10   6       8174.53       7674.40       241.50 o                         
  11  10   6       2681.82       2402.68        65.38 o                         
  12  10   6        274.97        239.58        38.38 o                         
 -16  11   6       3545.41       3024.43       126.33 o                         
 -15  11   6       1579.82       1760.02        83.70 o                         
 -14  11   6         14.07         40.51        60.02 o                         
 -13  11   6       2576.53       2351.68        70.11 o                         
 -12  11   6       6415.73       6071.16       134.46 o                         
 -11  11   6       6449.68       6235.71       120.65 o                         
 -10  11   6       7284.96       7155.78       138.57 o                         
  -9  11   6       1934.66       1894.00        67.86 o                         
  -8  11   6       1290.49       1333.60        39.76 o                         
  -7  11   6       4569.41       4465.55        76.18 o                         
  -6  11   6       2641.83       2646.04        53.61 o                         
  -5  11   6        608.67        627.94        42.85 o                         
  -4  11   6      10906.76      11341.63       290.67 o                         
  -3  11   6      30761.98      31607.93       911.98 o                         
  -2  11   6      47655.60      54626.42      1306.94 o                         
  -1  11   6      36634.07      41479.51       690.49 o                         
   0  11   6       7302.18       8107.14       158.93 o                         
   1  11   6        640.30        788.78        39.03 o                         
   2  11   6       6794.02       6880.08       123.17 o                         
   3  11   6       6071.92       5961.85       106.76 o                         
   4  11   6       2061.59       2007.14       127.74 o                         
   5  11   6        676.72        685.94        46.51 o                         
   6  11   6        197.09        329.14        83.40 o                         
   7  11   6       3929.10       4015.09        89.80 o                         
   8  11   6       3533.74       3497.65       110.49 o                         
   9  11   6        203.08        211.81        58.80 o                         
  10  11   6       1201.33       1149.44        52.95 o                         
  11  11   6       4374.19       4169.31       129.12 o                         
  12  11   6       6638.41       5964.65       211.49 o                         
 -15  12   6          8.48         20.14        50.28 o                         
 -14  12   6        719.84        609.05        64.53 o                         
 -13  12   6       1670.27       1576.17       115.72 o                         
 -12  12   6       2971.40       2532.75        64.55 o                         
 -11  12   6       1190.69        992.05        61.33 o                         
 -10  12   6         53.68         99.90        31.89 o                         
  -9  12   6       2770.47       2527.95        93.51 o                         
  -8  12   6       8102.40       7740.11       116.27 o                         
  -7  12   6       8856.19       8851.00       194.70 o                         
  -6  12   6        438.37        451.85        31.98 o                         
  -5  12   6       4452.90       5113.31       207.70 o                         
  -4  12   6      17419.17      18090.14       516.58 o                         
  -3  12   6      20156.76      22314.76       312.23 o                         
  -2  12   6       9849.48      10820.47       196.21 o                         
  -1  12   6         98.64        179.98        73.58 o                         
   0  12   6       4328.73       4606.93       134.13 o                         
   1  12   6       8744.81       9306.60       180.16 o                         
   2  12   6       7111.70       7461.54       112.20 o                         
   3  12   6        736.06        889.44        37.80 o                         
   4  12   6        871.56        808.48        64.68 o                         
   5  12   6       4915.22       5127.74       109.74 o                         
   6  12   6       8389.10       8016.93       152.73 o                         
   7  12   6       3600.34       3480.20       137.84 o                         
   8  12   6        507.10        454.64        45.72 o                         
   9  12   6         76.14         88.37        39.35 o                         
  10  12   6       1402.91       1356.35        53.22 o                         
  11  12   6       1463.46       1360.84        67.22 o                         
 -15  13   6       2280.13       1964.64        73.46 o                         
 -14  13   6       1538.44       1565.50        63.93 o                         
 -13  13   6        477.39        492.40        43.11 o                         
 -12  13   6        194.06        227.45        37.36 o                         
 -11  13   6         29.65         25.77        45.38 o                         
 -10  13   6        674.62        726.40        44.19 o                         
  -9  13   6       3060.52       3284.82        66.27 o                         
  -8  13   6       2267.82       2434.45        86.48 o                         
  -7  13   6         25.92         94.54        28.54 o                         
  -6  13   6        416.73        435.63        33.36 o                         
  -5  13   6         21.13         23.74        27.51 o                         
  -4  13   6        976.63       1016.49        89.46 o                         
  -3  13   6       8022.90      10035.24       356.03 o                         
  -2  13   6      28382.75      32104.80       555.90 o                         
  -1  13   6      13029.99      14843.21       316.47 o                         
   0  13   6       1331.52       1587.10        63.06 o                         
   1  13   6        166.86        243.05        40.90 o                         
   2  13   6       3048.14       2989.07        71.97 o                         
   3  13   6       3563.44       3770.36        82.44 o                         
   4  13   6       5277.56       4983.92       117.86 o                         
   5  13   6       6191.26       6277.92       126.14 o                         
   6  13   6       2819.51       2884.15        81.85 o                         
   7  13   6       1136.34       1018.41        56.91 o                         
   8  13   6        480.67        504.58        44.38 o                         
   9  13   6       1319.22       1250.13        48.76 o                         
  10  13   6       1797.25       1529.96        61.31 o                         
  11  13   6       2340.48       2045.84        74.84 o                         
 -14  14   6         15.13         33.05        38.56 o                         
 -13  14   6         81.58         91.54        44.98 o                         
 -12  14   6          4.87         67.34        38.70 o                         
 -11  14   6       1824.21       1865.87        66.17 o                         
 -10  14   6       4514.61       4041.18       120.08 o                         
  -9  14   6      11310.77      10850.20       135.38 o                         
  -8  14   6      13848.22      13032.94       278.08 o                         
  -7  14   6       5569.70       5049.16        90.85 o                         
  -6  14   6        384.74        365.47        35.00 o                         
  -5  14   6       3888.79       4010.97        81.35 o                         
  -4  14   6      14965.03      15333.20       225.16 o                         
  -3  14   6      21840.40      23267.00       317.26 o                         
  -2  14   6      10601.69      11606.99       344.56 o                         
  -1  14   6        399.33        466.39        48.44 o                         
   0  14   6        997.63       1042.62        40.63 o                         
   1  14   6        749.19        756.99        56.42 o                         
   2  14   6        884.83        818.66        67.67 o                         
   3  14   6        687.20        744.99        37.04 o                         
   4  14   6      10193.31       9953.24       189.92 o                         
   5  14   6      16233.81      15068.42       298.89 o                         
   6  14   6      14865.64      13962.53       234.20 o                         
   7  14   6       7881.52       7598.66       148.53 o                         
   8  14   6       1291.78       1140.27        52.63 o                         
   9  14   6        377.95        464.70        38.96 o                         
  10  14   6       2360.91       2331.15        65.24 o                         
  11  14   6       2304.84       2151.35       105.74 o                         
 -14  15   6       1330.20       1235.10        46.10 o                         
 -13  15   6       2811.07       2911.47       116.62 o                         
 -12  15   6       2945.36       2684.80       128.72 o                         
 -11  15   6       1948.68       1523.13        94.81 o                         
 -10  15   6        559.43        426.59        45.47 o                         
  -9  15   6          6.26         25.04        31.74 o                         
  -8  15   6        146.60        114.60        47.92 o                         
  -7  15   6       3214.76       3007.13        78.75 o                         
  -6  15   6       7595.56       7727.76       147.52 o                         
  -5  15   6      12732.10      13778.99       201.83 o                         
  -4  15   6      18539.61      20350.61       277.28 o                         
  -3  15   6      15050.90      16986.21       235.77 o                         
  -2  15   6       9614.03      11035.57       281.59 o                         
  -1  15   6       5347.38       6131.34       122.56 o                         
   0  15   6       2868.77       3081.50        67.87 o                         
   1  15   6       2960.36       3229.46        71.76 o                         
   2  15   6       1918.27       1927.79        59.02 o                         
   3  15   6       2650.96       2808.98       133.51 o                         
   4  15   6       3981.23       3559.41       196.05 o                         
   5  15   6       4702.14       4661.82       114.93 o                         
   6  15   6       4205.87       4045.16        93.36 o                         
   7  15   6       1940.49       1655.30        68.34 o                         
   8  15   6        475.45        445.99        42.83 o                         
   9  15   6         15.63          6.05        33.02 o                         
  10  15   6          5.66         18.39        41.99 o                         
  11  15   6         22.32         19.65        43.98 o                         
 -13  16   6        967.82        957.21        51.41 o                         
 -12  16   6         14.41         41.54        44.18 o                         
 -11  16   6       2519.72       2768.63        92.52 o                         
 -10  16   6       7841.35       8183.30       261.55 o                         
  -9  16   6      10207.92      10186.70       159.32 o                         
  -8  16   6       8121.37       7669.94       224.56 o                         
  -7  16   6        517.02        489.83        45.26 o                         
  -6  16   6       3555.63       3932.22        77.82 o                         
  -5  16   6      11626.72      11827.11       180.42 o                         
  -4  16   6      15125.96      16083.13       204.94 o                         
  -3  16   6      14088.29      14291.21       295.42 o                         
  -2  16   6       2670.03       2788.73       115.14 o                         
  -1  16   6       3093.56       3190.37       164.79 o                         
   0  16   6      12482.02      13323.58       225.37 o                         
   1  16   6       9986.76       9837.27       182.46 o                         
   2  16   6       3116.63       2991.25        81.65 o                         
   3  16   6        998.83       1137.95        81.47 o                         
   4  16   6       9738.12      10259.87       338.75 o                         
   5  16   6      13572.43      13799.52       317.32 o                         
   6  16   6       9359.71       9112.74       172.89 o                         
   7  16   6       3149.28       2803.06        84.42 o                         
   8  16   6          1.13         -6.71        30.16 o                         
   9  16   6       2718.16       2577.13       121.65 o                         
  10  16   6       5017.41       4020.10       152.53 o                         
 -13  17   6       1448.86        998.36       103.87 o                         
 -12  17   6       1957.97       1720.60        79.11 o                         
 -11  17   6       1592.32       1494.35        74.69 o                         
 -10  17   6       1463.76       1334.69        91.06 o                         
  -9  17   6       1822.97       1594.81        68.48 o                         
  -8  17   6       3911.90       4009.61        91.52 o                         
  -7  17   6      12294.00      12577.19       375.75 o                         
  -6  17   6      18640.54      20277.33       648.50 o                         
  -5  17   6      19588.41      20357.00       282.90 o                         
  -4  17   6      24069.90      25984.83       310.23 o                         
  -3  17   6      18534.77      20242.66       257.79 o                         
  -2  17   6       9719.60      10068.98       159.48 o                         
  -1  17   6       5635.09       6663.36       143.14 o                         
   0  17   6       5707.32       6251.80       112.32 o                         
   1  17   6       6588.91       6267.85       132.25 o                         
   2  17   6       8926.20       8709.42       185.31 o                         
   3  17   6       8510.04       8493.13       260.27 o                         
   4  17   6       5587.76       5514.54       202.13 o                         
   5  17   6       3190.31       3181.08       119.24 o                         
   6  17   6        555.30        450.87        44.37 o                         
   7  17   6         62.39         86.91        50.14 o                         
   8  17   6        338.52        293.92        46.77 o                         
   9  17   6        249.28        208.92        35.35 o                         
  10  17   6          0.54        -35.56        45.85 o                         
 -12  18   6        986.85        757.58        66.91 o                         
 -11  18   6          0.62        -47.31        47.31 o                         
 -10  18   6        491.67        446.04        53.57 o                         
  -9  18   6       1024.76       1107.85        56.35 o                         
  -8  18   6        497.10        497.88        50.79 o                         
  -7  18   6         22.84         44.40        38.37 o                         
  -6  18   6       1555.67       1957.27        72.99 o                         
  -5  18   6       2622.49       2665.74        60.87 o                         
  -4  18   6       2150.73       2187.30        69.19 o                         
  -3  18   6        128.68        142.26        38.05 o                         
  -2  18   6       1821.19       2102.24        57.41 o                         
  -1  18   6       7367.20       7680.01       149.04 o                         
   0  18   6       8555.75       8552.30       144.69 o                         
   1  18   6       5953.60       5529.16       103.50 o                         
   2  18   6       4825.76       4927.55       227.86 o                         
   3  18   6       1676.07       1523.17       126.33 o                         
   4  18   6        141.14        148.26        30.98 o                         
   5  18   6        444.29        381.26        59.82 o                         
   6  18   6          3.51         50.86        49.22 o                         
   7  18   6        330.61        315.12        49.22 o                         
   8  18   6       1387.73       1231.15        60.70 o                         
   9  18   6       1749.60       1365.14        59.86 o                         
 -12  19   6        448.07        322.84        49.60 o                         
 -11  19   6        233.75        206.58        45.32 o                         
 -10  19   6        342.99        351.42        42.99 o                         
  -9  19   6        906.30        912.04        53.27 o                         
  -8  19   6       3126.45       3136.02       103.50 o                         
  -7  19   6       5312.73       5659.87       158.43 o                         
  -6  19   6       7195.94       7446.35       298.09 o                         
  -5  19   6       6231.07       6728.53       133.32 o                         
  -4  19   6       2651.60       2829.65        62.88 o                         
  -3  19   6       1236.84       1468.69        56.18 o                         
  -2  19   6       1126.10       1149.70        50.36 o                         
  -1  19   6       1227.17       1454.33        47.45 o                         
   0  19   6       2295.80       2259.93        77.67 o                         
   1  19   6       4366.39       4522.62       175.93 o                         
   2  19   6       5899.05       6202.34       219.91 o                         
   3  19   6       5785.72       5004.54       181.54 o                         
   4  19   6       3187.05       3123.23       202.60 o                         
   5  19   6        650.87        713.07        60.12 o                         
   6  19   6         26.55         72.18        43.39 o                         
   7  19   6          1.37         53.12        33.41 o                         
   8  19   6         54.88        107.61        56.15 o                         
 -11  20   6        866.42        763.75        42.01 o                         
 -10  20   6       2474.29       2472.79       106.21 o                         
  -9  20   6       4129.42       4029.09       314.42 o                         
  -8  20   6       3457.02       3397.16        94.74 o                         
  -7  20   6       1315.94       1325.57        58.89 o                         
  -6  20   6        158.67        171.04        41.24 o                         
  -5  20   6       1028.31       1368.71        60.22 o                         
  -4  20   6       4757.45       5580.73       147.72 o                         
  -3  20   6       4092.33       4520.49       159.08 o                         
  -2  20   6       2480.65       2775.14        94.28 o                         
  -1  20   6        716.98        748.80        55.77 o                         
   0  20   6         45.24         41.26        42.10 o                         
   1  20   6         16.73         20.59        54.28 o                         
   2  20   6        287.61        230.20        52.40 o                         
   3  20   6       2252.43       1859.39       117.91 o                         
   4  20   6       5161.28       5017.20       141.77 o                         
   5  20   6       6146.21       5651.24       162.35 o                         
   6  20   6       5221.14       4558.03       277.93 o                         
   7  20   6       2012.35       1737.41        67.79 o                         
   8  20   6         65.49         69.04        30.35 o                         
 -10  21   6        280.27        285.28        47.72 o                         
  -9  21   6        319.43        327.52        71.12 o                         
  -8  21   6       2537.43       2519.42        70.14 o                         
  -7  21   6       3342.06       3301.94       139.12 o                         
  -6  21   6       1962.98       2381.35        97.44 o                         
  -5  21   6       1088.47       1070.63       160.49 o                         
  -4  21   6       1207.50       1394.88        65.11 o                         
  -3  21   6        761.25        756.19        43.04 o                         
  -2  21   6        261.19        424.13        38.31 o                         
  -1  21   6        120.68        126.89        42.21 o                         
   0  21   6        358.03        415.84        45.81 o                         
   1  21   6          9.44         34.62        55.68 o                         
   2  21   6        248.97        291.96        50.53 o                         
   3  21   6        711.34        708.38        74.86 o                         
   4  21   6        300.26        264.02        42.95 o                         
   5  21   6         35.35         58.20        36.96 o                         
   6  21   6       1215.89       1253.10        58.95 o                         
   7  21   6       3402.59       2689.43       108.55 o                         
  -9  22   6       1304.23       1153.81        65.50 o                         
  -8  22   6       1916.48       1487.89        87.03 o                         
  -7  22   6        690.98        616.94        65.13 o                         
  -6  22   6        238.54        313.81        31.16 o                         
  -5  22   6       3749.71       4013.55       159.08 o                         
  -4  22   6       7332.56       8081.38       270.44 o                         
  -3  22   6       4255.79       4713.51       125.38 o                         
  -2  22   6        241.06        278.26        41.32 o                         
  -1  22   6       1567.78       1615.57        53.09 o                         
   0  22   6       5252.27       5472.53       254.53 o                         
   1  22   6       4879.03       4980.89       390.69 o                         
   2  22   6       1572.88       1812.15        88.43 o                         
   3  22   6          6.37         28.19        32.93 o                         
   4  22   6        945.25        932.51        51.49 o                         
   5  22   6       1820.47       1519.70        87.96 o                         
   6  22   6       1239.62        893.67        58.95 o                         
  -6  23   6      11400.82      11923.68       366.82 o                         
  -5  23   6       5368.62       4703.62       396.30 o                         
  -4  23   6        896.41        951.69        71.12 o                         
  -3  23   6        262.65        310.91        31.31 o                         
  -2  23   6       2728.25       3062.61        88.64 o                         
  -1  23   6       2945.29       3318.93       108.08 o                         
   0  23   6        317.37        475.82        40.37 o                         
   1  23   6       1560.95       1632.85        48.15 o                         
   2  23   6       7272.30       7789.37       465.55 o                         
   3  23   6       8374.18       8837.49       284.48 o                         
  -4  24   6       1360.55       1336.29        69.25 o                         
  -3  24   6        414.23        407.06        45.85 o                         
  -2  24   6         31.05         13.10        37.43 o                         
  -1  24   6        733.83        801.63        41.64 o                         
   0  24   6       1962.21       2157.90        94.51 o                         
 -17   1   7          4.04        346.24        57.08 o                         
 -16   1   7         18.92        -64.10        64.10 o                         
 -15   1   7        576.38        558.45        55.52 o                         
 -14   1   7        670.82        838.90        88.79 o                         
 -13   1   7       4983.33       5343.41        87.17 o                         
 -12   1   7      14834.48      16346.84       203.15 o                         
 -11   1   7      22429.74      22388.78       280.71 o                         
 -10   1   7      14781.25      14918.34       248.59 o                         
  -9   1   7       4535.39       3927.09        81.11 o                         
  -8   1   7         20.63        460.40       244.24 o                         
  -7   1   7       1510.33       1643.23       236.75 o                         
  -6   1   7      10392.98      11285.49       523.57 o                         
  -5   1   7        541.12        386.55        77.58 o                         
  -4   1   7       2175.90       2398.44       155.12 o                         
  -3   1   7        546.14        771.34       115.08 o                         
  -2   1   7      31799.47      33563.89       817.39 o                         
  -1   1   7      13954.61      15711.12       450.80 o                         
   0   1   7        479.11        400.92        95.08 o                         
   1   1   7       3384.24       3915.89       205.83 o                         
   2   1   7       8940.68       6267.82       339.22 o                         
   3   1   7        172.78        452.68        65.49 o                         
   4   1   7         10.61         40.43        29.17 o                         
   5   1   7       2939.40       2618.12        78.31 o                         
   6   1   7       9345.28       9191.12       158.06 o                         
   7   1   7      17139.38      17792.92       805.71 o                         
   8   1   7      16737.90      20410.43       526.77 o                         
   9   1   7       8075.68       8591.65       218.07 o                         
  10   1   7       3989.92       4605.95       145.46 o                         
  11   1   7       3368.54       3958.40       127.66 o                         
  12   1   7       2324.00       2374.71       101.49 o                         
  13   1   7       1807.47       2214.01        73.76 o                         
 -17   2   7        844.20       1454.20        78.61 o                         
 -16   2   7       1507.77       1457.14       113.23 o                         
 -15   2   7        141.77         87.48        81.50 o                         
 -14   2   7        561.30        436.98        57.16 o                         
 -13   2   7       4405.31       4760.37        96.60 o                         
 -12   2   7      10046.36      10327.16       228.49 o                         
 -11   2   7      13225.05      13802.96       208.42 o                         
 -10   2   7      13965.97      13787.18       182.47 o                         
  -9   2   7      10996.87       9768.28       175.93 o                         
  -8   2   7       4289.40       4525.18       590.01 o                         
  -7   2   7       6172.15       5870.55       180.04 o                         
  -6   2   7       2470.00       2264.57       123.80 o                         
  -5   2   7        200.53        270.93        78.97 o                         
  -4   2   7       9548.25       7883.28       289.54 o                         
  -3   2   7      24819.67      22907.88      1081.29 o                         
  -2   2   7      54510.37      59469.75      1343.44 o                         
  -1   2   7      55813.57      63192.27      1409.50 o                         
   0   2   7      13563.51      13852.44       441.28 o                         
   1   2   7       9392.69       9216.19       266.99 o                         
   2   2   7      27402.49      25120.41      1051.35 o                         
   3   2   7      41166.18      39938.47       600.72 o                         
   4   2   7      31579.63      28622.69       442.52 o                         
   5   2   7      13328.59      13319.88       271.49 o                         
   6   2   7       1183.29       1146.84        53.29 o                         
   7   2   7        205.84        291.65        52.48 o                         
   8   2   7       2879.60       3033.46       277.97 o                         
   9   2   7        913.93        853.22       194.77 o                         
  10   2   7       1981.79       2304.25       177.33 o                         
  11   2   7       5649.77       6718.89       318.16 o                         
  12   2   7       6255.16       6826.81       725.23 o                         
  13   2   7       2689.12       3145.77        89.87 o                         
 -16   3   7        717.54        576.52        48.08 o                         
 -15   3   7       2012.28       1953.10        67.50 o                         
 -14   3   7       2731.26       2899.55        81.09 o                         
 -13   3   7       1256.53       1725.39       160.70 o                         
 -12   3   7       1307.68       1327.14        54.90 o                         
 -11   3   7       8158.16       8026.43       138.00 o                         
 -10   3   7      15476.13      15220.74       208.08 o                         
  -9   3   7      15758.00      15068.17       239.94 o                         
  -8   3   7       9898.12       9010.71       457.20 o                         
  -7   3   7        218.44        225.11        38.41 o                         
  -6   3   7       5135.17       4806.67       183.18 o                         
  -5   3   7        145.49         55.83        58.61 o                         
  -4   3   7       1640.60       1643.94       117.65 o                         
  -3   3   7       4670.94       4326.94       155.09 o                         
  -2   3   7      18861.52      18399.12       449.26 o                         
  -1   3   7      37011.09      36066.84       986.31 o                         
   0   3   7      63073.99      64240.07      1475.24 o                         
   1   3   7      74399.95      67403.67      1542.81 o                         
   2   3   7      19490.25      19368.39       553.95 o                         
   3   3   7        667.30        577.24        40.04 o                         
   4   3   7       1431.76       1385.54        43.30 o                         
   5   3   7       1809.37       1576.70        77.78 o                         
   6   3   7         63.08         25.82        41.12 o                         
   7   3   7       2443.89       2264.48        69.62 o                         
   8   3   7       8279.89       8941.47       194.61 o                         
   9   3   7       7734.86       8304.17       239.46 o                         
  10   3   7       4383.07       4751.62       133.57 o                         
  11   3   7       1790.72       2219.67        82.91 o                         
  12   3   7        131.31        210.75        47.72 o                         
  13   3   7        180.97        238.31        29.11 o                         
 -16   4   7        329.18        203.93        47.41 o                         
 -15   4   7         61.16        -27.93        61.86 o                         
 -14   4   7        291.93        249.64        50.73 o                         
 -13   4   7       1441.36       1760.23       119.33 o                         
 -12   4   7       7068.39       6313.50       125.84 o                         
 -11   4   7      11537.44      10680.22       126.10 o                         
 -10   4   7      13659.69      13289.38       206.46 o                         
  -9   4   7      14760.45      14415.33       163.71 o                         
  -8   4   7       5250.83       5294.53       253.13 o                         
  -7   4   7        537.14        780.47        77.21 o                         
  -6   4   7       8571.94       8378.11       154.78 o                         
  -5   4   7        572.33        802.21        76.66 o                         
  -4   4   7        197.22        157.06        79.92 o                         
  -3   4   7         91.43        106.74        77.42 o                         
  -2   4   7      12956.95      11560.10       268.88 o                         
  -1   4   7      15269.80      14305.30       411.23 o                         
   0   4   7        699.83        463.47       138.46 o                         
   1   4   7      11602.73      11469.14       368.76 o                         
   2   4   7      19588.22      19789.69      1178.61 o                         
   3   4   7      22165.80      22624.38       430.19 o                         
   4   4   7      27422.94      25235.88       370.27 o                         
   5   4   7       9711.72       8797.02       174.30 o                         
   6   4   7         12.63          1.98        49.46 o                         
   7   4   7       2540.25       2207.03        69.03 o                         
   8   4   7       5535.62       5400.38       111.32 o                         
   9   4   7       3371.60       3568.69        84.90 o                         
  10   4   7          0.26         34.05        37.32 o                         
  11   4   7       1208.74       1283.43        45.13 o                         
  12   4   7       2432.47       2739.27        67.81 o                         
  13   4   7       1674.94       1985.25        46.12 o                         
 -17   5   7         74.96        160.02        73.93 o                         
 -16   5   7        674.75        921.17       125.07 o                         
 -15   5   7       3361.36       3728.49        99.25 o                         
 -14   5   7       3753.25       3647.04        93.95 o                         
 -13   5   7       4413.45       4472.58       138.21 o                         
 -12   5   7        694.07        816.73        45.78 o                         
 -11   5   7        476.84        430.50        30.59 o                         
 -10   5   7       4229.97       3670.19        63.77 o                         
  -9   5   7      14363.46      13310.15       199.94 o                         
  -8   5   7      13640.78      13554.07       240.41 o                         
  -7   5   7        133.98        155.84        19.20 o                         
  -6   5   7         92.43        142.03        26.06 o                         
  -5   5   7        305.62        370.50        32.81 o                         
  -4   5   7          8.85         13.00        78.20 o                         
  -3   5   7        295.33        409.24        86.88 o                         
  -2   5   7       2509.88       2093.41       133.26 o                         
  -1   5   7      12663.59      10467.17       332.83 o                         
   0   5   7      59621.86      54287.90      2966.88 o                         
   1   5   7      80026.39      74902.53      4285.39 o                         
   2   5   7      42726.59      41631.12       789.71 o                         
   3   5   7       5850.40       5204.37        93.39 o                         
   4   5   7        415.64        515.61        70.37 o                         
   5   5   7       5596.83       4662.24        98.51 o                         
   6   5   7       6491.81       5675.39       108.78 o                         
   7   5   7        463.59        390.83        43.59 o                         
   8   5   7        202.72        324.23        49.09 o                         
   9   5   7        806.56        684.45        50.71 o                         
  10   5   7        558.36        620.03        45.20 o                         
  11   5   7         13.23         80.69        33.89 o                         
  12   5   7        196.74        214.60        45.07 o                         
  13   5   7       1450.94       1673.94        45.73 o                         
 -17   6   7        350.57        360.27        68.31 o                         
 -16   6   7         12.16        775.86       245.01 o                         
 -15   6   7        170.05        185.77        42.63 o                         
 -14   6   7        169.10         44.19        43.54 o                         
 -13   6   7        222.13        158.55        38.02 o                         
 -12   6   7          2.22         39.18        40.24 o                         
 -11   6   7        124.34         80.75        27.16 o                         
 -10   6   7         53.26         52.48        28.11 o                         
  -9   6   7        956.46        821.68        72.59 o                         
  -8   6   7         10.10         60.07        23.55 o                         
  -7   6   7       6019.47       5538.35        98.34 o                         
  -6   6   7      22489.35      22127.08       325.60 o                         
  -5   6   7      10371.95      10551.59       157.89 o                         
  -4   6   7       7962.75       7828.22       147.22 o                         
  -3   6   7       9193.06      10134.45       257.63 o                         
  -2   6   7         89.89        143.87        98.88 o                         
  -1   6   7       7073.38       6411.64       218.40 o                         
   0   6   7       6024.33       5595.22       285.90 o                         
   1   6   7       2627.26      10825.91      7571.85 o                         
   2   6   7       1244.97       1003.32        74.15 o                         
   3   6   7       1145.48       1104.27        45.06 o                         
   4   6   7         73.31        105.45        30.68 o                         
   5   6   7         52.93         81.51        30.61 o                         
   6   6   7       1992.87       1817.37        60.18 o                         
   7   6   7       5768.32       5414.04       126.61 o                         
   8   6   7       7531.37       8045.42       131.50 o                         
   9   6   7       6074.67       5918.23        91.61 o                         
  10   6   7       2920.91       3032.04        84.39 o                         
  11   6   7        363.58        335.03        43.59 o                         
  12   6   7         47.36        135.03        30.03 o                         
  13   6   7        540.00        539.02        32.75 o                         
 -17   7   7          2.20         63.63        59.89 o                         
 -16   7   7        454.83        376.43        64.39 o                         
 -15   7   7        514.46        720.46        67.03 o                         
 -14   7   7         34.33        -19.16        68.13 o                         
 -13   7   7        346.72        315.13        53.13 o                         
 -12   7   7        863.24       1113.12       178.24 o                         
 -11   7   7       2111.74       2045.57        46.86 o                         
 -10   7   7       5426.69       5048.12        67.39 o                         
  -9   7   7       2047.52       1756.97        46.73 o                         
  -8   7   7         32.25         22.16        19.00 o                         
  -7   7   7         20.76        121.36        22.21 o                         
  -6   7   7       1556.46       1341.78        64.77 o                         
  -5   7   7        175.39         96.58        29.79 o                         
  -4   7   7       2050.31       1645.01        76.26 o                         
  -3   7   7       2007.22       2326.44        94.82 o                         
  -2   7   7      20964.83      23178.11       435.19 o                         
  -1   7   7      22945.86      26175.51       444.77 o                         
   0   7   7      10499.50      10371.21       215.46 o                         
   1   7   7        968.78        767.03        58.35 o                         
   2   7   7         57.01        972.30      1114.04 o                         
   3   7   7          9.33        -10.11        31.66 o                         
   4   7   7       1514.80       1365.95        47.03 o                         
   5   7   7        459.65        401.71        38.96 o                         
   6   7   7       1557.71       1442.32        55.89 o                         
   7   7   7        732.78        765.89        46.37 o                         
   8   7   7       1179.06       1294.98        45.96 o                         
   9   7   7       1527.53       1787.57        61.47 o                         
  10   7   7       1213.43       1412.41        66.88 o                         
  11   7   7        401.95        492.21        53.38 o                         
  12   7   7          2.66         21.07        29.68 o                         
 -16   8   7        288.07        368.70        87.96 o                         
 -15   8   7        211.48       2498.77      1206.22 o                         
 -14   8   7          1.20         16.33        40.95 o                         
 -13   8   7         18.28        -35.11        50.79 o                         
 -12   8   7        480.43        512.40        36.52 o                         
 -11   8   7       1203.50       1189.45        39.81 o                         
 -10   8   7        405.82        319.99        30.22 o                         
  -9   8   7        620.35        726.34        85.42 o                         
  -8   8   7       3995.87       3926.86       143.20 o                         
  -7   8   7      18765.52      17879.08       237.27 o                         
  -6   8   7      30197.89      29457.08       385.92 o                         
  -5   8   7       9944.19       9752.10       168.28 o                         
  -4   8   7        345.60        244.52        25.24 o                         
  -3   8   7        452.00        335.12        31.87 o                         
  -2   8   7      14752.33      14912.94       533.79 o                         
  -1   8   7      34592.74      38534.39       630.63 o                         
   0   8   7      16661.64      18242.99       599.37 o                         
   1   8   7       2690.37       2750.22       155.51 o                         
   2   8   7         66.19        144.75        47.36 o                         
   3   8   7       1483.79       1279.74        55.67 o                         
   4   8   7        193.54        174.18        32.37 o                         
   5   8   7         45.27         -3.91        34.60 o                         
   6   8   7       6063.65       5860.69       110.24 o                         
   7   8   7      17990.53      17625.53       236.35 o                         
   8   8   7      13612.88      13641.70       162.84 o                         
   9   8   7       9382.62       9861.22       141.59 o                         
  10   8   7       2546.90       2523.18        71.24 o                         
  11   8   7          9.84         64.77        33.38 o                         
  12   8   7        744.62        792.51        35.99 o                         
 -16   9   7       1887.67       1761.13       110.42 o                         
 -15   9   7       4236.14       4880.08       216.16 o                         
 -14   9   7       3580.32       3612.03       114.27 o                         
 -13   9   7        671.54        622.04        41.32 o                         
 -12   9   7        759.07        748.73        38.42 o                         
 -11   9   7       6055.87       5630.03        95.25 o                         
 -10   9   7      17499.84      15602.57       160.47 o                         
  -9   9   7      11566.04      11038.00       146.51 o                         
  -8   9   7       5485.96       4843.56        76.46 o                         
  -7   9   7        220.88        252.94        26.10 o                         
  -6   9   7        361.37        308.68        25.72 o                         
  -5   9   7        108.54         92.73        33.80 o                         
  -4   9   7       7319.30       6871.89       256.75 o                         
  -3   9   7      29458.85      29981.87       770.85 o                         
  -2   9   7      68989.98      68870.38      1591.14 o                         
  -1   9   7      96112.57     102536.80      2242.86 o                         
   0   9   7      79117.89      80739.00      1338.55 o                         
   1   9   7      40565.99      40633.36       755.98 o                         
   2   9   7      10397.51      10417.63       206.24 o                         
   3   9   7       1432.14       1337.04        71.42 o                         
   4   9   7         17.77         28.30        36.91 o                         
   5   9   7         52.58          7.25        35.68 o                         
   6   9   7       1636.93       1543.31        56.42 o                         
   7   9   7       4827.65       4902.56        95.36 o                         
   8   9   7       7493.49       7718.17       102.84 o                         
   9   9   7       4855.21       4527.85        79.29 o                         
  10   9   7       1257.01       1197.67        50.68 o                         
  11   9   7         16.94         77.37        34.80 o                         
  12   9   7        379.17        346.24        45.85 o                         
 -16  10   7       2142.83       2247.98        81.06 o                         
 -15  10   7        293.31        254.36        66.38 o                         
 -14  10   7        796.47        866.04       104.87 o                         
 -13  10   7       5204.97       5026.88       134.12 o                         
 -12  10   7       9021.98       8443.20       135.33 o                         
 -11  10   7      12554.67      11261.30       218.31 o                         
 -10  10   7       8423.18       7951.98       102.59 o                         
  -9  10   7       1002.09        999.50        38.31 o                         
  -8  10   7        368.16        402.96        27.22 o                         
  -7  10   7       7363.68       7693.75       141.01 o                         
  -6  10   7       4425.22       5299.80        79.61 o                         
  -5  10   7         35.08        107.28        31.39 o                         
  -4  10   7       9961.08       9445.89       341.36 o                         
  -3  10   7      20368.70      21873.46       735.93 o                         
  -2  10   7      40031.96      42509.20      1269.16 o                         
  -1  10   7      39944.22      42057.75       876.73 o                         
   0  10   7       3492.17       3686.39        91.70 o                         
   1  10   7       6538.42       6237.83       342.13 o                         
   2  10   7      25916.18      24705.24       530.75 o                         
   3  10   7      27487.44      27179.42       449.49 o                         
   4  10   7      11803.25      11559.25       188.83 o                         
   5  10   7       1361.57       1470.96       112.69 o                         
   6  10   7       3982.27       3830.52        90.94 o                         
   7  10   7      11668.16      11008.89       145.32 o                         
   8  10   7       8751.74       8405.55       127.02 o                         
   9  10   7       2632.87       2518.22       121.54 o                         
  10  10   7         42.50         41.35        45.90 o                         
  11  10   7       3155.55       2910.46        77.29 o                         
 -16  11   7        492.63        397.99        43.97 o                         
 -15  11   7        676.27        488.14        64.45 o                         
 -14  11   7         33.30         51.82        57.42 o                         
 -13  11   7        240.33        331.89        62.27 o                         
 -12  11   7       2000.48       2162.36        67.51 o                         
 -11  11   7       7643.50       7257.00       133.37 o                         
 -10  11   7       8484.03       7919.35       108.92 o                         
  -9  11   7       4444.63       4121.18        74.28 o                         
  -8  11   7        448.14        330.98        26.67 o                         
  -7  11   7         16.16          3.56        26.88 o                         
  -6  11   7        534.87        520.64        35.48 o                         
  -5  11   7       5386.69       5784.80       119.90 o                         
  -4  11   7      24190.72      25704.26       839.64 o                         
  -3  11   7      61942.07      65623.08       926.24 o                         
  -2  11   7      78900.92      89280.74      1905.45 o                         
  -1  11   7      62915.30      71236.82      1130.47 o                         
   0  11   7      17488.30      19691.62       439.35 o                         
   1  11   7       1392.37       1704.61        71.56 o                         
   2  11   7        392.90        390.31        50.49 o                         
   3  11   7        796.28        728.37        45.51 o                         
   4  11   7       1010.12        953.69        41.13 o                         
   5  11   7       6665.89       6936.41       146.68 o                         
   6  11   7      10029.24       9141.43       169.10 o                         
   7  11   7      12487.37      11557.18       188.81 o                         
   8  11   7       5307.28       4841.54       167.89 o                         
   9  11   7       1100.06       1012.11        64.46 o                         
  10  11   7         34.09         33.79        41.63 o                         
  11  11   7         52.26        129.53        30.00 o                         
 -15  12   7         18.81         10.62        52.22 o                         
 -14  12   7        588.87        554.05        94.05 o                         
 -13  12   7       2193.50       2076.19        80.50 o                         
 -12  12   7       4538.05       4418.05        93.19 o                         
 -11  12   7       4941.54       5028.49       105.39 o                         
 -10  12   7       1851.29       1638.19        49.86 o                         
  -9  12   7        639.48        576.71        49.21 o                         
  -8  12   7        324.98        300.81        28.81 o                         
  -7  12   7         40.92         28.06        30.14 o                         
  -6  12   7        218.62        168.81        29.48 o                         
  -5  12   7       7045.71       6960.20       264.02 o                         
  -4  12   7      22170.58      24775.86       595.92 o                         
  -3  12   7      31650.16      36162.14       717.15 o                         
  -2  12   7      23444.80      25610.30       436.54 o                         
  -1  12   7       2283.48       2687.10        83.09 o                         
   0  12   7       4076.39       4029.44       176.40 o                         
   1  12   7      10641.13      10840.79       269.12 o                         
   2  12   7       6737.29       7130.20       147.06 o                         
   3  12   7       3766.35       4018.80        95.66 o                         
   4  12   7       3578.38       3280.34        90.30 o                         
   5  12   7        747.68        761.81        59.76 o                         
   6  12   7         37.98         66.83        44.77 o                         
   7  12   7        129.50        212.05        43.83 o                         
   8  12   7        357.68        360.44        42.23 o                         
   9  12   7       1033.09       1009.51        60.82 o                         
  10  12   7       2080.24       1901.51        65.92 o                         
  11  12   7       2681.85       2101.78        81.16 o                         
 -15  13   7         13.27         69.25        43.67 o                         
 -14  13   7        776.17        652.84        58.19 o                         
 -13  13   7       3472.29       3538.37        87.52 o                         
 -12  13   7       7632.88       7455.59       128.07 o                         
 -11  13   7      11517.06      11333.29       204.47 o                         
 -10  13   7       4982.56       4804.80        84.13 o                         
  -9  13   7       1950.10       1901.33        51.63 o                         
  -8  13   7        217.17        174.17        29.25 o                         
  -7  13   7        178.13        202.72        33.84 o                         
  -6  13   7         18.15         15.00        30.03 o                         
  -5  13   7       1484.86       1661.43        88.20 o                         
  -4  13   7       9721.76      10426.72       238.10 o                         
  -3  13   7      16419.69      18676.66       262.77 o                         
  -2  13   7      12168.19      13428.33       303.09 o                         
  -1  13   7       5970.23       6293.04       159.74 o                         
   0  13   7         12.45         22.01        32.28 o                         
   1  13   7       5841.74       5607.32       142.05 o                         
   2  13   7       9169.60       9153.19       165.75 o                         
   3  13   7       5621.43       5497.14       105.26 o                         
   4  13   7        102.33         98.04        46.89 o                         
   5  13   7       1668.42       1552.59        73.26 o                         
   6  13   7       3929.75       3905.24       110.61 o                         
   7  13   7       5238.85       4967.96       158.34 o                         
   8  13   7       3803.17       4028.16        83.99 o                         
   9  13   7       2018.68       1953.75        70.50 o                         
  10  13   7        753.64        681.66        55.46 o                         
  11  13   7        462.38        373.38        56.15 o                         
 -14  14   7        180.52        160.95        44.92 o                         
 -13  14   7         16.24         65.92        42.87 o                         
 -12  14   7        618.82        784.34        45.85 o                         
 -11  14   7       2131.74       2007.75        75.31 o                         
 -10  14   7       4022.39       3733.58        85.23 o                         
  -9  14   7        606.03        482.28        40.03 o                         
  -8  14   7        581.58        703.14        39.16 o                         
  -7  14   7       1862.39       1718.31        47.68 o                         
  -6  14   7       2313.68       2175.22        55.11 o                         
  -5  14   7       2424.61       2404.67        62.18 o                         
  -4  14   7        285.59        274.81        38.02 o                         
  -3  14   7       1215.62       1659.99        51.75 o                         
  -2  14   7       9307.22      10501.37       222.76 o                         
  -1  14   7      19336.13      20822.53       399.06 o                         
   0  14   7      16824.94      18765.61       271.53 o                         
   1  14   7       2729.22       2751.11        68.23 o                         
   2  14   7       2268.80       2399.80        81.61 o                         
   3  14   7       8547.06       8430.52       143.71 o                         
   4  14   7       4214.41       4205.92       101.36 o                         
   5  14   7        911.03        761.45        61.18 o                         
   6  14   7        448.41        433.26        55.41 o                         
   7  14   7       3753.31       3625.30       137.61 o                         
   8  14   7       4415.10       4487.93       114.49 o                         
   9  14   7       2456.90       2352.16        75.78 o                         
  10  14   7        435.90        392.79        52.99 o                         
  11  14   7        136.68        112.29        43.98 o                         
 -14  15   7         11.57         -6.09        42.87 o                         
 -13  15   7        922.13        940.38        50.67 o                         
 -12  15   7       4369.23       4527.08       112.79 o                         
 -11  15   7       8414.42       8242.64       179.81 o                         
 -10  15   7       8180.57       8090.26       195.58 o                         
  -9  15   7       5305.44       5301.51        94.70 o                         
  -8  15   7       1017.17        991.07        60.27 o                         
  -7  15   7       1314.09       1521.45        47.49 o                         
  -6  15   7       9441.83       9909.14       143.65 o                         
  -5  15   7      12887.28      13816.74       296.62 o                         
  -4  15   7       4721.29       4793.17       151.90 o                         
  -3  15   7       1285.06       1355.39        88.50 o                         
  -2  15   7          3.99         31.35        42.16 o                         
  -1  15   7       3440.82       4109.86       107.61 o                         
   0  15   7       3674.68       3399.26        73.84 o                         
   1  15   7        267.14        201.14        33.51 o                         
   2  15   7        209.55        208.24        41.71 o                         
   3  15   7       3322.91       3544.04       144.66 o                         
   4  15   7       3688.90       3804.66       123.40 o                         
   5  15   7       2258.69       2540.54       178.73 o                         
   6  15   7        285.58        203.95        54.62 o                         
   7  15   7        233.70        206.93        55.68 o                         
   8  15   7       2339.03       2308.56       110.42 o                         
   9  15   7       5544.04       4880.63       282.14 o                         
  10  15   7       5673.67       5160.67       130.58 o                         
 -13  16   7       1422.28       1156.27        65.21 o                         
 -12  16   7       5056.86       4708.76       153.97 o                         
 -11  16   7       9209.64       8579.21       326.59 o                         
 -10  16   7      11837.70      11529.85       283.68 o                         
  -9  16   7      10368.86      10447.53       168.49 o                         
  -8  16   7       3518.25       3390.99        81.49 o                         
  -7  16   7        493.16        681.62        51.11 o                         
  -6  16   7         66.16         62.27        35.61 o                         
  -5  16   7         56.19         53.99        37.65 o                         
  -4  16   7       1068.89       1308.22        62.54 o                         
  -3  16   7       6463.32       7053.65       231.91 o                         
  -2  16   7      13669.79      15284.06       408.66 o                         
  -1  16   7      12982.81      13722.69       271.80 o                         
   0  16   7       6545.66       6596.19       163.47 o                         
   1  16   7          7.52        -25.29        44.63 o                         
   2  16   7       6351.39       6804.39       174.16 o                         
   3  16   7      11949.62      12607.00       306.98 o                         
   4  16   7      10258.35      10301.29       248.63 o                         
   5  16   7       4832.44       4896.20       140.64 o                         
   6  16   7        470.19        403.43        46.76 o                         
   7  16   7        509.87        548.65        45.59 o                         
   8  16   7        779.85        581.12        56.15 o                         
   9  16   7        171.38        149.72        52.40 o                         
 -13  17   7       2450.93       2116.66        96.40 o                         
 -12  17   7        113.60        166.11        48.09 o                         
 -11  17   7        949.90        996.96        74.77 o                         
 -10  17   7       3714.50       3787.16       135.98 o                         
  -9  17   7       4977.30       4705.42        94.69 o                         
  -8  17   7       4468.35       4395.97        96.42 o                         
  -7  17   7         59.56         48.98        38.61 o                         
  -6  17   7       5287.64       5554.41       180.08 o                         
  -5  17   7       9416.64       9951.32       267.52 o                         
  -4  17   7       5761.27       6382.72       147.72 o                         
  -3  17   7       1555.13       1411.61        52.91 o                         
  -2  17   7        418.44        535.76        65.41 o                         
  -1  17   7       9648.21      10128.90       219.85 o                         
   0  17   7      19719.24      19834.94       367.86 o                         
   1  17   7      12652.26      13075.78       286.64 o                         
   2  17   7       1299.67       1359.41        68.97 o                         
   3  17   7       1755.25       2209.37       115.10 o                         
   4  17   7       7938.75       8409.96       207.46 o                         
   5  17   7       9246.99       9227.19       185.54 o                         
   6  17   7       5593.95       5584.37       151.91 o                         
   7  17   7        887.82        779.94        42.61 o                         
   8  17   7        462.39        397.42        47.30 o                         
   9  17   7       2872.93       2291.72       109.49 o                         
 -12  18   7        918.88        639.26        44.66 o                         
 -11  18   7       2659.74       2501.97        72.75 o                         
 -10  18   7       4227.16       4181.92       134.98 o                         
  -9  18   7       5711.24       6073.52       119.11 o                         
  -8  18   7       5048.43       5219.65       135.18 o                         
  -7  18   7       3151.77       2927.61       132.22 o                         
  -6  18   7       1309.56       1395.32        99.97 o                         
  -5  18   7         35.43         -3.71        30.08 o                         
  -4  18   7         11.81         43.56        32.09 o                         
  -3  18   7        998.09       1120.78        47.04 o                         
  -2  18   7       2052.89       2236.09        58.88 o                         
  -1  18   7       1319.76       1265.72        46.55 o                         
   0  18   7        723.82        698.10        44.07 o                         
   1  18   7        438.88        451.18        48.71 o                         
   2  18   7          2.32         25.06        38.97 o                         
   3  18   7        843.06        860.70        52.77 o                         
   4  18   7       2450.95       2403.76        63.56 o                         
   5  18   7       1675.60       1623.31        69.76 o                         
   6  18   7        374.64        373.75        51.66 o                         
   7  18   7          1.47        -40.02        40.02 o                         
   8  18   7         25.89        -14.27        36.50 o                         
 -12  19   7       3544.02       2585.55       101.06 o                         
 -11  19   7       1797.10       1534.71        65.51 o                         
 -10  19   7        220.97        185.77        42.40 o                         
  -9  19   7         12.02         38.63        38.81 o                         
  -8  19   7        463.06        405.81        48.17 o                         
  -7  19   7        622.59        700.47        50.34 o                         
  -6  19   7          8.84         20.37        36.85 o                         
  -5  19   7         64.09         40.50        32.61 o                         
  -4  19   7         25.19         40.48        33.16 o                         
  -3  19   7         25.13          6.33        34.97 o                         
  -2  19   7        170.04        106.17        29.90 o                         
  -1  19   7       1876.06       1739.63        51.52 o                         
   0  19   7       3882.99       3980.07        85.90 o                         
   1  19   7       4740.89       4766.19       126.30 o                         
   2  19   7       2832.33       2658.09        82.99 o                         
   3  19   7        690.23        684.14        52.40 o                         
   4  19   7        344.36        323.37        53.16 o                         
   5  19   7       2120.13       2095.87        82.14 o                         
   6  19   7       2503.08       2210.77        79.00 o                         
   7  19   7       1764.81       1351.59        65.04 o                         
   8  19   7        930.85        682.18        56.15 o                         
 -11  20   7         42.73         83.41        33.69 o                         
 -10  20   7          1.25        -14.97        64.57 o                         
  -9  20   7         39.92        115.19        53.00 o                         
  -8  20   7        150.73        176.98        34.39 o                         
  -7  20   7        535.66        597.63        40.71 o                         
  -6  20   7        389.38        405.11        43.71 o                         
  -5  20   7        577.71        733.35        44.99 o                         
  -4  20   7        898.71       1077.46        50.23 o                         
  -3  20   7         97.39        162.00        35.13 o                         
  -2  20   7        246.37        310.78        35.87 o                         
  -1  20   7       2024.16       2482.49        87.31 o                         
   0  20   7       3077.96       3531.95       107.64 o                         
   1  20   7       1270.56       1348.46        86.09 o                         
   2  20   7        192.81        167.68        42.41 o                         
   3  20   7          1.14          9.11        38.34 o                         
   4  20   7          0.22         19.91        36.66 o                         
   5  20   7        361.54        341.73        43.80 o                         
   6  20   7       1666.39       1391.08        56.62 o                         
   7  20   7       2591.95       2040.84        66.87 o                         
 -10  21   7       4027.56       3487.94       191.83 o                         
  -9  21   7       2683.12       2099.62       190.43 o                         
  -8  21   7        741.56        666.19        77.40 o                         
  -7  21   7          1.45        -30.43        30.43 o                         
  -6  21   7        118.63        125.03        31.45 o                         
  -5  21   7         91.81        100.68        65.50 o                         
  -4  21   7        128.59        144.42        42.33 o                         
  -3  21   7       2826.40       3484.73        84.75 o                         
  -2  21   7       6777.75       8075.70       194.85 o                         
  -1  21   7       8050.78       9554.71       223.95 o                         
   0  21   7       3825.44       4541.11       251.72 o                         
   1  21   7        733.11        850.14        55.21 o                         
   2  21   7         26.90         48.56        34.57 o                         
   3  21   7        131.73        172.18        57.08 o                         
   4  21   7         53.80         56.38        36.23 o                         
   5  21   7         59.98         59.00        24.96 o                         
   6  21   7        522.60        375.25        58.95 o                         
  -9  22   7       3574.04       3380.03       126.33 o                         
  -8  22   7       9001.52       8027.10       256.40 o                         
  -7  22   7      10509.45       9022.11       430.46 o                         
  -6  22   7       6083.97       6272.60       148.52 o                         
  -5  22   7       1389.56       1579.14        61.84 o                         
  -4  22   7         75.36         94.51        53.34 o                         
  -3  22   7       2867.79       3347.82        98.22 o                         
  -2  22   7       6476.21       7495.27       146.21 o                         
  -1  22   7       5841.94       6359.09       127.26 o                         
   0  22   7       2104.77       2225.18       149.26 o                         
   1  22   7         20.89         44.69        28.21 o                         
   2  22   7       1004.70       1168.79        74.86 o                         
   3  22   7       1313.76       1334.35       198.85 o                         
   4  22   7        150.70        166.94        36.41 o                         
   5  22   7       1130.58        973.21        63.63 o                         
  -6  23   7        318.37        173.12        46.79 o                         
  -5  23   7       1268.81       1341.34        51.91 o                         
  -4  23   7       4037.36       4245.62       156.27 o                         
  -3  23   7       9179.72      10309.47       324.71 o                         
  -2  23   7      14056.09      15717.79       338.11 o                         
  -1  23   7      13017.29      14673.77       518.89 o                         
   0  23   7       7063.90       7225.21       394.90 o                         
   1  23   7       2662.98       2831.66       119.78 o                         
   2  23   7        715.87        720.55        59.89 o                         
 -16   0   8       2866.51       3743.69       349.05 o                         
 -15   0   8       4535.00       4680.78       236.28 o                         
 -14   0   8       3350.19       3497.30       128.67 o                         
 -13   0   8       2074.59       2228.21        72.10 o                         
 -12   0   8        443.51        423.24        54.47 o                         
 -11   0   8         59.19         36.58        47.01 o                         
 -10   0   8       4068.90       3785.79       104.90 o                         
  -9   0   8      12872.54      12772.12       212.58 o                         
  -7   0   8        293.95        411.74       179.67 o                         
  -6   0   8         96.39        142.00       112.87 o                         
  -5   0   8       5422.02       5660.52       349.98 o                         
  -4   0   8        514.67        289.16       150.66 o                         
  -3   0   8       6671.64       7912.94       408.00 o                         
  -2   0   8         98.50        -81.41       145.98 o                         
  -1   0   8      33285.28      33255.47       821.82 o                         
   0   0   8       3378.55       4084.67       323.78 o                         
   1   0   8          5.39        255.47       186.22 o                         
   2   0   8        151.62        -60.83       209.61 o                         
   3   0   8       2314.74       2632.99       295.71 o                         
   4   0   8      24136.90      23790.32       501.88 o                         
   5   0   8      17905.58      18016.86       945.60 o                         
   6   0   8       3716.37       4294.28       172.72 o                         
   7   0   8       2133.33       2744.43       147.39 o                         
   8   0   8       1698.90       2297.43       203.60 o                         
   9   0   8       2174.64       2602.50       338.75 o                         
  10   0   8       3043.50       3467.79       121.92 o                         
  11   0   8       3450.79       4119.49       153.47 o                         
  12   0   8       2384.05       2702.08       278.39 o                         
  13   0   8       1484.00       1855.07        60.17 o                         
 -17   1   8        688.08       2888.51       933.44 o                         
 -16   1   8        210.82        234.70        49.30 o                         
 -15   1   8        196.49        229.51        47.24 o                         
 -14   1   8       1052.48       1275.66        55.19 o                         
 -13   1   8       3359.74       3393.97        78.15 o                         
 -12   1   8       3515.50       3313.76        71.99 o                         
 -11   1   8       2608.48       2966.08        88.84 o                         
 -10   1   8        388.88        315.68        47.39 o                         
  -9   1   8       4355.34       3771.18       106.68 o                         
  -7   1   8      15596.78      15220.55      1081.76 o                         
  -6   1   8       8761.55      10542.54       371.41 o                         
  -5   1   8       3317.15       4539.46       317.23 o                         
  -4   1   8         22.55        154.01       103.00 o                         
  -3   1   8        935.44       1017.00       200.72 o                         
  -2   1   8       1285.21       1373.71       144.52 o                         
  -1   1   8        512.89        500.90       125.73 o                         
   0   1   8      15350.12      16007.73       485.07 o                         
   1   1   8      45083.30      43674.41      1043.10 o                         
   2   1   8      33874.23      31494.97      1446.25 o                         
   3   1   8      31157.68      29148.14      1085.54 o                         
   4   1   8       8425.90       8298.36       294.85 o                         
   5   1   8        999.57        901.26        84.50 o                         
   6   1   8        636.89        701.79        87.51 o                         
   7   1   8        365.68        346.48        57.76 o                         
   8   1   8         34.59         47.13        67.60 o                         
   9   1   8        201.84        184.34        98.81 o                         
  10   1   8       1501.10       1670.49        90.59 o                         
  11   1   8       2100.48       2411.54        94.59 o                         
  12   1   8       1096.23       1202.40       133.82 o                         
  13   1   8         92.71        230.20        49.60 o                         
 -16   2   8        276.13        306.25        58.23 o                         
 -15   2   8        176.03        167.58        60.46 o                         
 -14   2   8         31.28        715.75       266.25 o                         
 -13   2   8         53.18        170.47        49.45 o                         
 -12   2   8        177.65        150.35        41.17 o                         
 -11   2   8        477.58        437.63        32.53 o                         
 -10   2   8        228.23        200.75        35.15 o                         
  -9   2   8        335.45        394.72        34.92 o                         
  -7   2   8        602.17        399.20        56.02 o                         
  -6   2   8         13.82         69.09        35.64 o                         
  -5   2   8        391.08        333.71        83.31 o                         
  -4   2   8        715.07        831.82       259.21 o                         
  -3   2   8        338.88        261.73       111.32 o                         
  -2   2   8        323.29        248.67       107.64 o                         
  -1   2   8         44.33         42.95       114.35 o                         
   0   2   8      11629.04      13269.39       452.17 o                         
   1   2   8      36398.48      35905.99      1600.65 o                         
   2   2   8      28465.01      23520.16       639.95 o                         
   3   2   8       8165.73       8396.97       185.54 o                         
   4   2   8        860.34        751.11        38.86 o                         
   5   2   8        103.24        110.69        40.41 o                         
   6   2   8        646.82        681.48        62.94 o                         
   7   2   8         19.01        106.69        51.30 o                         
   8   2   8       2546.03       2930.01       168.97 o                         
   9   2   8       3164.54       3118.12       126.12 o                         
  10   2   8       3035.69       3821.95       182.48 o                         
  11   2   8       2691.21       3882.08       121.35 o                         
  12   2   8        725.19        970.77       159.55 o                         
  13   2   8         18.36        104.81        46.79 o                         
 -16   3   8       1132.02       1606.91        67.49 o                         
 -15   3   8        524.09        234.57        65.66 o                         
 -14   3   8       3014.91       3765.98       286.16 o                         
 -13   3   8      10305.48      10372.84       210.59 o                         
 -12   3   8      11326.49      11623.31       207.37 o                         
 -11   3   8       4874.90       4947.23        93.40 o                         
 -10   3   8         38.29         31.25        31.84 o                         
  -9   3   8       3811.18       3048.99        68.66 o                         
  -7   3   8      40076.66      38619.28       721.52 o                         
  -6   3   8      18322.99      19224.87       293.22 o                         
  -5   3   8       4168.36       4659.92       144.80 o                         
  -4   3   8       5097.09       5307.59       255.47 o                         
  -3   3   8       1438.47        895.96        98.32 o                         
  -2   3   8       2909.95       2499.15       142.72 o                         
  -1   3   8      34767.72      38419.96      1187.03 o                         
   0   3   8     119100.99     127188.48      2768.17 o                         
   1   3   8     208378.03     193489.52      4650.35 o                         
   2   3   8     139905.58     140591.33      2883.66 o                         
   3   3   8      82206.73      74681.04      1116.67 o                         
   4   3   8      32510.47      31715.29       500.77 o                         
   5   3   8       3611.94       3805.26       135.56 o                         
   6   3   8        404.30        346.61        52.67 o                         
   7   3   8        200.19        128.94        47.25 o                         
   8   3   8         83.92         99.11        45.37 o                         
   9   3   8       2106.17       2419.25        72.82 o                         
  10   3   8       6588.38       7510.66       138.55 o                         
  11   3   8       5780.43       6629.27       119.96 o                         
  12   3   8       3036.25       3627.91        82.97 o                         
  13   3   8        278.72        314.30        33.06 o                         
 -16   4   8        787.78       1361.16        67.38 o                         
 -15   4   8       2322.31       2500.61        74.21 o                         
 -14   4   8       3072.07       3455.43        96.33 o                         
 -13   4   8       1585.42       1897.06        83.51 o                         
 -12   4   8        132.72        174.04        32.89 o                         
 -11   4   8       4611.89       4511.90        78.01 o                         
 -10   4   8      16068.09      15167.02       190.33 o                         
  -9   4   8      26717.93      25458.89       294.11 o                         
  -8   4   8      25766.63      23715.48       321.96 o                         
  -7   4   8       6571.99       6776.68       145.01 o                         
  -6   4   8       2489.10       2446.77        59.85 o                         
  -5   4   8         51.13         29.72        32.65 o                         
  -4   4   8        517.47        779.94        95.85 o                         
  -3   4   8       6383.13       7677.10       224.50 o                         
  -2   4   8      14561.36      16150.69       399.95 o                         
  -1   4   8      34403.03      36186.20       875.08 o                         
   0   4   8      83296.12      84888.66      1486.56 o                         
   1   4   8      97863.58     101591.50      3220.48 o                         
   2   4   8       6627.14       6789.85       255.82 o                         
   3   4   8      10077.00      10452.70       241.51 o                         
   4   4   8      20028.11      18561.23       427.24 o                         
   5   4   8      30683.69      28466.68       732.64 o                         
   6   4   8      19596.14      18695.43       309.15 o                         
   7   4   8       6332.39       5897.53       177.16 o                         
   8   4   8          4.88          9.24        46.38 o                         
   9   4   8        963.69        980.77        47.12 o                         
  10   4   8        976.33       1155.58        45.43 o                         
  11   4   8        422.99        567.79        40.98 o                         
  12   4   8        159.76        131.49        33.47 o                         
  13   4   8       1473.40       1485.27        51.94 o                         
 -17   5   8       2364.73       2331.02       120.72 o                         
 -16   5   8        995.83       2725.60       618.48 o                         
 -15   5   8          8.62        -57.61        86.56 o                         
 -14   5   8        121.36        -49.51        68.13 o                         
 -13   5   8        552.50        771.20        97.66 o                         
 -12   5   8        241.57        224.19        33.61 o                         
 -11   5   8       3080.73       2844.99       100.74 o                         
 -10   5   8      15621.98      15397.88       236.72 o                         
  -9   5   8      34442.82      34683.64       436.75 o                         
  -8   5   8      37211.92      35051.01       381.40 o                         
  -7   5   8      13375.90      11362.67       207.57 o                         
  -6   5   8       3950.71       3904.91       104.13 o                         
  -5   5   8       4204.81       4203.54        83.57 o                         
  -4   5   8       6670.60       6319.33       122.10 o                         
  -3   5   8        677.83        439.79        46.79 o                         
  -2   5   8       8210.35       8867.19       194.57 o                         
  -1   5   8      43469.61      45349.05      1050.70 o                         
   0   5   8      99291.07     101989.38      2465.30 o                         
   1   5   8      80898.06      76016.52      1749.19 o                         
   2   5   8      27463.29      25993.81       546.20 o                         
   3   5   8       1424.27       1462.98        58.74 o                         
   4   5   8        513.53        533.90        40.56 o                         
   5   5   8        461.08        460.84        45.43 o                         
   6   5   8        283.76        298.79        68.60 o                         
   7   5   8        643.17        495.21        51.23 o                         
   8   5   8       4109.59       4508.79       155.12 o
[truncated: 400,708 more chars]
